# Supplementary material for: DATA in BRIEF of: Interventional Cardiac Catheterization in Neonatal Age: Results in a Multi-centre Italian Experience
Source: Data Brief. 2020 May 13;31:105694. doi: 10.1016/j.dib.2020.105694 (PMC7256460; doi:10.1016/j.dib.2020.105694)
Supplement: Supplementary file 1 [file mmc1.xlsx]

## Sheet: Tot pazienti
Centre	Name	M/F	Weight (kg)	Very Low Weight (≤1,50 kg)(0,1)	Low Weight (≤ 2,50 kg)(0,1)	Prematurity (0,1)	Co-morbidity	Syndrome	Uni-Ventricular Heart (0,1)	Diagnosis	First Procedure	Age (days)	Weight (kg)	Risk category	Second Procedure	Age (days)	Weight (kg)	Risk category	Third Procedure	Age (days)	Weight (kg)	Risk category	Failure (0,1)	Complication (0,1)	Major Complication (0,1)	Minor Complication (0,1)	Type of Complication	Treatment	Efficacy (Y/N)	Blood Transfusion	Outcome (N=none, S=Surgical, C=catheterization, A=arrest, D=death)	Procedure Mortality (0,1)	Peri-procedure Mortality (0,1)	Mortality (0,1)
genoa	S	M	2.2	0	1	0	0	0	0	Transposition of Great Arteries	Rashkind Atrio-septostomy Atrio-septostomy	1	2.2	3									0	0	0	0	0	0	0	0	0	0	0	0
massa	PM	M	3	0	0	0	0	0	0	Transposition of Great Arteries	Rashkind Atrio-septostomy	0	3	3									0	0	0	0	0	0	0	0	0	0	0	0
rome	FM	M	2.9	0	0	0	0	0	0	Aortic Valve Stenosis	Aortic Valvuloplasty	3	2.9	4									0	0	0	0	0	0	0	0	0	0	0	0
massa	MD	M	3.3	0	0	0	0	0	0	Aortic Valve Stenosis	Aortic Valvuloplasty	8	3.3	4									0	0	0	0	0	0	0	0	0	0	0	0
genoa	T	M	3.25	0	0	0	0	0	0	Transposition of Great Arteries + Ventricular Septal Defect	Rashkind Atrio-septostomy	1	3.25	3									0	0	0	0	0	0	0	0	0	0	0	0
genoa	R	M	4.1	0	0	0	0	0	0	Transposition of Great Arteries	Rashkind Atrio-septostomy	1	4.1	3									0	0	0	0	0	0	0	0	0	0	0	0
genoa	V	F	3	0	0	0	0	0	0	Transposition of Great Arteries	Rashkind Atrio-septostomy	1	3	3									0	0	0	0	0	0	0	0	0	0	0	0
genoa	P	M	2.8	0	0	0	0	0	0	Pulmonary Valve Stenosis	Pulmonary Valvuloplasty	3	2.8	3									0	0	0	0	0	0	0	0	0	0	0	0
rome	BA	M	2.65	0	0	0	0	0	0	Pulmonary Valve Stenosis	Pulmonary Valvuloplasty	12	2.65	3									0	0	0	0	0	0	0	0	0	0	0	0
genoa	B	F	3.4	0	0	0	0	0	0	Pulmonary Valve Stenosis	Pulmonary Valvuloplasty	3	3.4	3									0	0	0	0	0	0	0	0	0	0	0	0
massa	BC	M	2.9	0	0	0	0	0	0	Transposition of Great Arteries	Rashkind Atrio-septostomy (failure)	1	2.9	3									1	0	0	0	0	0	0	0	S	0	0	0
genoa	S	M	2.5	0	1	0	0	0	0	Pulmonary Atresia with Intact Ventricular Septum	Radio-Frequency Pulmonary Valve Perforation + Valvuloplasty	1	2.5	4									0	0	0	0	0	0	0	0	0	0	0	0
naples	RC	M	2.9	0	0	0	0	0	0	Transposition of Great Arteries + Ventricular Septal Defect + Pulmonary Stenosis	Rashkind Atrio-septostomy	6	2.9	3									0	0	0	0	0	0	0	0	0	0	0	0
rome	FF	M	2.9	0	0	0	0	0	0	Transposition of Great Arteries	Rashkind Atrio-septostomy	1	2.9	3									0	0	0	0	0	0	0	0	0	0	0	0
genoa	F	M	2.9	0	0	0	0	0	0	Pulmonary Atresia with Intact Ventricular Septum	Rashkind Atrio-septostomy + avulsione della tricuspide (non si opacizzano più le coronarie dal VD)	1	2.9	3									0	0	0	0	0	0	0	0	0	0	0	0
massa	LE	M	4	0	0	0	0	0	0	Pulmonary Atresia with Intact Ventricular Septum	Radio-Frequency Pulmonary Valve Perforation + Valvuloplasty (failure)	2	4	4									1	0	0	0	0	0	0	0	S	0	0	0
massa	LE	M	3.7	0	0	0	0	0	0	Pulmonary Atresia with Intact Ventricular Septum	Radio-Frequency Pulmonary Valve Perforation + Valvuloplasty (failure)	2	3.7	4	Radio-Frequency Pulmonary Valve Perforation + Valvuloplasty (failure)	3	3.7	4					1	0	0	0	0	0	0	0	S	0	0	0
massa	UL	M	3.4	0	0	0	0	0	0	Transposition of Great Arteries	Rashkind Atrio-septostomy	1	3.4	3									0	0	0	0	0	0	0	0	0	0	0	0
rome	YA	F	2.35	0	1	0	0	0	0	Double Outlet Right Ventricle + Transposition of Great Arteries	Rashkind Atrio-septostomy	2	2.35	3									0	0	0	0	0	0	0	0	0	0	0	0
genoa	A	M	3.3	0	0	0	previous cardiac arrest	0	0	Transposition of Great Arteries	Rashkind Atrio-septostomy	0	3.3	3									0	0	0	0	0	0	0	0	0	0	0	0
rome	MG	M	2.7	0	0	0	0	0	0	Transposition of Great Arteries	Rashkind Atrio-septostomy	3	2.7	3									0	0	0	0	0	0	0	0	0	0	0	0
naples	GM	M	3.2	0	0	0	0	0	0	Transposition of Great Arteries	Rashkind Atrio-septostomy	0	3.2	3									0	0	0	0	0	0	0	0	0	0	0	0
massa	IM	M	3.15	0	0	0	0	0	0	Transposition of Great Arteries	Rashkind Atrio-septostomy	0	3.15	3									0	0	0	0	0	0	0	0	0	0	0	0
rome	SG	F	2.6	0	0	0	0	0	0	Double Outlet Right Ventricle + Transposition of Great Arteries + IAA	Rashkind Atrio-septostomy	3	2.6	3									0	0	0	0	0	0	0	0	0	0	0	0
genoa	BO	F	2.6	0	0	0	0	0	0	Transposition of Great Arteries	Rashkind Atrio-septostomy	1	2.6	3									0	0	0	0	0	0	0	0	0	0	0	0
genoa	B	F	3.2	0	0	0	0	0	0	Transposition of Great Arteries + Aortic Arch Interruption	Perforazione SIA (failure)	7	3.2	4									1	1	1	0	Inferior Caval Vein Perforation	Surgical	N	0	D	1	0	1
naples	CA	M	3.4	0	0	0	0	0	0	Aortic Valve Stenosis	Aortic Valvuloplasty	5	3.4	4									0	0	0	0	0	0	0	0	0	0	0	0
genoa	HM	M	3.3	0	0	0	0	0	0	Transposition of Great Arteries	Rashkind Atrio-septostomy	1	3.3	3									0	0	0	0	0	0	0	0	0	0	0	0
rome	SA	M	2	0	1	0	0	0	0	Aortic Valve Stenosis	Aortic Valvuloplasty	1	2	4									0	0	0	0	0	0	0	0	0	0	0	0
naples	DAF	M	3.3	0	0	0	0	0	0	Aortic Valve Stenosis	Aortic Valvuloplasty	0	3.3	4									0	0	0	0	0	0	0	0	0	0	0	0
massa	LF	M	3.8	0	0	0	0	0	0	Transposition of Great Arteries	Rashkind Atrio-septostomy	2	3.8	3									0	0	0	0	0	0	0	0	0	0	0	0
massa	LG	M	3.1	0	0	0	0	0	0	Aortic Valve Stenosis	Aortic Valvuloplasty	3	3.1	4									0	0	0	0	0	0	0	0	0	0	0	0
massa	DS	M	3.6	0	0	0	0	0	0	Transposition of Great Arteries	Rashkind Atrio-septostomy	1	3.6	3									0	0	0	0	0	0	0	0	0	0	0	0
massa	SJ	F	2.9	0	0	0	0	0	0	Transposition of Great Arteries	Rashkind Atrio-septostomy	0	2.9	3									0	0	0	0	0	0	0	0	0	0	0	0
genoa	F	F	3.9	0	0	0	0	0	0	Pulmonary Valve Stenosis	Pulmonary Valvuloplasty	12	3.9	3									0	0	0	0	0	0	0	0	0	0	0	0
naples	SJ	M	3	0	0	0	0	0	1	Uni-Ventricular Heart	Rashkind Atrio-septostomy	3	3	3									0	0	0	0	0	0	0	0	0	0	0	0
genoa	P	F	3.4	0	0	0	Bilateral anophtalmy	0	0	Ventricular Septal Defect + Pulmonary Valve Stenosis + Arterial Duct	PDA Embolization	23	3.4	3									0	0	0	0	0	0	0	0	0	0	0	0
genoa	G	F	2.8	0	0	0	0	0	0	Transposition of Great Arteries	Rashkind Atrio-septostomy	0	2.8	3									0	0	0	0	0	0	0	0	0	0	0	0
rome	GD	M	2.8	0	0	0	0	0	0	Pulmonary Valve Stenosis	Pulmonary Valvuloplasty	6	2.8	3									0	0	0	0	0	0	0	0	0	0	0	0
naples	SD	M	2.8	0	0	0	0	0	0	Aortic Valve Stenosis	Aortic Valvuloplasty	7	2.8	4									0	0	0	0	0	0	0	0	0	0	0	0
genoa	Z	M	3	0	0	0	0	0	0	Aortic Valve Stenosis	Aortic Valvuloplasty	15	3	4									0	0	0	0	0	0	0	0	0	0	0	0
naples	DAMP	F	3.5	0	0	0	0	0	0	Pulmonary Valve Stenosis	Pulmonary Valvuloplasty	29	3.5	3									0	0	0	0	0	0	0	0	0	0	0	0
genoa	S	M	3.2	0	0	0	0	0	1	Tricuspid Valve Atresia + Aortic Coarctation	Rashkind Atrio-septostomy	3	3.2	3									0	0	0	0	0	0	0	0	0	0	0	0
genoa	F	M	1.6	0	1	1	0	0	1	Hypoplastic Left Heart Syndrome + Pulmonary Valve Stenosis + Aortic Valve Stenosis	Aortic Valvuloplasty + Pulmonary Valvuloplasty	2	1.6	4	Rashkind Atrio-septostomy	2	1.6	3					0	1	1	0	Cardiac Tamponade	Drainage	N	0	A+D	0	1	1
genoa	C	F	3.4	0	0	0	0	0	1	Tricuspid Valve Atresia	Rashkind Atrio-septostomy	3	3.4	3									0	0	0	0	0	0	0	0	0	0	0	0
massa	SA	M	3.3	0	0	0	0	0	0	Transposition of Great Arteries	Rashkind Atrio-septostomy	14	3.3	3									0	0	0	0	0	0	0	0	0	0	0	0
rome	LI	F	2.7	0	0	0	0	0	0	Transposition of Great Arteries	Rashkind Atrio-septostomy	5	2.7	3									0	0	0	0	0	0	0	0	0	0	0	0
genoa	B	F	2.2	0	1	0	0	0	0	Transposition of Great Arteries	Rashkind Atrio-septostomy	0	2.2	3									0	0	0	0	0	0	0	0	0	0	0	0
massa	BM	M	3.7	0	0	0	0	0	0	Transposition of Great Arteries	Rashkind Atrio-septostomy	0	3.7	3									0	1	0	1	Superior Caval Vein Thrombosis	Medical	Y	0	N	0	0	0
genoa	R	F	3.4	0	0	0	0	0	0	Transposition of Great Arteries	Rashkind Atrio-septostomy	0	3.4	3									0	0	0	0	0	0	0	0	0	0	0	0
genoa	F	M	3	0	0	0	0	0	0	Transposition of Great Arteries	Rashkind Atrio-septostomy	1	3	3									0	0	0	0	0	0	0	0	0	0	0	0
rome	MA	F	2.25	0	1	0	0	0	0	Transposition of Great Arteries	Rashkind Atrio-septostomy	2	2.25	3									0	0	0	0	0	0	0	0	0	0	0	0
genoa	C	M	4	0	0	0	0	0	0	Pulmonary Atresia with Intact Ventricular Septum	Radio-Frequency Pulmonary Valve Perforation + Valvuloplasty	2	4	4									0	0	0	0	0	0	0	0	0	0	0	0
genoa	I	M	3	0	0	0	0	0	0	Transposition of Great Arteries	Rashkind Atrio-septostomy	0	3	3									0	0	0	0	0	0	0	0	0	0	0	0
genoa	G	M	3	0	0	0	0	0	0	Transposition of Great Arteries	Rashkind Atrio-septostomy	0	3	3									0	0	0	0	0	0	0	0	0	0	0	0
massa	TS	F	2.7	0	0	0	0	0	0	Transposition of Great Arteries	Rashkind Atrio-septostomy	1	2.7	3									0	0	0	0	0	0	0	0	0	0	0	0
genoa	E	M	2.3	0	1	0	0	0	0	Pulmonary Atresia with Intact Ventricular Septum	Radio-Frequency Pulmonary Valve Perforation + Valvuloplasty	1	2.3	4									0	0	0	0	0	0	0	0	0	0	0	0
genoa	V	F	3.3	0	0	0	0	0	0	Transposition of Great Arteries	Rashkind Atrio-septostomy	1	3.3	3									0	0	0	0	0	0	0	0	0	0	0	0
massa	RA	M	2.8	0	0	0	0	0	0	Pulmonary Atresia with Intact Ventricular Septum	Radio-Frequency Pulmonary Valve Perforation + Valvuloplasty (failure)	2	2.8	4									1	0	0	0	0	0	0	0	S	0	0	0
naples	FV	M	3.6	0	0	0	0	0	0	Transposition of Great Arteries	Rashkind Atrio-septostomy	0	3.6	3									0	0	0	0	0	0	0	0	0	0	0	0
naples	CC	F	2.7	0	0	0	0	0	0	Pulmonary Valve Stenosis	Pulmonary Valvuloplasty	28	2.7	3									0	0	0	0	0	0	0	0	0	0	0	0
genoa	DP	M	4.6	0	0	0	0	0	0	Pulmonary Atresia with Intact Ventricular Septum	Radio-Frequency Pulmonary Valve Perforation + Valvuloplasty	1	4.6	4	Rashkind Atrio-septostomy	8	4.4	3					0	0	0	0	0	0	0	0	0	0	0	0
massa	EL	F	2.6	0	0	0	0	0	1	Hypoplastic Left Heart Syndrome	Rashkind Atrio-septostomy (failure)	1	2.6	3									1	0	0	0	0	0	0	0	D	0	1	1
genoa	M	M	3	0	0	0	0	0	0	Transposition of Great Arteries	Rashkind Atrio-septostomy	0	3	3									0	0	0	0	0	0	0	0	0	0	0	0
genoa	M	M	3.2	0	0	0	0	0	0	Pulmonary Valve Stenosis	Pulmonary Valvuloplasty	2	3.2	3									0	0	0	0	0	0	0	0	0	0	0	0
genoa	S	F	2.7	0	0	0	0	0	0	Pulmonary Atresia with Intact Ventricular Septum	Radio-Frequency Pulmonary Valve Perforation + Valvuloplasty (failure)	0	2.7	4	Rashkind Atrio-septostomy	3	2.7	3					1	1	0	1	Hemopericardium	Medical	Y	0	S	0	0	0
naples	BA	M	3.4	0	0	0	0	0	0	Pulmonary Valve Stenosis	Pulmonary Valvuloplasty	5	3.4	3									0	0	0	0	0	0	0	0	0	0	0	0
genoa	L	M	3	0	0	0	0	0	0	Pulmonary Atresia with Intact Ventricular Septum	Radio-Frequency Pulmonary Valve Perforation + Valvuloplasty	1	3	4									0	0	0	0	0	0	0	0	0	0	0	0
genoa	MAI	M	3.75	0	0	0	0	0	0	Pulmonary Valve Stenosis	Pulmonary Valvuloplasty	0	3.75	3									0	0	0	0	0	0	0	0	0	0	0	0
naples	VS	M	3.9	0	0	0	0	0	0	Transposition of Great Arteries	Rashkind Atrio-septostomy	0	3.9	3									0	0	0	0	0	0	0	0	0	0	0	0
naples	DMF	M	2.6	0	0	0	0	0	1	Pulmonary Atresia with Intact Ventricular Septum + Hypoplastic Right Ventricle	Rashkind Atrio-septostomy	5	2.6	3									0	0	0	0	0	0	0	0	0	0	0	0
rome	NC	M	2.85	0	0	0	0	0	0	Pulmonary Valve Stenosis	Pulmonary Valvuloplasty	28	2.85	3									0	0	0	0	0	0	0	0	0	0	0	0
genoa	D	M	3.1	0	0	0	0	0	0	Transposition of Great Arteries	Rashkind Atrio-septostomy	1	3.1	3									0	0	0	0	0	0	0	0	0	0	0	0
massa	BA	M	2.5	0	1	0	0	0	0	Pulmonary Atresia with Intact Ventricular Septum	Rashkind Atrio-septostomy	6	2.5	3									0	0	0	0	0	0	0	0	0	0	0	0
naples	CFP	M	2.6	0	0	0	0	0	0	Transposition of Great Arteries + Ventricular Septal Defect	Rashkind Atrio-septostomy	2	2.6	3									0	0	0	0	0	0	0	0	0	0	0	0
naples	VM	M	2.55	0	0	0	Lip-palate Cleft	0	0	Pulmonary Valve Stenosis	Pulmonary Valvuloplasty	11	2.55	3									0	0	0	0	0	0	0	0	0	0	0	0
rome	CS	M	2.7	0	0	0	0	0	0	Transposition of Great Arteries	Rashkind Atrio-septostomy	0	2.7	3									0	0	0	0	0	0	0	0	0	0	0	0
genoa	U	M	2.5	0	1	0	0	0	0	Pulmonary Atresia with Intact Ventricular Septum	Radio-Frequency Pulmonary Valve Perforation + Valvuloplasty	2	2.5	4									0	0	0	0	0	0	0	0	0	0	0	0
genoa	S	M	2.2	0	1	1	0	0	0	Pulmonary Atresia with Intact Ventricular Septum	Radio-Frequency Pulmonary Valve Perforation + Valvuloplasty (failure)	0	2.2	4									1	0	0	0	0	0	0	0	S	0	0	0
massa	FJ	F	2.8	0	0	0	0	0	0	Pulmonary Atresia with Intact Ventricular Septum	Radio-Frequency Pulmonary Valve Perforation + Valvuloplasty	2	2.8	4									0	0	0	0	0	0	0	0	0	0	0	0
naples	BS	M	2.15	0	1	0	0	0	0	Pulmonary Valve Stenosis	Pulmonary Valvuloplasty	9	2.15	3									0	0	0	0	0	0	0	0	0	0	0	0
naples	LMG	F	2.5	0	1	0	0	0	0	Inferior Caval Vein Thrombosis	Inferior Caval Vein Balloon Angioplasty	3	2.5	3	Inferior Caval Vein Balloon Angioplasty	8	2.5	3					0	0	0	0	0	0	0	0	0	0	0	0
massa	LM	M	3.5	0	0	0	0	0	0	Transposition of Great Arteries	Rashkind Atrio-septostomy	1	3.5	3									0	0	0	0	0	0	0	0	0	0	0	0
naples	TM	F	2.8	0	0	0	0	0	0	Aortic Valve Stenosis	Aortic Valvuloplasty	0	2.8	4									0	0	0	0	0	0	0	0	0	0	0	0
naples	CA	M	2.5	0	1	0	0	0	0	Transposition of Great Arteries	Rashkind Atrio-septostomy	1	2.5	3									0	0	0	0	0	0	0	0	0	0	0	0
rome	T	F	2.6	0	0	0	0	0	0	Transposition of Great Arteries	Rashkind Atrio-septostomy	20	2.6	3									0	0	0	0	0	0	0	0	0	0	0	0
genoa	P	M	2.5	0	1	1	0	0	0	Aortic Valve Stenosis	Aortic Valvuloplasty	0	2.5	4									0	0	0	0	0	0	0	0	0	0	1	1
massa	GG	M	3.7	0	0	0	0	0	0	Aortic Valve Stenosis	Aortic Valvuloplasty	0	3.7	4									0	0	0	0	0	0	0	0	0	0	0	0
genoa	U	M	2.95	0	0	0	0	0	1	Hypoplastic Left Heart Syndrome	Rashkind Atrio-septostomy	0	2.95	3									0	0	0	0	0	0	0	0	0	0	0	0
naples	MR	M	2.5	0	1	0	0	0	0	Transposition of Great Arteries	Rashkind Atrio-septostomy	9	2.5	3									0	0	0	0	0	0	0	0	0	0	0	0
naples	BR	M	2.7	0	0	0	0	0	0	Aortic Valve Stenosis	Aortic Valvuloplasty	6	2.7	4									0	0	0	0	0	0	0	0	0	0	0	0
massa	GD	M	3.2	0	0	0	0	0	0	Aortic Valve Stenosis	Aortic Valvuloplasty	1	3.2	4									0	0	0	0	0	0	0	0	0	0	0	0
rome	NA	F	2.8	0	0	0	0	0	0	Pulmonary Valve Stenosis	Pulmonary Valvuloplasty (failure)	4	2.8	3									1	0	0	0	0	0	0	0	S	0	0	0
genoa	M	F	2.4	0	1	0	0	0	0	Transposition of Great Arteries	Rashkind Atrio-septostomy	0	2.4	3									0	0	0	0	0	0	0	0	0	0	0	0
rome	VAR	M	2.8	0	0	0	0	0	0	Transposition of Great Arteries	Rashkind Atrio-septostomy	7	2.8	3									0	0	0	0	0	0	0	0	0	0	0	0
naples	DVF	M	4.4	0	0	0	0	0	0	Aortic Valve Stenosis	Aortic Valvuloplasty	4	4.4	4									0	0	0	0	0	0	0	0	0	0	0	0
genoa	D	M	3.3	0	0	0	0	0	0	Transposition of Great Arteries + Ventricular Septal Defect + Aortic Coarctation	Rashkind Atrio-septostomy	4	3.3	3									0	0	0	0	0	0	0	0	0	0	0	0
rome	BG	M	2.8	0	0	0	0	0	1	Hypoplastic Left Heart Syndrome	Perforazione SIA (failure)	0	2.8	4									1	0	0	0	0	0	0	0	D	0	1	1
naples	AA	F	2.4	0	1	0	0	0	0	Pulmonary Valve Stenosis	Pulmonary Valvuloplasty	0	2.4	3									0	0	0	0	0	0	0	0	0	0	0	0
naples	BV	M	2.5	0	1	0	0	0	0	Pulmonary Valve Stenosis con fistole Vdx-coronarie	Pulmonary Valvuloplasty	0	2.5	3									0	0	0	0	0	0	0	0	0	0	0	0
rome	DSM	F	2.6	0	0	0	0	0	0	Transposition of Great Arteries	Rashkind Atrio-septostomy	1	2.6	3									0	0	0	0	0	0	0	0	0	0	0	0
genoa	M	M	4	0	0	0	0	0	0	Transposition of Great Arteries	Rashkind Atrio-septostomy	0	4	3									0	0	0	0	0	0	0	0	0	0	0	0
genoa	P	M	3.35	0	0	0	0	0	0	Pulmonary Atresia with Intact Ventricular Septum	Radio-Frequency Pulmonary Valve Perforation + Valvuloplasty	1	3.35	4									0	0	0	0	0	0	0	0	0	0	0	0
naples	DNR	M	3.5	0	0	0	0	0	0	Transposition of Great Arteries	Rashkind Atrio-septostomy	13	3.5	3									0	0	0	0	0	0	0	0	0	0	0	0
massa	NG	M	4	0	0	0	0	0	0	Pulmonary Valve Stenosis	Pulmonary Valvuloplasty	3	4	3									0	1	0	1	Sepsis	Medical	Y	0	N	0	0	0
genoa	M	F	3.7	0	0	0	0	0	0	Pulmonary Valve Stenosis	Pulmonary Valvuloplasty	10	3.7	3									0	0	0	0	0	0	0	0	0	0	0	0
massa	TG	F	3.2	0	0	0	0	0	0	Transposition of Great Arteries	Rashkind Atrio-septostomy	0	3.2	3									0	0	0	0	0	0	0	0	0	0	0	0
genoa	P	M	2.6	0	0	0	0	0	0	Transposition of Great Arteries + Ventricular Septal Defect	Rashkind Atrio-septostomy	2	2.6	3									0	1	1	0	Cerebral Ischemia	Medical	Y	0	N	0	0	0
massa	MT	M	1.9	0	1	1	0	0	0	Pulmonary Atresia with Intact Ventricular Septum	Radio-Frequency Pulmonary Valve Perforation + Valvuloplasty	3	1.9	4									0	0	0	0	0	0	0	0	0	0	0	0
genoa	DZ	F	2.2	0	1	1	0	0	1	Hypoplastic Left Heart Syndrome	Rashkind Atrio-septostomy	0	2.2	3									0	0	0	0	0	0	0	0	0	0	1	1
massa	MME	M	4.6	0	0	0	0	0	0	Pulmonary Atresia with Intact Ventricular Septum	Radio-Frequency Pulmonary Valve Perforation + Valvuloplasty	1	4.6	4									0	1	0	1	Diaphragm Paresis	Surgical	Y	0	S	0	0	0
naples	BP	M	3	0	0	0	0	0	0	Pulmonary Valve Stenosis	Pulmonary Valvuloplasty	7	3	3									0	0	0	0	0	0	0	0	0	0	0	0
naples	TM	M	2.8	0	0	0	0	0	0	Transposition of Great Arteries	Rashkind Atrio-septostomy	1	2.8	3									0	0	0	0	0	0	0	0	0	0	0	0
genoa	B	M	3.2	0	0	0	0	0	0	Transposition of Great Arteries	Rashkind Atrio-septostomy	0	3.2	3									0	0	0	0	0	0	0	0	0	0	0	0
naples	CM	M	2.2	0	1	0	0	0	0	Tetralogy of Fallot + Pulmonary Artery Discontinuity	PDA Stenting	16	2.2	4									0	0	0	0	0	0	0	0	0	0	0	0
rome	SG	M	2.7	0	0	0	0	0	0	Aortic Valve Stenosis	Aortic Valvuloplasty	1	2.7	4									0	0	0	0	0	0	0	0	0	0	0	0
rome	CG	F	2.65	0	0	0	0	0	0	Transposition of Great Arteries	Rashkind Atrio-septostomy	1	2.65	3									0	0	0	0	0	0	0	0	0	0	0	0
naples	DCM	M	3.7	0	0	0	0	0	0	Pulmonary Valve Stenosis	Pulmonary Valvuloplasty	6	3.7	3									0	0	0	0	0	0	0	0	0	0	0	0
massa	CC	M	3.2	0	0	0	0	0	0	Aortic Valve Stenosis	Aortic Valvuloplasty	1	3.2	4									0	0	0	0	0	0	0	0	0	0	0	0
genoa	LAI	M	3.3	0	0	0	Favism	0	0	Pulmonary Valve Stenosis	Pulmonary Valvuloplasty	7	3.3	3									0	0	0	0	0	0	0	0	0	0	0	0
naples	PS	F	2.5	0	1	0	Coane Atresia	0	0	Pulmonary Valve Stenosis	Pulmonary Valvuloplasty	3	2.5	3									0	0	0	0	0	0	0	0	0	0	0	0
massa	ML	M	3.6	0	0	0	0	0	0	Transposition of Great Arteries	Rashkind Atrio-septostomy	1	3.6	3									0	1	1	0	Pneumothorax	Drainage	Y	0	N	0	0	0
naples	DAS	M	2	0	1	0	0	0	0	Aortic Valve Stenosis	Aortic Valvuloplasty	6	2	4									0	0	0	0	0	0	0	1	0	0	0	0
naples	PI	F	3.3	0	0	0	0	0	0	Aortic Valve Stenosis	Aortic Valvuloplasty	1	3.3	4									0	0	0	0	0	0	0	0	0	0	0	0
rome	DTGF	M	2.8	0	0	0	0	0	0	Transposition of Great Arteries	Rashkind Atrio-septostomy	0	2.8	3									0	0	0	0	0	0	0	0	0	0	0	0
rome	DAMP	F	2	0	1	1	0	0	0	Pulmonary Valve Stenosis	Pulmonary Valvuloplasty	3	2	3									0	0	0	0	0	0	0	0	0	0	0	0
genoa	M	F	3	0	0	0	0	0	0	Transposition of Great Arteries + Ventricular Septal Defect	Rashkind Atrio-septostomy	0	3	3									0	0	0	0	0	0	0	0	0	0	0	0
naples	DLT	M	2.6	0	0	0	0	0	0	Transposition of Great Arteries	Rashkind Atrio-septostomy	2	2.6	3									0	0	0	0	0	0	0	0	0	0	0	0
naples	PE	F	2.6	0	0	0	0	0	0	Transposition of Great Arteries	Rashkind Atrio-septostomy	5	2.6	3									0	0	0	0	0	0	0	0	0	0	0	0
genoa	C	F	3.2	0	0	0	0	0	0	Transposition of Great Arteries + Ventricular Septal Defect + Aortic Isthmus Hypoplasia	Rashkind Atrio-septostomy	3	3.2	3	Rashkind Atrio-septostomy	9	3.2	3					0	0	0	0	0	0	0	0	0	0	0	0
massa	LM	M	3.35	0	0	0	0	0	0	Transposition of Great Arteries	Rashkind Atrio-septostomy	0	3.35	3									0	0	0	0	0	0	0	0	0	0	0	0
massa	BM	M	3.5	0	0	0	0	0	0	Aortic Valve Stenosis	Aortic Valvuloplasty	2	3.5	4									0	0	0	0	0	0	0	0	0	0	0	0
genoa	C	F	4	0	0	0	0	0	0	Pulmonary Valve Stenosis	Pulmonary Valvuloplasty	12	4	3									0	0	0	0	0	0	0	0	0	0	0	0
massa	SO	M	3.1	0	0	0	0	0	0	Transposition of Great Arteries	Rashkind Atrio-septostomy	3	3.1	3									0	0	0	0	0	0	0	0	0	0	0	0
genoa	V	M	3.9	0	0	0	0	0	0	Transposition of Great Arteries + Ventricular Septal Defect + Aortic Coarctation	Rashkind Atrio-septostomy	5	3.9	3									0	0	0	0	0	0	0	0	0	0	0	0
rome	SM	F	2.6	0	0	0	0	0	0	Pulmonary Valve Stenosis	Pulmonary Valvuloplasty	19	2.6	3									0	0	0	0	0	0	0	0	0	0	0	0
rome	BSI	F	2.5	0	1	0	0	0	0	Transposition of Great Arteries	Rashkind Atrio-septostomy	1	2.5	3									0	0	0	0	0	0	0	0	0	0	0	0
naples	BA	M	2	0	1	0	0	0	0	Double Outlet Right Ventricle	Rashkind Atrio-septostomy	13	2	3									0	0	0	0	0	0	0	0	0	0	0	0
rome	C	F	2.6	0	0	0	0	0	0	Pulmonary Valve Stenosis	Pulmonary Valvuloplasty	4	2.6	3									0	0	0	0	0	0	0	0	0	0	0	0
naples	BAA	M	3.2	0	0	0	0	0	1	Hypoplastic Left Heart Syndrome	PDA Stenting s/p Norwood Procedure	16	3.2	4									0	0	0	0	0	0	0	1	0	0	0	0
naples	CC	F	3.7	0	0	0	0	0	0	Pulmonary Valve Stenosis	Pulmonary Valvuloplasty	12	3.7	3									0	0	0	0	0	0	0	0	0	0	0	0
rome	LAI	F	3	0	0	0	0	0	0	Transposition of Great Arteries	Rashkind Atrio-septostomy	0	3	3									0	0	0	0	0	0	0	0	0	0	0	0
massa	AA	M	3.45	0	0	0	0	0	0	Pulmonary Valve Stenosis	Pulmonary Valvuloplasty	3	3.45	3									0	0	0	0	0	0	0	0	0	0	0	0
massa	CG	M	3.1	0	0	0	0	0	0	Transposition of Great Arteries	Rashkind Atrio-septostomy	1	3.1	3									0	1	1	0	Superior Caval Vein Perforation	Drainage	Y	0	N	0	0	0
genoa	M	M	3	0	0	0	0	0	0	Pulmonary Atresia with Intact Ventricular Septum	Radio-Frequency Pulmonary Valve Perforation + Valvuloplasty	6	3	4									0	0	0	0	0	0	0	0	0	0	0	0
massa	PL	M	3.05	0	0	0	0	0	0	Transposition of Great Arteries	Rashkind Atrio-septostomy	0	3.05	3									0	1	1	0	Low Cardiac Output Syndrome	Surgical	Y	0	S	0	0	0
massa	ML	M	4	0	0	0	0	0	0	Transposition of Great Arteries + Ventricular Septal Defect + Aortic Coarctation	Rashkind Atrio-septostomy	1	4	3									0	0	0	0	0	0	0	0	0	0	0	0
rome	ML	M	2.9	0	0	0	0	0	0	Pulmonary Valve Stenosis	Pulmonary Valvuloplasty	5	2.9	3									0	0	0	0	0	0	0	0	0	0	0	0
rome	LF	F	2.7	0	0	0	0	0	0	Pulmonary Valve Stenosis	Pulmonary Valvuloplasty	5	2.7	3									0	0	0	0	0	0	0	0	0	0	0	0
rome	SCV	M	2.5	0	1	0	0	0	0	Pulmonary Atresia with Intact Ventricular Septum	Radio-Frequency Pulmonary Valve Perforation + Valvuloplasty	0	2.5	4									0	1	1	0	Cardiac Tamponade	Drainage	Y	1	N	0	0	0
naples	MF	M	3.1	0	0	0	0	0	0	Aortic Valve Stenosis	Aortic Valvuloplasty	2	3.1	4									0	0	0	0	0	0	0	0	0	0	0	0
rome	MM	F	2.4	0	1	0	0	0	0	Pulmonary Valve Stenosis	Pulmonary Valvuloplasty	4	2.4	3									0	0	0	0	0	0	0	0	0	0	0	0
naples	RG	F	2.9	0	0	0	0	0	0	Pulmonary Atresia with Intact Ventricular Septum	Radio-Frequency Pulmonary Valve Perforation + Valvuloplasty	0	2.9	4	PDA Stenting	12	3	3					0	0	0	0	0	0	0	0	0	0	0	0
genoa	I	F	2.6	0	0	0	0	0	0	Pulmonary Atresia with Intact Ventricular Septum	Radio-Frequency Pulmonary Valve Perforation + Valvuloplasty	3	2.6	4	Shunt Balloon Angioplasty	8	2.6	3					0	0	0	0	0	0	0	0	0	0	0	0
massa	FN	M	3.8	0	0	0	0	0	0	Aortic Valve Stenosis	Aortic Valvuloplasty	17	3.8	4									0	0	0	0	0	0	0	0	0	0	0	0
rome	ZA	F	2.4	0	1	1	0	0	0	Transposition of Great Arteries	Rashkind Atrio-septostomy	0	2.4	3									0	0	0	0	0	0	0	0	0	0	0	0
massa	PG	M	3.4	0	0	0	0	0	0	Transposition of Great Arteries	Rashkind Atrio-septostomy	0	3.4	3									0	0	0	0	0	0	0	0	0	0	0	0
rome	TS	F	2	0	1	1	0	0	0	Pulmonary Valve Stenosis	Pulmonary Valvuloplasty	22	2	3									0	0	0	0	0	0	0	0	0	0	0	0
genoa	AA	M	3.8	0	0	0	0	0	0	Transposition of Great Arteries	Rashkind Atrio-septostomy	1	3.8	3									0	0	0	0	0	0	0	0	0	0	0	0
naples	GS	M	3.3	0	0	0	0	0	0	Transposition of Great Arteries	Rashkind Atrio-septostomy	0	3.3	3									0	0	0	0	0	0	0	0	0	0	0	0
naples	LA	M	3.2	0	0	0	0	0	0	Transposition of Great Arteries	Rashkind Atrio-septostomy	6	3.2	3									0	0	0	0	0	0	0	0	0	0	0	0
naples	AA	M	2.6	0	0	0	0	0	0	Pulmonary Atresia with Intact Ventricular Septum	Radio-Frequency Pulmonary Valve Perforation + Valvuloplasty	2	2.6	4	Pulmonary Valvuloplasty	19	2.7	3					0	0	0	0	0	0	0	0	0	0	0	0
massa	PO	F	3.3	0	0	0	0	0	0	Aortic Valve Stenosis + Aortic Arch Interruption	Aortic Valvuloplasty	4	3.3	4									0	0	0	0	0	0	0	0	0	0	0	0
naples	AM	M	3.4	0	0	0	0	0	0	Pulmonary Valve Stenosis	Pulmonary Valvuloplasty	1	3.4	3	PDA Stenting + Pulmonary Valvuloplasty	24	3.6	4					0	0	0	0	0	0	0	0	0	0	0	0
milan	AG	F	2.65	0	0	0	0	0	0	Pulmonary Valve Stenosis	Pulmonary Valvuloplasty	6	2.65	3									0	1	0	1	Tricuspid Valve Thrombosis	Medical	S	0	N	0	0	0
rome	DLA	F	2.5	0	1	0	0	0	0	Pulmonary Atresia with Intact Ventricular Septum	Radio-Frequency Pulmonary Valve Perforation + Valvuloplasty	5	2.5	4									0	0	0	0	0	0	0	0	0	0	0	0
genoa	M	F	3.3	0	0	0	0	0	0	Pulmonary Valve Stenosis	Pulmonary Valvuloplasty	19	3.3	3									0	0	0	0	0	0	0	0	0	0	0	0
naples	DFD	M	3.3	0	0	0	0	0	0	Aortic Valve Stenosis	Aortic Valvuloplasty	13	3.3	4									0	0	0	0	0	0	0	0	0	0	0	0
genoa	L	M	3.05	0	0	0	0	0	0	Pulmonary Valve Stenosis	Pulmonary Valvuloplasty	12	3.05	3									0	0	0	0	0	0	0	0	0	0	0	0
genoa	S	M	3.3	0	0	0	0	0	0	Transposition of Great Arteries	Rashkind Atrio-septostomy	1	3.3	3									0	0	0	0	0	0	0	0	0	0	0	0
rome	NV	M	2.45	0	1	0	0	0	0	Transposition of Great Arteries	Rashkind Atrio-septostomy	1	2.45	3									0	0	0	0	0	0	0	0	0	0	0	0
naples	SE	M	4.2	0	0	0	0	0	0	Aortic Valve Stenosis	Aortic Valvuloplasty	10	4.2	4									0	0	0	0	0	0	0	0	0	0	0	0
naples	DAG	F	4.6	0	0	0	0	0	0	Pulmonary Valve Stenosis	Pulmonary Valvuloplasty	31	4.6	3									0	0	0	0	0	0	0	0	0	0	0	0
milan	DAV	F	3.65	0	0	0	0	0	0	Transposition of Great Arteries	Rashkind Atrio-septostomy	1	3.65	3									0	0	0	0	0	0	0	0	0	0	0	0
naples	AG	M	3.5	0	0	0	0	0	0	Aortic Valve Stenosis	Aortic Valvuloplasty	4	3.5	4									0	0	0	0	0	0	0	0	0	0	0	0
naples	BG	F	3	0	0	0	0	0	0	Pulmonary Atresia with Intact Ventricular Septum	Radio-Frequency Pulmonary Valve Perforation + Valvuloplasty	3	3	4									0	0	0	0	0	0	0	0	0	0	0	0
naples	FD	M	3.2	0	0	0	0	0	0	Transposition of Great Arteries	Rashkind Atrio-septostomy	0	3.2	3									0	0	0	0	0	0	0	0	0	0	0	0
massa	BS	M	2.75	0	0	0	0	0	0	Pulmonary Valve Stenosis	Pulmonary Valvuloplasty	3	2.75	3									0	0	0	0	0	0	0	0	0	0	0	0
milan	ZZ	F	3.55	0	0	0	0	0	0	Pulmonary Valve Stenosis	Pulmonary Valvuloplasty	10	3.55	3									0	0	0	0	0	0	0	0	0	0	0	0
genoa	B	M	2.1	0	1	0	0	0	0	Double Outlet Right Ventricle + Transposition of Great Arteries	Rashkind Atrio-septostomy	3	2.1	3									0	0	0	0	0	0	0	0	0	0	0	0
naples	AS	M	3.2	0	0	0	0	0	0	Pulmonary Valve Stenosis	Pulmonary Valvuloplasty	3	3.2	3									0	0	0	0	0	0	0	0	0	0	0	0
rome	CAO	M	2.9	0	0	0	0	0	0	Transposition of Great Arteries	Rashkind Atrio-septostomy	1	2.9	3									0	0	0	0	0	0	0	0	0	0	0	0
milan	CS	M	3	0	0	0	0	0	0	Transposition of Great Arteries	Rashkind Atrio-septostomy	0	3	3									0	0	0	0	0	0	0	0	0	0	0	0
massa	FI	F	2.5	0	1	0	0	0	0	Transposition of Great Arteries	Rashkind Atrio-septostomy	0	2.5	3									0	0	0	0	0	0	0	0	0	0	0	0
naples	CF	F	3.7	0	0	0	0	0	0	Transposition of Great Arteries	Rashkind Atrio-septostomy	2	3.7	3									0	0	0	0	0	0	0	0	0	0	0	0
rome	VDD	M	2.8	0	0	0	0	0	0	Pulmonary Valve Stenosis	Pulmonary Valvuloplasty	6	2.8	3									0	0	0	0	0	0	0	0	0	0	0	0
milan	HA	M	3.95	0	0	0	0	0	0	Pulmonary Valve Stenosis	Pulmonary Valvuloplasty	1	3.95	3									0	0	0	0	0	0	0	0	0	0	0	0
naples	IV	M	3.1	0	0	0	0	0	0	Aortic Valve Stenosis	Aortic Valvuloplasty	14	3.1	4									0	0	0	0	0	0	0	0	0	0	0	0
naples	CC	M	4.5	0	0	0	0	0	0	Transposition of Great Arteries	Rashkind Atrio-septostomy	0	4.5	3									0	0	0	0	0	0	0	0	0	0	0	0
naples	CC	F	3	0	0	0	0	0	0	Pulmonary Valve Stenosis	Pulmonary Valvuloplasty	1	3	3									0	0	0	0	0	0	0	0	0	0	0	0
naples	PR	F	3.4	0	0	0	0	0	0	Pulmonary Atresia with Intact Ventricular Septum	Radio-Frequency Pulmonary Valve Perforation + Valvuloplasty	1	3.4	4	PDA Stenting + Pulmonary Valvuloplasty	15	4.2	4					0	0	0	0	0	0	0	0	0	0	0	0
naples	DBM	F	3.1	0	0	0	0	0	0	Pulmonary Valve Stenosis	Pulmonary Valvuloplasty	7	3.1	3									0	0	0	0	0	0	0	0	0	0	0	0
genoa	C	M	3.8	0	0	0	0	0	0	Transposition of Great Arteries	Rashkind Atrio-septostomy (failure)	2	3.8	3									1	0	0	0	0	0	0	0	S	0	0	0
naples	SMM	F	3	0	0	0	0	0	0	Pulmonary Valve Stenosis	Pulmonary Valvuloplasty	3	3	3	PDA Stenting	7	3	3					0	1	0	1	Femoral Artery Thrombosis	Medical	Y	0	N	0	0	0
genoa	R	F	3	0	0	0	0	0	0	Transposition of Great Arteries	Rashkind Atrio-septostomy	0	3	3									0	0	0	0	0	0	0	0	0	0	0	0
genoa	DF	M	4.3	0	0	0	0	0	0	Transposition of Great Arteries + Ventricular Septal Defect	Rashkind Atrio-septostomy	1	4.3	3									0	0	0	0	0	0	0	0	0	0	0	0
naples	GD	F	4	0	0	0	Respiratory Distress	0	0	Pulmonary Valve Stenosis	Pulmonary Valvuloplasty	5	4	3	PDA Stenting	10	4.2	3					0	0	0	0	0	0	0	0	0	0	0	0
genoa	B	M	1.7	0	1	1	0	0	0	Major Aorto-Pulmonary Collaterals	Embolization (failure)	19	1.7	3									1	1	1	0	Cardiac Tamponade	Drainage	N	1	D	0	1	1
naples	AC	M	2.5	0	1	0	0	0	0	Critical Pulmonary Valve Stenosis + Inferior Caval Vein Thrombosis	Rashkind Atrio-septostomy	0	2.5	3									0	0	0	0	0	0	0	0	0	0	0	0
naples	AA	F	3.5	0	0	0	0	0	0	Transposition of Great Arteries	Rashkind Atrio-septostomy	3	3.5	3									0	0	0	0	0	0	0	0	0	0	0	0
genoa	G	M	2.5	0	1	0	Hypospadias	0	0	Pulmonary Atresia + Ventricular Septal Defect	Radio-Frequency Pulmonary Valve Perforation + Valvuloplasty (failure)	7	2.5	4									1	1	0	1	Hemopericardium	Medical	Y	0	S	0	0	0
rome	F	F	2.8	0	0	0	0	0	0	Transposition of Great Arteries	Rashkind Atrio-septostomy	1	2.8	3									0	0	0	0	0	0	0	0	0	0	0	0
massa	PF	M	3.2	0	0	0	0	0	0	Pulmonary Atresia with Intact Ventricular Septum	Radio-Frequency Pulmonary Valve Perforation + Valvuloplasty	4	3.2	4									0	0	0	0	0	0	0	0	0	0	0	0
milan	PT	M	3	0	0	0	0	0	0	Transposition of Great Arteries	Rashkind Atrio-septostomy	1	3	3									0	0	0	0	0	0	0	0	0	0	0	0
massa	FF	M	3.75	0	0	0	0	0	0	Transposition of Great Arteries	Rashkind Atrio-septostomy	0	3.75	3									0	0	0	0	0	0	0	0	0	0	0	0
genoa	GS	M	2.6	0	0	0	0	0	1	Trcuspid Valve Atresia	Rashkind Atrio-septostomy	1	2.6	3									0	0	0	0	0	0	0	0	0	0	0	0
genoa	P	M	2.3	0	1	0	Solitary Kidney	0	1	Trcuspid Valve Atresia	Rashkind Atrio-septostomy	19	2.3	3									0	0	0	0	0	0	0	0	0	0	0	0
naples	DPM	F	2.6	0	0	0	0	0	0	Pulmonary Atresia with Intact Ventricular Septum	Radio-Frequency Pulmonary Valve Perforation + Valvuloplasty	8	2.6	4	PDA Stenting	21	2.6	3					0	0	0	0	0	0	0	0	0	0	0	0
naples	PR	F	2.4	0	1	0	0	0	0	Transposition of Great Arteries	Rashkind Atrio-septostomy	1	2.4	3									0	0	0	0	0	0	0	0	0	0	0	0
naples	GS	M	2.6	0	0	0	0	0	0	Ebstein anomaly	PDA Stenting	8	2.6	4									0	0	0	0	0	0	0	0	0	0	0	0
genoa	B	M	2.1	0	1	1	0	0	0	Pulmonary Atresia with Intact Ventricular Septum + Right Ventricle/Coronary Circulation Sinusoids + Aortic Valve Stenosis	Rashkind Atrio-septostomy	0	2.1	3									0	0	0	0	0	0	0	0	0	0	1	1
genoa	M	M	3.2	0	0	0	0	0	0	Pulmonary Atresia with Intact Ventricular Septum	Radio-Frequency Pulmonary Valve Perforation + Valvuloplasty	1	3.2	4									0	1	1	0	Ventricular Fibrillation	DC Shock	Y	0	A	0	0	0
genoa	A	M	3.2	0	0	0	0	0	0	Transposition of Great Arteries + Ventricular Septal Defect	Rashkind Atrio-septostomy	3	3.2	3	Rashkind Atrio-septostomy	5	3.2	3					0	1	1	0	Cardiac Tamponade	Drainage	N	0	A+D	0	1	1
rome	BM	M	2.6	0	0	0	0	0	0	Aortic Valve Stenosis	Aortic Valvuloplasty	3	2.6	4									0	0	0	0	0	0	0	0	0	0	0	0
genoa	L	M	2.8	0	0	0	0	0	0	Transposition of Great Arteries	Rashkind Atrio-septostomy	0	2.8	3									0	0	0	0	0	0	0	0	0	0	0	0
naples	SA	M	2.5	0	1	0	0	0	0	Transposition of Great Arteries	Rashkind Atrio-septostomy	0	2.5	3									0	0	0	0	0	0	0	0	0	0	0	0
genoa	C	M	2.8	0	0	0	0	0	0	Pulmonary Valve Stenosis	Pulmonary Valvuloplasty	3	2.8	3									0	0	0	0	0	0	0	0	0	0	0	0
massa	BP	M	3	0	0	0	0	0	0	Transposition of Great Arteries	Rashkind Atrio-septostomy	2	3	3									0	0	0	0	0	0	0	0	0	0	0	0
genoa	M	F	2.9	0	0	0	0	0	0	Transposition of Great Arteries	Rashkind Atrio-septostomy	1	2.9	3									0	0	0	0	0	0	0	0	0	0	0	0
naples	DMR	M	2.6	0	0	0	0	0	0	Transposition of Great Arteries + Ventricular Septal Defect	Rashkind Atrio-septostomy	0	2.6	3									0	0	0	0	0	0	0	0	0	0	0	0
massa	VL	M	3.4	0	0	0	0	0	0	Transposition of Great Arteries	Rashkind Atrio-septostomy	1	3.4	3									0	0	0	0	0	0	0	0	0	0	0	0
naples	TL	M	3.3	0	0	0	0	0	0	Pulmonary Valve Stenosis	Pulmonary Valvuloplasty	1	3.3	3									0	0	0	0	0	0	0	0	0	0	0	0
naples	GL	M	3.1	0	0	0	0	0	0	Transposition of Great Arteries	Rashkind Atrio-septostomy	0	3.1	3									0	0	0	0	0	0	0	0	0	0	0	0
genoa	G	F	3.1	0	0	0	0	0	1	Mitral Valve Atresia	Rashkind Atrio-septostomy	2	3.1	3									0	0	0	0	0	0	0	0	0	0	0	0
genoa	M	M	3.2	0	0	0	0	0	0	Transposition of Great Arteries	Rashkind Atrio-septostomy	1	3.2	3	Superior Caval Vein Balloon Angioplasty	18	3.2	3					0	0	0	0	0	0	0	0	0	0	0	0
genoa	ZA	F	2.5	0	1	0	Twins	0	0	Pulmonary Atresia with Intact Ventricular Septum	Rashkind Atrio-septostomy	1	2.5	3									0	0	0	0	0	0	0	0	0	0	0	0
naples	CV	M	2.9	0	0	0	0	0	0	Pulmonary Valve Stenosis	Pulmonary Valvuloplasty	2	2.9	3									0	0	0	0	0	0	0	0	0	0	0	0
naples	DAV	M	3	0	0	0	0	0	0	Pulmonary Valve Stenosis	Pulmonary Valvuloplasty	4	3	3									0	0	0	0	0	0	0	0	0	0	0	0
genoa	S	M	3.5	0	0	0	0	0	0	Transposition of Great Arteries + Ventricular Septal Defect	Rashkind Atrio-septostomy	0	3.5	3									0	1	0	1	Atrial Flutter	DC Shock	Y	0	N	0	0	0
genoa	T	F	2.7	0	0	0	0	0	0	Pulmonary Valve Stenosis	Pulmonary Valvuloplasty	17	2.7	3									0	0	0	0	0	0	0	0	0	0	0	0
naples	AE	F	3.7	0	0	0	0	0	0	Transposition of Great Arteries + Ventricular Septal Defect	Rashkind Atrio-septostomy	3	3.7	3									0	0	0	0	0	0	0	0	0	0	0	0
genoa	S	F	2.8	0	0	0	0	0	0	Pulmonary Valve Stenosis	Pulmonary Valvuloplasty	2	2.8	3									0	0	0	0	0	0	0	0	0	0	0	0
milan	MAA	M	2.7	0	0	0	0	0	0	Tetralogy of Fallot	Bilateral Pulmonary Artery Stenting	23	3.25	4									0	0	0	0	0	0	0	0	0	0	0	0
genoa	D	F	3	0	0	0	0	0	0	Pulmonary Atresia with Intact Ventricular Septum + Right Ventricle/Coronary Circulation Sinusoids	Rashkind Atrio-septostomy	0	3	3									0	0	0	0	0	0	0	0	0	0	0	0
genoa	G	M	3.6	0	0	0	0	0	0	Pulmonary Atresia with Intact Ventricular Septum	Radio-Frequency Pulmonary Valve Perforation + Valvuloplasty	1	3.6	4									0	0	0	0	0	0	0	0	0	0	0	0
naples	GA	M	3.3	0	0	0	0	0	0	Transposition of Great Arteries	Rashkind Atrio-septostomy	0	3.3	3									0	0	0	0	0	0	0	0	0	0	0	0
naples	ML	M	2.6	0	0	0	0	0	0	Transposition of Great Arteries	Rashkind Atrio-septostomy	0	2.6	3									0	0	0	0	0	0	0	0	0	0	0	0
genoa	T	M	3	0	0	0	0	0	0	Pulmonary Atresia with Intact Ventricular Septum	Radio-Frequency Pulmonary Valve Perforation + Valvuloplasty	0	3	4									0	0	0	0	0	0	0	0	0	0	0	0
naples	LP	M	3.2	0	0	0	0	0	0	Double Outlet Right Ventricle	Rashkind Atrio-septostomy	3	3.2	3									0	0	0	0	0	0	0	0	0	0	0	0
naples	RM	M	3.3	0	0	0	0	0	0	Transposition of Great Arteries	Rashkind Atrio-septostomy	1	3.3	3									0	0	0	0	0	0	0	0	0	0	0	0
naples	CC	M	3.1	0	0	0	0	0	0	Ebstein anomaly	PDA Stenting	3	3.1	4									0	0	0	0	0	0	0	0	0	0	0	0
naples	CF	M	2.8	0	0	0	0	0	0	Transposition of Great Arteries	Rashkind Atrio-septostomy	0	2.8	3									0	0	0	0	0	0	0	0	0	0	0	0
massa	FY	M	3.1	0	0	0	0	0	0	Transposition of Great Arteries	Rashkind Atrio-septostomy	1	3.1	3									0	0	0	0	0	0	0	0	0	0	1	1
genoa	L	M	4.3	0	0	0	0	0	0	Transposition of Great Arteries + Aortic Arch Hypoplasia	Rashkind Atrio-septostomy	0	4.3	3	Rashkind Atrio-septostomy	2	4.3	3					0	0	0	0	0	0	0	0	0	0	0	0
genoa	BB	M	2.7	0	0	0	0	0	0	Pulmonary Atresia with Intact Ventricular Septum	Radio-Frequency Pulmonary Valve Perforation + Valvuloplasty	3	2.7	4									0	0	0	0	0	0	0	0	0	0	0	0
genoa	S	M	3.25	0	0	0	0	0	0	Transposition of Great Arteries	Rashkind Atrio-septostomy	1	3.25	3									0	0	0	0	0	0	0	0	0	0	0	0
turin	GM	F	3.9	0	0	0	0	0	0	Transposition of Great Arteries	Rashkind Atrio-septostomy	1	3.9	3									0	0	0	0	0	0	0	0	0	0	0	0
genoa	F	M	3	0	0	0	0	0	0	Transposition of Great Arteries	Rashkind Atrio-septostomy	2	3	3									0	0	0	0	0	0	0	0	0	0	0	0
massa	CS	M	3.65	0	0	0	0	0	0	Transposition of Great Arteries + Pulmonary Stenosis	Rashkind Atrio-septostomy	1	3.65	3									0	0	0	0	0	0	0	0	0	0	0	0
massa	UG	M	3.8	0	0	0	0	0	0	Transposition of Great Arteries	Rashkind Atrio-septostomy	0	3.8	3									0	0	0	0	0	0	0	0	0	0	0	0
rome	DG	M	2.3	0	1	0	0	0	0	Pulmonary Valve Stenosis	Pulmonary Valvuloplasty	2	2.3	3									0	0	0	0	0	0	0	0	0	0	0	0
naples	SA	M	3.2	0	0	0	0	0	0	Pulmonary Valve Stenosis	Pulmonary Valvuloplasty	4	3.2	3	PDA Stenting	9	3.3	3					0	0	0	0	0	0	0	0	0	0	0	0
genoa	M	M	3.45	0	0	0	0	0	0	Pulmonary Atresia + Ventricular Septal Defect	Radio-Frequency Pulmonary Valve Perforation + Valvuloplasty	6	3.45	4									0	1	0	1	Hemopericardium	Medical	Y	0	N	0	0	0
turin	SH	M	3.6	0	0	0	0	0	0	Transposition of Great Arteries	Rashkind Atrio-septostomy	5	3.6	3									0	0	0	0	0	0	0	0	0	0	0	0
genoa	A	F	3	0	0	1	0	0	0	Pulmonary Atresia with Intact Ventricular Septum	Radio-Frequency Pulmonary Valve Perforation + Valvuloplasty	1	3	4									0	0	0	0	0	0	0	0	0	0	0	0
genoa	L	F	3.2	0	0	0	0	0	0	Transposition of Great Arteries	Rashkind Atrio-septostomy	0	3.2	3									0	0	0	0	0	0	0	0	0	0	0	0
naples	BM	F	2.8	0	0	0	0	0	0	Pulmonary Atresia with Intact Ventricular Septum	Rashkind Atrio-septostomy	0	2.8	3									0	0	0	0	0	0	0	0	0	0	0	0
turin	GS	M	2.7	0	0	1	0	0	0	Pulmonary Atresia with Intact Ventricular Septum	Radio-Frequency Pulmonary Valve Perforation + Valvuloplasty	20	2.7	4									0	0	0	0	0	0	0	0	0	0	1	1
naples	IR	M	2.7	0	0	0	0	0	0	Transposition of Great Arteries	Rashkind Atrio-septostomy	0	2.7	3									0	0	0	0	0	0	0	0	0	0	0	0
massa	FGA	M	2.6	0	0	0	0	0	0	Aortic Valve Stenosis	Aortic Valvuloplasty	0	2.6	4									0	1	0	1	Bleeding	Medical	Y	1	N	0	0	0
massa	GM	F	3.1	0	0	0	0	0	0	Pulmonary Valve Stenosis	Pulmonary Valvuloplasty	1	3.1	3									0	0	0	0	0	0	0	0	0	0	0	0
rome	FS	M	2.8	0	0	0	0	0	0	Pulmonary Valve Stenosis	Pulmonary Valvuloplasty	22	2.8	3									0	0	0	0	0	0	0	0	0	0	0	0
massa	BE	F	3.35	0	0	0	0	0	0	Transposition of Great Arteries	Rashkind Atrio-septostomy	1	3.35	3									0	1	0	1	Hemopericardium	Drainage	Y	0	N	0	0	0
naples	CA	M	3.6	0	0	0	0	0	0	Pulmonary Atresia with Intact Ventricular Septum	Radio-Frequency Pulmonary Valve Perforation + Valvuloplasty	1	3.6	4									0	0	0	0	0	0	0	0	0	0	0	0
naples	CMG	F	3.6	0	0	0	0	0	0	Pulmonary Atresia with Intact Ventricular Septum	Radio-Frequency Pulmonary Valve Perforation + Valvuloplasty	1	3.6	4	PDA Stenting	6	3.5	3					0	0	0	0	0	0	0	0	0	0	0	0
naples	SF	M	2.9	0	0	0	0	0	0	Tetralogy of Fallot con discontinuità dei rami	PDA Stenting	6	2.9	4									0	0	0	0	0	0	0	0	0	0	0	0
milan	RL	M	3.65	0	0	0	0	0	0	Transposition of Great Arteries	Rashkind Atrio-septostomy	0	3.65	3									0	0	0	0	0	0	0	0	0	0	0	0
rome	LR	M	2.7	0	0	0	0	0	0	Pulmonary Valve Stenosis	Pulmonary Valvuloplasty	2	2.7	3									0	0	0	0	0	0	0	0	0	0	0	0
naples	PN	M	2.8	0	0	0	0	0	0	Criss-Cross Heart con DIV e stenosi polmonare	PDA Stenting	9	2.8	4									0	0	0	0	0	0	0	0	0	0	0	0
naples	CLG	M	3	0	0	0	0	0	0	Aortic Valve Stenosis	Aortic Valvuloplasty	4	3	4									0	0	0	0	0	0	0	0	0	0	0	0
milan	PD	M	2.4	0	1	0	0	0	0	Pulmonary Valve Stenosis	Pulmonary Valvuloplasty	11	2.4	3									0	0	0	0	0	0	0	0	0	0	0	0
milan	CT	M	3.9	0	0	0	0	0	0	Transposition of Great Arteries	Rashkind Atrio-septostomy	0	3.9	3									0	0	0	0	0	0	0	0	0	0	0	0
genoa	P	M	3.85	0	0	0	0	0	0	Pulmonary Atresia with Intact Ventricular Septum	Radio-Frequency Pulmonary Valve Perforation + Valvuloplasty	1	3.85	4									0	0	0	0	0	0	0	0	0	0	0	0
turin	PG	F	3.1	0	0	0	0	0	0	Transposition of Great Arteries	Rashkind Atrio-septostomy	0	3.1	3									0	0	0	0	0	0	0	0	0	0	0	0
turin	PA	M	2.9	0	0	0	0	0	0	Pulmonary Valve Stenosis	Pulmonary Valvuloplasty	2	2.9	3									0	0	0	0	0	0	0	0	0	0	0	0
turin	TA	M	5.8	0	0	0	0	0	0	Aortic Valve Stenosis	Aortic Valvuloplasty	30	5.8	4									0	0	0	0	0	0	0	0	0	0	0	0
milan	MM	F	2.2	0	1	0	0	0	0	Pulmonary Valve Stenosis	Pulmonary Valvuloplasty	10	2.2	3									0	0	0	0	0	0	0	0	0	0	0	0
naples	CN	M	3.2	0	0	0	0	0	0	Transposition of Great Arteries	Rashkind Atrio-septostomy	0	3.2	3									0	0	0	0	0	0	0	0	0	0	0	0
naples	CF	F	3.2	0	0	0	0	0	0	Ebstein anomaly	PDA Stenting	3	3.2	4									0	0	0	0	0	0	0	0	0	0	0	0
naples	AEL	M	3.1	0	0	0	0	0	1	Hypoplastic Left Heart Syndrome	Rashkind Atrio-septostomy	1	3.1	3									0	0	0	0	0	0	0	0	0	0	0	0
naples	SE	M	3.1	0	0	0	Veil-Pharyngeal Insufficiency	0	0	Tetralogy of Fallot con discontinuità dei rami	PDA Stenting	7	3.1	4									0	0	0	0	0	0	0	0	0	0	0	0
genoa	P	M	3.25	0	0	0	0	0	0	Tetralogy of Fallot s/p shunt SP	Thrombolysis + Shunt Balloon Angioplasty	15	3.25	3									0	0	0	0	0	0	0	0	0	0	0	0
genoa	S	F	2.9	0	0	0	0	0	1	Mitral Valve Atresia	Rashkind Atrio-septostomy	0	2.9	3									0	0	0	0	0	0	0	0	0	0	0	0
genoa	M	F	2.8	0	0	0	0	Mitochondrial Disease	0	Pulmonary Atresia with Intact Ventricular Septum	Radio-Frequency Pulmonary Valve Perforation + Valvuloplasty + Rashkind Atrio-septostomy	1	2.8	4									0	0	0	0	0	0	0	0	0	0	0	0
naples	GV	M	3.3	0	0	0	0	0	0	Transposition of Great Arteries	Rashkind Atrio-septostomy	0	3.3	3									0	0	0	0	0	0	0	0	0	0	0	0
naples	DNF	M	3	0	0	0	0	0	0	Pulmonary Valve Stenosis	Pulmonary Valvuloplasty	3	3	3									0	0	0	0	0	0	0	0	0	0	0	0
genoa	L	F	3.15	0	0	0	0	0	0	Pulmonary Valve Stenosis	Pulmonary Valvuloplasty	4	3.15	3									0	0	0	0	0	0	0	0	0	0	0	0
naples	MA	M	2.6	0	0	0	0	0	0	Transposition of Great Arteries	Rashkind Atrio-septostomy	0	2.6	3									0	0	0	0	0	0	0	0	0	0	0	0
milan	BC	M	3.1	0	0	0	0	0	0	Transposition of Great Arteries	Rashkind Atrio-septostomy	0	3.1	3									0	0	0	0	0	0	0	0	0	0	0	0
naples	BB	M	3	0	0	0	0	0	1	Hypoplastic Left Heart Syndrome	PDA Stenting	22	3	4									0	0	0	0	0	0	0	0	0	0	1	1
genoa	V	F	2.5	0	1	0	0	0	0	Transposition of Great Arteries + Ventricular Septal Defect	Rashkind Atrio-septostomy	0	2.5	3									0	0	0	0	0	0	0	0	0	0	0	0
naples	FE	M	3	0	0	0	0	0	0	Transposition of Great Arteries	Rashkind Atrio-septostomy	0	3	3									0	0	0	0	0	0	0	0	0	0	0	0
milan	NA	F	3.5	0	0	0	0	0	0	Transposition of Great Arteries	Rashkind Atrio-septostomy	0	3.5	3									0	0	0	0	0	0	0	0	0	0	0	0
naples	VR	M	2.9	0	0	0	0	0	0	Pulmonary Valve Stenosis	Pulmonary Valvuloplasty	4	2.9	3									0	0	0	0	0	0	0	0	0	0	0	0
turin	RA	M	3.1	0	0	0	0	0	0	Transposition of Great Arteries	Rashkind Atrio-septostomy	1	3.1	3									0	1	0	1	Hemopericardium	Medical	Y	0	N	0	0	0
turin	BN	F	3.25	0	0	0	0	0	0	Transposition of Great Arteries	Rashkind Atrio-septostomy	0	3.25	3									0	0	0	0	0	0	0	0	0	0	0	0
rome	MA	F	2.9	0	0	0	0	0	0	Pulmonary Valve Stenosis	Pulmonary Valvuloplasty	9	2.9	3									0	0	0	0	0	0	0	0	0	0	0	0
rome	SA	M	2.95	0	0	0	0	0	0	Aortic Valve Stenosis	Aortic Valvuloplasty	3	2.95	4									0	0	0	0	0	0	0	0	0	0	0	0
massa	RL	M	3.4	0	0	0	Lip-palate Cleft, Coane Atresia, Eye Coloboma	0	0	Transposition of Great Arteries	Rashkind Atrio-septostomy	1	3.4	3									0	1	1	0	Pneumothorax	Drainage + LVAD	Y	1	S	0	0	0
massa	CLG	F	3.3	0	0	0	0	0	0	Transposition of Great Arteries	Rashkind Atrio-septostomy	1	3.3	3									0	1	1	0	Cerebral Ischemia	Medical	Y	0	N	0	0	0
genoa	C	M	3.7	0	0	0	0	0	0	Transposition of Great Arteries	Rashkind Atrio-septostomy	0	3.7	3									0	0	0	0	0	0	0	0	0	0	0	0
milan	DIM	M	2.35	0	1	0	0	0	1	Uni-Ventricular Heart (atresia tricuspide+atresia polmonare)	PDA Stenting	19	2.35	4									0	0	0	0	0	0	0	0	0	0	0	0
naples	PV	M	3.4	0	0	0	0	0	0	Aortic Valve Stenosis	Aortic Valvuloplasty	1	3.4	4									0	0	0	0	0	0	0	0	0	0	0	0
genoa	C	M	3.5	0	0	0	0	0	0	Transposition of Great Arteries + Ventricular Septal Defect	Rashkind Atrio-septostomy	0	3.5	3									0	0	0	0	0	0	0	0	0	0	0	0
massa	MA	M	3.55	0	0	0	0	0	0	Transposition of Great Arteries	Rashkind Atrio-septostomy	0	3.55	3									0	0	0	0	0	0	0	0	0	0	0	0
naples	MR	F	1.8	0	1	0	Small for Gestational Age	0	1	Pulmonary Atresia with Intact Ventricular Septum con RV ipoplasico	PDA Stenting + Rashkind Atrio-septostomy	5	1.8	4	PDA Re-stenting	28	2.4	4					0	1	1	0	Stent Embolization	Medical	Y	0	C	0	0	0
genoa	F	F	2.1	0	1	1	0	0	0	Pulmonary Atresia with Intact Ventricular Septum	Radio-Frequency Pulmonary Valve Perforation + Valvuloplasty	0	2.1	4									0	1	1	0	Right Ventricle Hematoma	Medical	N	1	D	0	1	1
naples	BLF	F	3.5	0	0	0	0	0	0	Transposition of Great Arteries	Rashkind Atrio-septostomy	2	3.5	3									0	0	0	0	0	0	0	0	0	0	0	0
massa	FR	M	3.4	0	0	0	0	0	0	Pulmonary Valve Stenosis	Pulmonary Valvuloplasty	2	3.4	3									0	0	0	0	0	0	0	0	0	0	0	0
rome	FM	F	2.5	0	1	0	0	0	0	Pulmonary Valve Stenosis	Pulmonary Valvuloplasty	22	2.5	3									0	0	0	0	0	0	0	0	0	0	0	0
naples	GR	M	3.6	0	0	0	0	0	0	Aortic Valve Stenosis	Aortic Valvuloplasty	7	3.6	4									0	0	0	0	0	0	0	0	0	0	0	0
genoa	L	F	2.5	0	1	0	0	0	0	Pulmonary Atresia with Intact Ventricular Septum	Radio-Frequency Pulmonary Valve Perforation + Valvuloplasty (failure)	0	2.5	4									1	1	1	0	Cardiac Tamponade	Drainage	N	0	S+D	0	1	1
turin	RM	M	3.4	0	0	0	0	0	0	Pulmonary Atresia + Ventricular Septal Defect	Embolization	28	3.4	3	Major Aorto-Pulmonary Collateral Embolization	31	3.4	3					0	0	0	0	0	0	0	0	0	0	0	0
genoa	M	F	3.2	0	0	0	0	0	0	Transposition of Great Arteries	Rashkind Atrio-septostomy	1	3.2	3									0	0	0	0	0	0	0	0	0	0	0	0
rome	MY	F	2.8	0	0	0	0	0	0	Pulmonary Valve Stenosis	Pulmonary Valvuloplasty	3	2.8	3									0	0	0	0	0	0	0	0	0	0	0	0
massa	MA	M	2.4	0	1	0	0	0	0	Transposition of Great Arteries	Rashkind Atrio-septostomy	0	2.4	3									0	0	0	0	0	0	0	0	0	0	0	0
massa	TM	M	2.1	0	1	1	0	0	0	Transposition of Great Arteries	Rashkind Atrio-septostomy	0	2.1	3									0	0	0	0	0	0	0	0	0	0	0	0
milan	CLG	M	3.85	0	0	0	0	0	0	Pulmonary Valve Stenosis	Pulmonary Valvuloplasty	15	3.85	3									0	0	0	0	0	0	0	0	0	0	0	0
naples	GA	M	3	0	0	0	0	0	1	Hypoplastic Left Heart Syndrome	PDA Stenting	10	3	4									0	0	0	0	0	0	0	0	0	0	0	0
turin	SE	M	3.65	0	0	0	0	0	0	Pulmonary Valve Stenosis	Pulmonary Valvuloplasty	2	3.65	3	Pulmonary Valvuloplasty	22	4.09	3					0	0	0	0	0	0	0	0	0	0	0	0
naples	CM	M	3	0	0	0	0	0	0	Tetralogy of Fallot	Pulmonary Valvuloplasty + PDA Stenting	4	3	3									0	0	0	0	0	0	0	0	0	0	0	0
massa	RSI	F	1.7	0	1	1	0	0	1	Hypoplastic Left Heart Syndrome	Rashkind Atrio-septostomy	1	1.7	3									0	0	0	0	0	0	0	0	0	0	0	0
genoa	M	F	3.6	0	0	0	0	0	0	Pulmonary Valve Stenosis	Pulmonary Valvuloplasty	26	3.6	3									0	0	0	0	0	0	0	0	0	0	0	0
naples	AP	M	3.5	0	0	1	0	0	0	Pulmonary Valve Stenosis	Pulmonary Valvuloplasty	13	3.5	3									0	0	0	0	0	0	0	0	0	0	0	0
naples	DOB	F	3.6	0	0	0	0	0	0	Pulmonary Valve Stenosis	Pulmonary Valvuloplasty	13	3.6	3									0	0	0	0	0	0	0	0	0	0	0	0
genoa	S	F	2.95	0	0	0	0	0	0	Pulmonary Atresia with Intact Ventricular Septum	Rashkind Atrio-septostomy	0	2.95	3									0	0	0	0	0	0	0	0	0	0	1	1
turin	MA	M	2.75	0	0	0	0	0	0	Double Outlet Right Ventricle	Rashkind Atrio-septostomy	5	2.75	3									0	0	0	0	0	0	0	0	0	0	0	0
turin	BM	M	3.65	0	0	0	0	0	0	Transposition of Great Arteries	Rashkind Atrio-septostomy	0	3.65	3									0	0	0	0	0	0	0	0	0	0	0	0
naples	BM	F	2.9	0	0	1	Respiratory Distress	0	0	Pulmonary Valve Stenosis	Pulmonary Valvuloplasty	0	2.9	3									0	0	0	0	0	0	0	0	0	0	0	0
naples	CA	M	3.2	0	0	0	0	0	0	Pulmonary Valve Stenosis	Pulmonary Valvuloplasty	16	3.2	3									0	0	0	0	0	0	0	0	0	0	0	0
turin	OG	F	4	0	0	0	0	0	0	Transposition of Great Arteries	Rashkind Atrio-septostomy	1	4	3									0	0	0	0	0	0	0	0	0	0	0	0
turin	FL	M	3	0	0	0	0	0	0	Aortic Valve Stenosis	Aortic Valvuloplasty	12	3	4	Aortic Valvuloplasty	20	3	4					0	0	0	0	0	0	0	0	0	0	0	0
massa	LG	F	2	0	1	0	0	0	1	Hypoplastic Left Heart Syndrome	Rashkind Atrio-septostomy	0	2	3									0	0	0	0	0	0	0	0	0	0	0	0
naples	SE	M	3	0	0	0	0	0	1	Uni-Ventricular Heart	Rashkind Atrio-septostomy	0	3	3									0	0	0	0	0	0	0	0	0	0	0	0
naples	CM	F	3.3	0	0	0	0	0	0	Transposition of Great Arteries	Rashkind Atrio-septostomy	2	3.3	3									0	0	0	0	0	0	0	0	0	0	0	0
genoa	O	M	3.25	0	0	0	0	0	0	Pulmonary Valve Stenosis	Pulmonary Valvuloplasty	9	3.25	3									0	0	0	0	0	0	0	0	0	0	0	0
naples	DGP	M	3.3	0	0	0	0	0	0	Aortic Valve Stenosis	Aortic Valvuloplasty	8	3.3	4									0	0	0	0	0	0	0	0	0	0	0	0
massa	BA	M	3.3	0	0	0	0	0	0	Transposition of Great Arteries	Rashkind Atrio-septostomy	1	3.3	3									0	0	0	0	0	0	0	0	0	0	0	0
massa	QA	F	2.4	0	1	0	0	0	0	Transposition of Great Arteries	Rashkind Atrio-septostomy	1	2.4	3									0	0	0	0	0	0	0	0	0	0	0	0
naples	TF	F	3.4	0	0	0	0	0	0	Transposition of Great Arteries	Rashkind Atrio-septostomy	0	3.4	3									0	0	0	0	0	0	0	0	0	0	0	0
rome	BC	M	2.9	0	0	0	0	0	0	Pulmonary Valve Stenosis	Pulmonary Valvuloplasty	5	2.9	3									0	0	0	0	0	0	0	0	0	0	0	0
massa	BA	M	3.6	0	0	0	0	0	0	Transposition of Great Arteries	Rashkind Atrio-septostomy	0	3.6	3									0	0	0	0	0	0	0	0	0	0	0	0
naples	RL	M	2.6	0	0	0	0	0	0	Aortic Valve Stenosis	Aortic Valvuloplasty	10	2.6	4									0	0	0	0	0	0	0	0	0	0	0	0
genoa	T	F	2.9	0	0	0	0	0	0	Tetralogy of Fallot	Right Ventricular Outflow Tract Stenting	20	2.9	3									0	1	0	1	Myocardial Ischemia	Medical	Y	0	N	0	0	0
naples	DPF	F	3	0	0	0	0	Right Eterotaxia	0	Discontinuità RAP ed LPA (origine da due PDA)	PDA Stenting bilaterale	17	3	4									0	0	0	0	0	0	0	0	0	0	0	0
naples	DCA	M	3.1	0	0	0	0	0	0	Transposition of Great Arteries	Rashkind Atrio-septostomy	14	3.1	3									0	0	0	0	0	0	0	0	0	0	0	0
rome	DSF	M	2.9	0	0	0	0	0	0	Transposition of Great Arteries	Rashkind Atrio-septostomy	1	2.9	3									0	0	0	0	0	0	0	0	0	0	0	0
turin	CA	M	2.5	0	1	1	0	0	0	Transposition of Great Arteries	Rashkind Atrio-septostomy	2	2.5	3									0	0	0	0	0	0	0	0	0	0	0	0
milan	MM	M	3.4	0	0	0	0	0	0	Aortic Valve Stenosis	Aortic Valvuloplasty	19	3.4	4									0	0	0	0	0	0	0	0	0	0	0	0
naples	ZS	M	3.4	0	0	0	0	0	0	Pulmonary Valve Stenosis	Pulmonary Valvuloplasty	3	3.4	3									0	0	0	0	0	0	0	0	0	0	0	0
rome	FL	F	2.55	0	0	0	0	0	0	Transposition of Great Arteries	Rashkind Atrio-septostomy	17	2.55	3									0	0	0	0	0	0	0	0	0	0	0	0
rome	CB	F	2.75	0	0	0	0	0	0	Transposition of Great Arteries	Rashkind Atrio-septostomy	1	2.75	3									0	0	0	0	0	0	0	0	0	0	0	0
massa	GA	F	3	0	0	0	0	0	0	Pulmonary Atresia with Intact Ventricular Septum	Radio-Frequency Pulmonary Valve Perforation + Valvuloplasty	4	3	4									0	0	0	0	0	0	0	0	0	0	0	0
milan	MA	M	3.2	0	0	0	0	0	0	Transposition of Great Arteries	Rashkind Atrio-septostomy	0	3.2	3									0	0	0	0	0	0	0	0	0	0	0	0
turin	LL	M	3.2	0	0	0	0	0	0	Aortic Valve Stenosis	Aortic Valvuloplasty	0	3.2	4									0	0	0	0	0	0	0	0	0	0	0	0
rome	RD	M	2.3	0	1	0	0	0	0	Pulmonary Valve Stenosis	Pulmonary Valvuloplasty	2	2.3	3									0	1	0	1	Myocardial Ischemia	Medical	Y	0	N	0	0	0
naples	NSM	F	3.5	0	0	0	0	0	0	Transposition of Great Arteries	Rashkind Atrio-septostomy	0	3.5	3									0	0	0	0	0	0	0	0	0	0	0	0
naples	MM	M	1.5	1	1	1	Respiratory Distress	0	0	Double Outlet Right Ventricle con atresia polmonare e discontinuità dei rami polmonari	PDA Stenting bilaterale	5	1.5	4									0	0	0	0	0	0	0	1	0	0	0	0
turin	PG	M	3.4	0	1	0	0	0	0	Pulmonary Valve Stenosis	Pulmonary Valvuloplasty	3	3.4	3									0	0	0	0	0	0	0	0	0	0	0	0
genoa	Z	F	2.95	0	1	0	0	0	0	Double Outlet Right Ventricle + Transposition of Great Arteries + SP	Rashkind Atrio-septostomy	4	2.95	3									0	0	0	0	0	0	0	0	0	0	0	0
massa	PN	M	2	0	1	0	0	0	1	Hypoplastic Left Heart Syndrome	Rashkind Atrio-septostomy	0	2	3									0	0	0	0	0	0	0	0	0	0	0	0
massa	MP	M	2.6	0	1	1	0	0	1	Trcuspid Valve Atresia + TGA	Rashkind Atrio-septostomy	0	2.6	3									0	0	0	0	0	0	0	0	0	0	0	0
turin	MA	M	2.85	0	1	0	0	0	0	Aortic Valve Stenosis	Aortic Valvuloplasty	3	2.85	4									0	0	0	0	0	0	0	0	0	0	0	0
rome	BC	M	2.9	0	1	0	0	0	0	Pulmonary Valve Stenosis	Pulmonary Valvuloplasty	0	2.9	3									0	0	0	0	0	0	0	0	0	0	0	0
genoa	T	M	3.1	0	1	0	0	0	0	Transposition of Great Arteries	Rashkind Atrio-septostomy	0	3.1	3									0	0	0	0	0	0	0	0	0	0	0	0
genoa	M	M	3.9	0	0	0	0	0	0	Transposition of Great Arteries + Ventricular Septal Defect	Rashkind Atrio-septostomy	1	3.9	3									0	0	0	0	0	0	0	0	0	0	0	0
naples	CC	M	3.8	0	0	0	0	0	0	Pulmonary Atresia with Intact Ventricular Septum	Radio-Frequency Pulmonary Valve Perforation + Valvuloplasty	3	3.8	4	PDA Stenting	9	4	4					0	1	0	1	Femoral Vein Thrombosis	Medical	Y	0	N	0	0	0
genoa	D	M	2.8	0	0	0	0	0	0	Pulmonary Atresia + Ventricular Septal Defect	Radio-Frequency Pulmonary Valve Perforation + Valvuloplasty (failure)	3	2.8	4									1	0	0	0	0	0	0	0	S	0	0	0
turin	WA	M	3.3	0	0	0	0	0	0	Pulmonary Valve Stenosis	Pulmonary Valvuloplasty	3	3.3	3									0	1	0	1	Hemopericardium	Medical	Y	0	N	0	0	0
naples	LR	M	2.3	0	1	0	Respiratory Distress	0	0	Pulmonary Valve Stenosis	Pulmonary Valvuloplasty	2	2.3	3	PDA Stenting	8	2.3	4					0	0	0	0	0	0	0	0	0	0	0	0
genoa	C	M	2.5	0	1	0	0	0	0	Transposition of Great Arteries	Rashkind Atrio-septostomy	0	2.5	3									0	0	0	0	0	0	0	0	0	0	0	0
milan	CCA	M	3.45	0	0	0	0	0	0	Pulmonary Valve Stenosis	Pulmonary Valvuloplasty	1	3.45	3									0	0	0	0	0	0	0	0	0	0	0	0
massa	HA	M	2.4	0	1	0	0	0	1	Uni-Ventricular Heart + atresia polmonare	Rashkind Atrio-septostomy	1	2.4	3									0	1	1	0	Cerebral Ischemia	Medical	Y	0	N	0	0	0
massa	LD	M	2.9	0	0	0	0	0	0	Aortic Valve Stenosis	Aortic Valvuloplasty	1	2.9	4									0	1	1	0	FV	DC Shock	Y	0	A+D	0	1	1
naples	NM	M	2.8	0	0	0	0	Right Eterotaxia	0	Pulmonary Atresia + Ventricular Septal Defect + RVPAT.	PDA Stenting	4	2.8	4									0	0	0	0	0	0	0	0	0	0	0	0
naples	CM	F	3.1	0	0	0	0	0	0	Transposition of Great Arteries	Rashkind Atrio-septostomy	0	3.1	3									0	0	0	0	0	0	0	0	0	0	0	0
rome	DLM	M	2.55	0	0	0	0	0	0	Pulmonary Valve Stenosis	Pulmonary Valvuloplasty	23	2.55	3									0	0	0	0	0	0	0	0	0	0	0	0
massa	BM	F	2.7	0	0	0	0	0	0	Double Outlet Right Ventricle	Rashkind Atrio-septostomy	0	2.7	3									0	1	0	1	Cerebral Bleeding	Medical	Y	0	N	0	0	0
turin	LF	F	3.3	0	0	0	0	0	0	Transposition of Great Arteries	Rashkind Atrio-septostomy	1	3.3	3									0	0	0	0	0	0	0	0	0	0	0	0
massa	TT	M	2.5	0	1	0	0	0	1	Uni-Ventricular Heart	Rashkind Atrio-septostomy	1	2.5	3									0	0	0	0	0	0	0	0	0	0	0	0
massa	GM	F	3.2	0	0	0	0	0	0	Transposition of Great Arteries + Ventricular Septal Defect + Pulmonary Stenosis	Rashkind Atrio-septostomy	0	3.2	3									0	1	0	1	Atrial Flutter	DC Shock	Y	0	N	0	0	0
naples	DFA	M	3.4	0	0	0	0	0	0	Pulmonary Atresia + Ventricular Septal Defect	PDA Stenting	12	3.4	4									0	0	0	0	0	0	0	0	0	0	0	0
genoa	T	F	2.7	0	0	0	0	0	0	Pulmonary Valve Stenosis	Pulmonary Valvuloplasty	3	2.7	3									0	0	0	0	0	0	0	0	0	0	0	0
turin	ZK	F	2.3	0	1	0	0	0	0	Pulmonary Valve Stenosis	Pulmonary Valvuloplasty	2	2.3	3									0	0	0	0	0	0	0	0	0	0	0	0
turin	BT	M	4.15	0	0	0	0	0	0	Tetralogy of Fallot	Pulmonary Valvuloplasty	31	4.15	3									0	0	0	0	0	0	0	0	0	0	0	0
turin	BM	M	3.6	0	0	0	0	0	0	Transposition of Great Arteries	Rashkind Atrio-septostomy	0	3.6	3									0	0	0	0	0	0	0	0	0	0	0	0
rome	DPD	M	2.75	0	0	0	0	0	1	Hypoplastic Left Heart Syndrome	PDA Stenting + Rashkind Atrio-septostomy (hybrid palliation)	6	2.75	4	PDA Re-stenting + Aortic Isthmus Balloon Angioplasty	21	2.7	4					0	1	0	1	Myocardial Ischemia	Medical	Y	0	N	0	0	0
turin	MN	M	2.6	0	0	0	0	0	0	Pulmonary Valve Stenosis	Pulmonary Valvuloplasty	2	2.6	3	Pulmonary Valvuloplasty	30	2.6	3					0	0	0	0	0	0	0	0	0	0	0	0
naples	VM	M	3.1	0	0	0	0	0	0	Pulmonary Valve Stenosis	Pulmonary Valvuloplasty	23	3.1	3									0	0	0	0	0	0	0	0	0	0	0	0
naples	DAM	M	3.7	0	0	0	0	0	0	PDA	PDA Embolization	22	3.7	3									0	0	0	0	0	0	0	0	0	0	0	0
turin	CC	M	3.6	0	0	0	0	0	0	Transposition of Great Arteries	Rashkind Atrio-septostomy	0	3.6	3									0	0	0	0	0	0	0	0	0	0	0	0
genoa	S	M	2.1	0	1	0	Hydronephrosis, Ano-rectal Atresia	0	0	Double Outlet Right Ventricle + DIV	Rashkind Atrio-septostomy	1	2.1	3									0	0	0	0	0	0	0	0	0	0	0	0
genoa	C	F	2.7	0	0	0	0	0	0	Transposition of Great Arteries	Rashkind Atrio-septostomy	1	2.7	3									0	0	0	0	0	0	0	0	0	0	0	0
rome	BN	M	2.9	0	0	0	0	0	0	Pulmonary Valve Stenosis	Pulmonary Valvuloplasty	6	2.9	3									0	0	0	0	0	0	0	0	0	0	0	0
massa	LME	F	3	0	0	0	0	0	0	Transposition of Great Arteries	Rashkind Atrio-septostomy	1	3	3									0	0	0	0	0	0	0	0	0	0	0	0
genoa	B	M	3.5	0	0	0	0	0	0	Pulmonary Atresia with Intact Ventricular Septum	Radio-Frequency Pulmonary Valve Perforation + Valvuloplasty	2	3.5	4									0	0	0	0	0	0	0	0	0	0	0	0
milan	BC	F	3.3	0	0	0	0	0	0	Transposition of Great Arteries	Rashkind Atrio-septostomy	0	3.3	3									0	0	0	0	0	0	0	0	0	0	0	0
massa	PG	F	3	0	0	0	0	0	0	Aortic Valve Stenosis + coartazione aortica	Aortic Valvuloplasty	2	3	4									0	1	1	0	Cardiac Rupture	Surgical	Y	1	S	0	0	0
turin	LE	M	2.7	0	0	0	0	0	0	Transposition of Great Arteries	Rashkind Atrio-septostomy	1	2.7	3									0	0	0	0	0	0	0	0	0	0	0	0
genoa	U	F	3.2	0	0	0	0	0	0	Tetralogy of Fallot	Right Ventricular Outflow Tract Stenting (hybrid) + Right Pulmonary Artery Balloon Angioplasty	25	3.2	4									0	1	1	0	Pulmonary Artery Rupture	Surgical	Y	1	S	0	0	0
naples	DSMG	F	3	0	0	0	0	0	0	Transposition of Great Arteries	Rashkind Atrio-septostomy	0	3	3									0	0	0	0	0	0	0	0	0	0	0	0
rome	LA	M	2.1	0	1	0	0	0	0	Aortic Valve Stenosis	Aortic Valvuloplasty	12	2.1	4									0	0	0	0	0	0	0	0	0	0	0	0
genoa	F	M	2.8	0	0	0	0	0	0	Transposition of Great Arteries	Rashkind Atrio-septostomy	0	2.8	3									0	0	0	0	0	0	0	0	0	0	0	0
genoa	D	M	1.6	0	1	1	0	0	0	Transposition of Great Arteries	Rashkind Atrio-septostomy	0	1.6	3									0	0	0	0	0	0	0	0	0	0	0	0
turin	DPS	M	3.5	0	0	0	0	0	0	Pulmonary Valve Stenosis	Pulmonary Valvuloplasty	1	3.5	3									0	0	0	0	0	0	0	0	0	0	0	0
milan	ZCA	M	2.75	0	0	0	0	0	0	Transposition of Great Arteries	Rashkind Atrio-septostomy	0	2.75	3									0	0	0	0	0	0	0	0	0	0	0	0
turin	BK	M	3.85	0	0	0	0	0	0	Transposition of Great Arteries	Rashkind Atrio-septostomy	0	3.85	3									0	0	0	0	0	0	0	0	0	0	0	0
turin	CG	M	3.5	0	0	0	0	0	0	Pulmonary Valve Stenosis	Pulmonary Valvuloplasty	1	3.5	3									0	0	0	0	0	0	0	0	0	0	0	0
genoa	P	M	2.8	0	0	0	0	0	0	Transposition of Great Arteries + Ventricular Septal Defect	Rashkind Atrio-septostomy	1	2.8	3									0	0	0	0	0	0	0	0	0	0	0	0
turin	DPTS	F	2.7	0	0	0	0	0	0	Pulmonary Valve Stenosis	Pulmonary Valvuloplasty	0	2.7	3									0	0	0	0	0	0	0	0	0	0	0	0
massa	VS	M	3	0	0	0	0	0	0	Transposition of Great Arteries	Rashkind Atrio-septostomy	0	3	3									0	0	0	0	0	0	0	0	0	0	0	0
genoa	DC	M	3.05	0	0	0	0	0	0	TGA + Coartazione aortica	Rashkind Atrio-septostomy	0	3.05	3									0	0	0	0	0	0	0	0	0	0	0	0
milan	JQM	F	3.35	0	0	0	0	0	0	Transposition of Great Arteries	Rashkind Atrio-septostomy	2	3.35	3									0	0	0	0	0	0	0	0	0	0	0	0
milan	SL	M	2.95	0	0	0	0	0	0	Aortic Valve Stenosis	Aortic Valvuloplasty	7	2.95	4									0	0	0	0	0	0	0	0	0	0	0	0
milan	GD	F	3.8	0	0	0	0	0	0	Transposition of Great Arteries	Rashkind Atrio-septostomy	0	3.8	3									0	0	0	0	0	0	0	0	0	0	0	0
milan	MM	M	2.45	0	1	0	0	0	0	Transposition of Great Arteries	Rashkind Atrio-septostomy	0	2.45	3									0	0	0	0	0	0	0	0	0	0	0	0
massa	BE	M	3	0	0	0	0	0	0	Transposition of Great Arteries	Rashkind Atrio-septostomy	0	3	3									0	0	0	0	0	0	0	0	0	0	0	0
turin	FM	M	4.1	0	0	0	0	0	0	Aortic Valve Stenosis	Aortic Valvuloplasty	1	4.1	4									0	0	0	0	0	0	0	0	0	0	1	1
naples	MG	M	3	0	0	0	0	0	0	Transposition of Great Arteries	Rashkind Atrio-septostomy	0	3	3									0	0	0	0	0	0	0	0	0	0	0	0
milan	PS	M	3.4	0	0	0	0	0	0	Transposition of Great Arteries	Rashkind Atrio-septostomy	0	3.4	3									0	0	0	0	0	0	0	0	0	0	0	0
massa	LA	M	3.55	0	0	0	0	0	0	Transposition of Great Arteries	Rashkind Atrio-septostomy	0	3.55	3									0	0	0	0	0	0	0	0	0	0	0	0
genoa	T	M	4	0	0	0	0	0	0	Pulmonary Valve Stenosis	Pulmonary Valvuloplasty	29	4	3									0	0	0	0	0	0	0	0	0	0	0	0
naples	GG	F	3.2	0	0	0	0	0	0	Transposition of Great Arteries	Rashkind Atrio-septostomy	0	3.2	3									0	0	0	0	0	0	0	0	0	0	0	0
rome	MG	F	2.4	0	1	0	0	0	0	Pulmonary Valve Stenosis	Pulmonary Valvuloplasty	3	2.4	3									0	0	0	0	0	0	0	0	0	0	0	0
naples	BE	M	2.7	0	0	0	0	0	1	Uni-Ventricular Heart	Rashkind Atrio-septostomy	14	2.7	3									0	0	0	0	0	0	0	0	0	0	0	0
naples	DME	F	3.2	0	0	0	0	0	0	Transposition of Great Arteries	Rashkind Atrio-septostomy	0	3.2	3									0	0	0	0	0	0	0	0	0	0	0	0
rome	IV	F	2.7	0	0	0	0	0	0	Transposition of Great Arteries	Rashkind Atrio-septostomy	2	2.7	3									0	0	0	0	0	0	0	0	0	0	0	0
genoa	DG	F	2.4	0	1	0	0	0	0	Aortic Valve Stenosis	Aortic Valvuloplasty	8	2.4	4									0	0	0	0	0	0	0	0	0	0	0	0
turin	VG	F	3	0	0	0	0	0	0	Pulmonary Valve Stenosis	Pulmonary Valvuloplasty	2	3	3									0	0	0	0	0	0	0	0	0	0	0	0
naples	LN	M	2.9	0	0	0	0	0	0	Pulmonary Atresia with Intact Ventricular Septum	PDA Stenting	11	2.9	4									0	0	0	0	0	0	0	0	0	0	0	0
massa	SH	F	2.65	0	0	0	0	0	1	Hypoplastic Left Heart Syndrome	Rashkind Atrio-septostomy	0	2.65	3									0	0	0	0	0	0	0	0	0	0	0	0
naples	CG	M	3.4	0	0	0	0	0	0	Transposition of Great Arteries	Rashkind Atrio-septostomy	0	3.4	3									0	0	0	0	0	0	0	0	0	0	0	0
naples	BG	M	1.8	0	1	1	0	0	0	Transposition of Great Arteries	Rashkind Atrio-septostomy + Atrial Septum angioplasty with cutting balloon	0	1.8	4									0	0	0	0	0	0	0	0	0	0	0	0
naples	VA	M	2.3	0	1	0	0	0	0	Transposition of Great Arteries	Rashkind Atrio-septostomy	0	2.3	3									0	0	0	0	0	0	0	0	0	0	0	0
massa	LD	M	2.75	0	0	0	0	0	0	Pulmonary Valve Stenosis	Pulmonary Valvuloplasty	1	2.75	3									0	1	0	1	Ilio-femoral Artery Thrombosis	Medical	Y	0	N	0	0	0
rome	RL	M	2.25	0	1	0	0	0	0	Shone s/p decoartazione ch.	Angioplastica istmo aortico	30	2.25	3									0	0	0	0	0	0	0	0	0	0	0	0
massa	MNL	F	2.7	0	0	0	0	0	0	Transposition of Great Arteries + Ventricular Septal Defect	Rashkind Atrio-septostomy	0	2.7	3									0	1	1	0	Heart Block	Surgical (PMK)	Y	0	S	0	0	0
naples	PFP	M	1.85	0	1	1	Small for Gestational Age, Coumel Tachyarrhythmia	Undefined Multi-organ Malformative Syndrome	1	Common Atrio-Ventricular Canal sbilanciato + Tetralogy of Fallot	PDA Stenting	25	1.85	4									0	0	0	0	0	0	0	1	0	0	1	1
genoa	M	M	2.5	0	1	0	0	0	1	Hypoplastic Left Heart Syndrome	Rashkind Atrio-septostomy (failure)	0	2.5	3									1	0	0	0	0	0	0	0	S+D	0	1	1
genoa	R	F	2.9	0	0	0	0	0	0	Pulmonary Atresia with Intact Ventricular Septum	Radio-Frequency Pulmonary Valve Perforation + Valvuloplasty	1	2.9	4									0	0	0	0	0	0	0	0	0	0	0	0
massa	KGP	F	3.5	0	0	0	0	0	0	Transposition of Great Arteries + Ventricular Septal Defect + Pulmonary Stenosis	Rashkind Atrio-septostomy	30	3.5	3									0	0	0	0	0	0	0	0	0	0	0	0
naples	MG	F	2.9	0	0	0	0	0	0	Double Outlet Right Ventricle	Rashkind Atrio-septostomy	4	2.9	3									0	0	0	0	0	0	0	0	0	0	0	0
genoa	P	M	3	0	0	0	0	0	0	Transposition of Great Arteries	Rashkind Atrio-septostomy	0	3	3									0	0	0	0	0	0	0	0	0	0	0	0
turin	LA	F	3.5	0	0	0	0	0	0	Pulmonary Valve Stenosis	Pulmonary Valvuloplasty	3	3.5	3									0	0	0	0	0	0	0	0	0	0	0	0
naples	AS	M	3.2	0	0	0	0	0	0	Transposition of Great Arteries	Rashkind Atrio-septostomy	0	3.2	3									0	0	0	0	0	0	0	0	0	0	0	0
turin	SM	F	2.6	0	0	0	0	0	0	Transposition of Great Arteries	Rashkind Atrio-septostomy	6	2.6	3									0	0	0	0	0	0	0	0	0	0	0	0
genoa	B	M	3.2	0	0	0	0	0	0	Pulmonary Atresia with Intact Ventricular Septum + Right Ventricle/Coronary Circulation Sinusoids	Rashkind Atrio-septostomy	1	3.2	3									0	0	0	0	0	0	0	0	0	0	0	0
turin	BC	M	2.8	0	0	0	0	0	0	Transposition of Great Arteries	Rashkind Atrio-septostomy	0	2.8	3									0	0	0	0	0	0	0	0	0	0	0	0
naples	CA	F	2.5	0	1	0	0	0	0	Pulmonary Valve Stenosis	Pulmonary Valvuloplasty	1	2.5	3									0	0	0	0	0	0	0	0	0	0	0	0
genoa	M	M	3.5	0	0	0	0	0	0	Transposition of Great Arteries	Rashkind Atrio-septostomy	0	3.5	3									0	0	0	0	0	0	0	0	0	0	0	0
turin	CL	M	3.65	0	0	0	0	0	0	Aortic Valve Stenosis	Aortic Valvuloplasty	1	3.65	4									0	0	0	0	0	0	0	0	0	0	0	0
naples	SM	M	3.4	0	0	0	0	0	0	Aortic Valve Stenosis	Aortic Valvuloplasty	10	3.4	4									0	0	0	0	0	0	0	0	0	0	0	0
naples	IIP	F	2.7	0	0	0	0	0	0	TGA con atresia polmonare	PDA Stenting	11	2.7	4									0	0	0	0	0	0	0	0	0	0	0	0
naples	ME	M	3	0	0	0	0	0	1	Uni-Ventricular Heart	PDA Stenting	3	3	4									0	0	0	0	0	0	0	0	0	0	0	0
genoa	P	M	3	0	0	0	0	0	0	Pulmonary Atresia with Intact Ventricular Septum + Ebstein anomaly	Rashkind Atrio-septostomy	2	3	3									0	0	0	0	0	0	0	0	0	0	0	0
turin	MR	M	3.1	0	0	0	0	0	0	Transposition of Great Arteries + Ventricular Septal Defect	Rashkind Atrio-septostomy	22	3.1	3									0	0	0	0	0	0	0	0	0	0	0	0
genoa	G	M	2.6	0	0	1	0	0	0	Pulmonary Atresia with Intact Ventricular Septum	Radio-Frequency Pulmonary Valve Perforation + Valvuloplasty	1	2.6	4									0	0	0	0	0	0	0	0	0	0	0	0
naples	TFP	M	2.2	0	1	1	0	Patau Syndrome	0	Tetralogy of Fallot	PDA Stenting	6	2.2	4									0	1	1	0	Heart Block	Medical	N	1	A+D	0	1	1
massa	CF	M	3.75	0	0	0	Hydro-ureteronephrosis	0	0	Pulmonary Valve Stenosis	Pulmonary Valvuloplasty	1	3.75	3									0	0	0	0	0	0	0	0	0	0	0	0
turin	DM	M	2.1	0	1	0	Small for Gestational Age	0	0	Pulmonary Atresia with Intact Ventricular Septum	Radio-Frequency Pulmonary Valve Perforation + Valvuloplasty	5	2.1	4									0	0	0	0	0	0	0	0	0	0	0	0
rome	OV	M	2.2	0	1	0	0	0	0	Transposition of Great Arteries	Rashkind Atrio-septostomy	2	2.2	3									0	0	0	0	0	0	0	0	0	0	0	0
massa	MK	M	3.15	0	0	0	0	0	0	Transposition of Great Arteries	Rashkind Atrio-septostomy	0	3.15	3									0	0	0	0	0	0	0	0	0	0	0	0
turin	VN	M	3.3	0	0	0	0	0	1	Hypoplastic Left Heart Syndrome	Rashkind Atrio-septostomy	1	3.3	3									0	0	0	0	0	0	0	0	0	0	0	0
genoa	R	F	3	0	0	0	0	0	1	Hypoplastic Left Heart Syndrome	Rashkind Atrio-septostomy	0	3	3									0	0	0	0	0	0	0	0	0	0	0	0
genoa	R	M	2.8	0	0	0	0	0	0	Transposition of Great Arteries + Ventricular Septal Defect + Ipoplasia arco	Rashkind Atrio-septostomy	0	2.8	3									0	0	0	0	0	0	0	0	0	0	0	0
rome	SM	F	2.8	0	0	0	0	0	1	Hypoplastic Left Heart Syndrome	PDA Stenting (failure)	13	2.8	4									1	0	0	0	0	0	0	0	S	0	0	0
genoa	C	M	3	0	0	0	0	0	0	Transposition of Great Arteries	Rashkind Atrio-septostomy	1	3	3									0	1	0	1	Hemopericardium	Medical	Y	0	N	0	0	0
naples	DAA	M	2.7	0	0	0	0	0	0	Pulmonary Valve Stenosis	Pulmonary Valvuloplasty	2	2.7	3									0	0	0	0	0	0	0	0	0	0	0	0
milan	BB	M	3.2	0	0	0	0	0	0	Pulmonary Valve Stenosis	Pulmonary Valvuloplasty	2	3.2	3									0	0	0	0	0	0	0	0	0	0	0	0
genoa	C	F	3.7	0	0	0	0	0	0	Transposition of Great Arteries	Rashkind Atrio-septostomy	6	3.7	3									0	0	0	0	0	0	0	0	0	0	0	0
turin	EH	F	2.6	0	0	0	0	0	0	Transposition of Great Arteries	Rashkind Atrio-septostomy	0	2.6	3									0	0	0	0	0	0	0	0	0	0	0	0
genoa	V	M	2.6	0	0	0	0	0	0	Transposition of Great Arteries	Rashkind Atrio-septostomy	0	2.6	3									0	0	0	0	0	0	0	0	0	0	0	0
naples	PE	F	3.2	0	0	0	0	0	0	Transposition of Great Arteries	Rashkind Atrio-septostomy	1	3.2	3									0	0	0	0	0	0	0	0	0	0	0	0
naples	CC	M	3.4	0	0	0	0	0	0	Pulmonary Valve Stenosis	Pulmonary Valvuloplasty	1	3.4	3									0	0	0	0	0	0	0	0	0	0	0	0
massa	GA	F	2.6	0	0	0	0	0	1	Hypoplastic Left Heart Syndrome	Rashkind Atrio-septostomy	1	2.6	3									0	0	0	0	0	0	0	0	0	0	0	0
genoa	C	M	3.8	0	0	0	0	0	0	Pulmonary Valve Stenosis	Pulmonary Valvuloplasty	10	3.8	3									0	0	0	0	0	0	0	0	0	0	0	0
milan	AF	M	3.05	0	0	0	0	0	0	Transposition of Great Arteries	Rashkind Atrio-septostomy	0	3.05	3									0	0	0	0	0	0	0	0	0	0	0	0
genoa	S	F	2.5	0	1	1	0	0	0	Pulmonary Atresia with Intact Ventricular Septum	Rashkind Atrio-septostomy	0	2.5	3									0	0	0	0	0	0	0	0	0	0	0	0
genoa	A	M	3.2	0	0	0	0	0	1	Aortic Valve Stenosis con Hypoplastic Left Heart Syndrome	Aortic Valvuloplasty	0	3.2	4									0	0	0	0	0	0	0	0	0	0	0	0
massa	BG	F	2.9	0	0	0	0	0	0	Pulmonary Valve Stenosis	Pulmonary Valvuloplasty	3	2.9	3									0	0	0	0	0	0	0	0	0	0	0	0
turin	BN	M	2.7	0	0	0	0	0	0	Transposition of Great Arteries	Rashkind Atrio-septostomy	3	2.7	3									0	0	0	0	0	0	0	0	0	0	0	0
rome	AA	M	2.9	0	0	0	0	0	0	Transposition of Great Arteries	Rashkind Atrio-septostomy	1	2.9	3									0	0	0	0	0	0	0	0	0	0	0	0
massa	BG	M	2.4	0	1	0	0	0	0	Displasia tricuspide e polmonare	Rashkind Atrio-septostomy	0	2.4	3									0	0	0	0	0	0	0	0	0	0	0	0
turin	MR	M	3.15	0	0	0	0	0	0	Pulmonary Valve Stenosis	Pulmonary Valvuloplasty	1	3.15	3									0	1	0	1	Hemopericardium	Medical	Y	0	N	0	0	0
genoa	G	M	3	0	0	0	0	0	0	Transposition of Great Arteries	Rashkind Atrio-septostomy	8	3	3									0	0	0	0	0	0	0	0	0	0	0	0
naples	VV	M	3.5	0	0	0	0	0	0	Transposition of Great Arteries	Rashkind Atrio-septostomy	0	3.5	3									0	0	0	0	0	0	0	0	0	0	0	0
naples	AC	M	2.3	0	1	0	0	0	0	Tetralogy of Fallot	PDA Stenting	12	2.3	4									0	0	0	0	0	0	0	0	0	0	0	0
rome	PM	F	2.8	0	0	0	0	0	0	Transposition of Great Arteries + Ventricular Septal Defect +SP	Rashkind Atrio-septostomy	19	2.8	3									0	0	0	0	0	0	0	0	0	0	0	0
massa	BJ	M	3.8	0	0	0	0	0	0	Transposition of Great Arteries	Rashkind Atrio-septostomy	0	3.8	3									0	0	0	0	0	0	0	0	0	0	0	0
massa	MA	M	3.8	0	0	0	0	0	0	Transposition of Great Arteries	Rashkind Atrio-septostomy	0	3.8	3									0	0	0	0	0	0	0	0	0	0	0	0
milan	GE	F	2.6	0	0	0	0	0	0	Pulmonary Valve Stenosis	Pulmonary Valvuloplasty	1	2.6	3									0	0	0	0	0	0	0	1	0	0	0	0
turin	TV	F	3.25	0	0	0	0	0	0	Transposition of Great Arteries	Rashkind Atrio-septostomy	0	3.25	3									0	0	0	0	0	0	0	0	0	0	0	0
naples	AM	M	3.5	0	0	0	0	0	0	Transposition of Great Arteries + Ventricular Septal Defect	Rashkind Atrio-septostomy	6	3.5	3									0	0	0	0	0	0	0	0	0	0	0	0
milan	PJ	M	2.6	0	0	0	Respiratory Distress	0	0	Transposition of Great Arteries	Rashkind Atrio-septostomy	0	2.6	3									0	0	0	0	0	0	0	0	0	0	0	0
rome	MV	F	2.6	0	0	0	0	0	0	Aortic Valve Stenosis	Aortic Valvuloplasty (failure)	12	2.6	4									1	1	1	0	Ventricular Fibrillation	DC Shock	Y	0	S	0	0	0
genoa	S	F	2.5	0	1	0	0	0	0	Pulmonary Atresia with Intact Ventricular Septum	Radio-Frequency Pulmonary Valve Perforation + Valvuloplasty	0	2.5	4									0	1	0	1	Atrial Flutter	DC Shock	Y	0	N	0	0	0
massa	RR	M	3	0	0	0	0	0	0	Transposition of Great Arteries + Ventricular Septal Defect + ipoplasia arco + discontinuità AP	Rashkind Atrio-septostomy	1	3	3									0	0	0	0	0	0	0	0	0	0	0	0
genoa	C	F	3	0	0	0	0	0	0	Pulmonary Atresia with Intact Ventricular Septum	Radio-Frequency Pulmonary Valve Perforation + Valvuloplasty	0	3	4									0	0	0	0	0	0	0	0	0	0	0	0
rome	LN	F	2.7	0	0	0	0	0	0	Pulmonary Valve Stenosis	Pulmonary Valvuloplasty	3	2.7	3									0	0	0	0	0	0	0	0	0	0	0	0
naples	BSM	F	3	0	0	0	0	0	0	Transposition of Great Arteries	Rashkind Atrio-septostomy	0	3	3									0	0	0	0	0	0	0	0	0	0	0	0
naples	DB	F	2.9	0	0	0	0	0	0	Stenosi polmonare	Pulmonary Valvuloplasty + PDA Stenting	1	2.9	3									0	0	0	0	0	0	0	0	0	0	0	0
genoa	RA	F	2.6	0	0	0	0	0	0	Aortic Valve Stenosis	Aortic Valvuloplasty	23	2.6	4									0	0	0	0	0	0	0	0	0	0	0	0
milan	SS	F	4.2	0	0	0	0	0	0	Pulmonary Valve Stenosis	Pulmonary Valvuloplasty	29	4.2	3									0	0	0	0	0	0	0	0	0	0	0	0
genoa	F	M	2.9	0	0	0	0	0	0	Transposition of Great Arteries + Ventricular Septal Defect	Rashkind Atrio-septostomy	0	2.9	3									0	1	0	1	Hemopericardium	Medical	Y	0	N	0	0	0
turin	ZG	F	3.2	0	0	0	0	0	0	Pulmonary Valve Stenosis	Pulmonary Valvuloplasty	4	3.2	3									0	0	0	0	0	0	0	0	0	0	0	0
genoa	G	F	2.7	0	0	0	0	0	0	Transposition of Great Arteries + Ventricular Septal Defect + coartazione aortica	Rashkind Atrio-septostomy	1	2.7	3									0	0	0	0	0	0	0	0	0	0	0	0
massa	MM	F	3.8	0	0	0	0	0	0	Transposition of Great Arteries	Rashkind Atrio-septostomy	0	3.8	3									0	1	1	0	Superior Caval Vein Thrombosis	Medical	N	0	D	0	1	1
naples	FN	M	2.8	0	0	0	0	0	0	Stenosi polmonare	Pulmonary Valvuloplasty	1	2.8	3	PDA Stenting	8	2.9	4					0	0	0	0	0	0	0	0	0	0	0	0
turin	TA	F	3.5	0	0	0	0	0	0	Transposition of Great Arteries	Rashkind Atrio-septostomy	0	3.5	3									0	0	0	0	0	0	0	0	0	0	0	0
genoa	G	F	3	0	0	0	0	0	0	Transposition of Great Arteries + Ventricular Septal Defect	Rashkind Atrio-septostomy	0	3	3									0	0	0	0	0	0	0	0	0	0	0	0
genoa	C	F	2.9	0	0	0	0	0	0	Transposition of Great Arteries	Rashkind Atrio-septostomy	0	2.9	3									0	0	0	0	0	0	0	0	0	0	0	0
naples	BG	M	2.7	0	0	0	0	0	0	Pulmonary Valve Stenosis	Pulmonary Valvuloplasty	7	2.7	3									0	0	0	0	0	0	0	0	0	0	0	0
naples	SG	M	2.7	0	0	0	0	0	0	Pulmonary Valve Stenosis	Pulmonary Valvuloplasty	7	2.7	3	PDA Stenting	11	2.7	4					0	0	0	0	0	0	0	0	0	0	0	0
turin	SK	F	2.7	0	0	0	0	0	0	Transposition of Great Arteries	Rashkind Atrio-septostomy	0	2.7	3									0	0	0	0	0	0	0	0	0	0	0	0
genoa	C	M	3	0	0	0	0	0	0	Transposition of Great Arteries + Ventricular Septal Defect + coartazione aortica	Rashkind Atrio-septostomy	0	3	3									0	0	0	0	0	0	0	0	0	0	0	0
turin	RA	M	3.6	0	0	0	0	0	0	Transposition of Great Arteries	Rashkind Atrio-septostomy	2	3.6	3									0	0	0	0	0	0	0	0	0	0	0	0
naples	AG	F	2.5	0	1	0	0	0	0	Transposition of Great Arteries	Rashkind Atrio-septostomy	0	2.5	3									0	0	0	0	0	0	0	0	0	0	0	0
naples	BS	F	5.3	0	0	0	0	0	0	Pulmonary Valve Stenosis	Pulmonary Valvuloplasty	5	5.3	3									0	0	0	0	0	0	0	0	0	0	0	0
naples	DAC	M	3.2	0	0	0	0	0	0	Pulmonary Valve Stenosis	Pulmonary Valvuloplasty	11	3.2	3									0	0	0	0	0	0	0	0	0	0	0	0
massa	VL	M	3.2	0	0	0	Bilateral Pouroureteral Joint Stenosis	0	0	Transposition of Great Arteries	Rashkind Atrio-septostomy	0	3.2	3									0	0	0	0	0	0	0	0	0	0	0	0
naples	BF	F	2.9	0	0	0	0	0	0	Pulmonary Valve Stenosis	Pulmonary Valvuloplasty	2	2.9	3									0	0	0	0	0	0	0	0	0	0	0	0
milan	PL	M	2.9	0	0	0	0	0	0	Pulmonary Valve Stenosis	Pulmonary Valvuloplasty	4	2.9	3	PDA Stenting	11	3	4					0	1	0	1	Femoral Artery Thrombosis	Medical	S	0	N	0	0	0
milan	GM	M	2.3	0	1	0	0	0	0	Transposition of Great Arteries	Rashkind Atrio-septostomy	1	2.3	3									0	0	0	0	0	0	0	0	0	0	0	0
genoa	L	M	3	0	0	0	0	0	0	Transposition of Great Arteries	Rashkind Atrio-septostomy	0	3	3									0	0	0	0	0	0	0	0	0	0	0	0
milan	PS	F	2.45	0	1	0	0	0	0	Pulmonary Atresia with Intact Ventricular Septum	Radio-Frequency Pulmonary Valve Perforation + Valvuloplasty	2	2.45	4									0	0	0	0	0	0	0	0	0	0	0	0
naples	SC	M	3.2	0	0	0	Respiratory Distress	0	0	Pulmonary Atresia + Ventricular Septal Defect	PDA Stenting	10	3.2	4									0	0	0	0	0	0	0	0	0	0	0	0
naples	SI	F	3.4	0	0	0	0	0	0	Pulmonary Valve Stenosis	Pulmonary Valvuloplasty	2	3.4	3	PDA Stenting	9	3.3	4					0	0	0	0	0	0	0	0	0	0	0	0
turin	PI	F	3.945	0	0	0	0	0	0	Aortic Valve Stenosis	Aortic Valvuloplasty	4	3.945	4									0	0	0	0	0	0	0	0	0	0	0	0
genoa	M	M	2.8	0	0	0	0	0	0	Pulmonary Valve Stenosis	Pulmonary Valvuloplasty	2	2.8	3									0	1	0	1	Hemopericardium	Medical	Y	0	N	0	0	0
naples	CD	M	3.4	0	0	0	0	0	0	Transposition of Great Arteries	Rashkind Atrio-septostomy	0	3.4	3									0	0	0	0	0	0	0	0	0	0	0	0
genoa	C	M	2.6	0	0	0	0	0	0	Pulmonary Atresia with Intact Ventricular Septum	Radio-Frequency Pulmonary Valve Perforation + Valvuloplasty	1	2.6	4									0	1	0	1	Hemopericardium	Drainage	Y	0	N	0	0	0
turin	LM	M	3.05	0	0	0	0	0	0	Aortic Valve Stenosis	Aortic Valvuloplasty	7	3.05	4									0	0	0	0	0	0	0	0	0	0	0	0
turin	MF	M	4	0	0	0	0	0	0	Transposition of Great Arteries	Rashkind Atrio-septostomy	0	4	3									0	0	0	0	0	0	0	0	0	0	0	0
naples	BA	M	3.3	0	0	0	0	0	0	Transposition of Great Arteries	Rashkind Atrio-septostomy	3	3.3	3									0	0	0	0	0	0	0	0	0	0	0	0
naples	RMDG	F	1.7	0	1	1	Respiratory Distress	0	0	Tetralogy of Fallot	PDA Stenting	8	1.7	4									0	1	0	1	Stent Dislocation with Pulmonary Artery Stenosis	Medical	Y	1	N	0	0	0
naples	TC	M	3.3	0	0	0	0	0	0	Aortic Valve Stenosis	Aortic Valvuloplasty	16	3.3	4									0	0	0	0	0	0	0	0	0	0	0	0
turin	FL	M	3.1	0	0	0	0	0	0	Transposition of Great Arteries	Rashkind Atrio-septostomy	0	3.1	3									0	0	0	0	0	0	0	0	0	0	0	0
rome	CMR	F	2.8	0	0	0	0	0	0	Transposition of Great Arteries	Rashkind Atrio-septostomy	10	2.8	3									0	0	0	0	0	0	0	0	0	0	0	0
milan	AA	F	2.55	0	0	0	0	0	0	Pulmonary Valve Stenosis	Pulmonary Valvuloplasty + PDA Stenting	0	2.55	4									0	1	0	1	Sepsis	Medical	S	0	N	0	0	0
rome	PD	M	2.7	0	0	0	0	0	0	Pulmonary Atresia with Intact Ventricular Septum	Rashkind Atrio-septostomy	18	2.7	3									0	0	0	0	0	0	0	0	0	0	0	0
genoa	C	M	1.8	0	1	1	0	0	0	Transposition of Great Arteries	Rashkind Atrio-septostomy	0	1.8	3									0	1	0	1	Atrial Flutter	DC Shock	Y	0	N	0	0	0
genoa	G	M	4.2	0	0	0	0	0	0	Transposition of Great Arteries	Rashkind Atrio-septostomy	0	4.2	3									0	0	0	0	0	0	0	0	0	0	0	0
turin	GA	M	3.45	0	0	0	0	0	0	Transposition of Great Arteries	Rashkind Atrio-septostomy	0	3.45	3									0	0	0	0	0	0	0	0	0	0	0	0
naples	MS	M	2.6	0	0	0	0	0	0	Pulmonary Atresia + Ventricular Septal Defect	Rashkind Atrio-septostomy	4	2.6	3									0	0	0	0	0	0	0	0	0	0	0	0
turin	RL	M	4	0	0	0	0	0	0	Pulmonary Valve Stenosis	Pulmonary Valvuloplasty	0	4	3									0	0	0	0	0	0	0	0	0	0	0	0
rome	OG	F	2.45	0	1	0	0	0	0	Pulmonary Valve Stenosis	Pulmonary Valvuloplasty	1	2.45	3									0	0	0	0	0	0	0	0	0	0	0	0
genoa	MA	M	3	0	0	0	0	0	0	Pulmonary Atresia with Intact Ventricular Septum + Right Ventricle/Coronary Circulation Sinusoids	Rashkind Atrio-septostomy	0	3	3									0	0	0	0	0	0	0	0	0	0	0	0
turin	BR	M	3.3	0	0	0	0	0	0	Transposition of Great Arteries	Rashkind Atrio-septostomy	0	3.3	3									0	0	0	0	0	0	0	0	0	0	0	0
turin	RM	M	2.7	0	0	0	0	0	0	Transposition of Great Arteries	Rashkind Atrio-septostomy	1	2.7	3									0	0	0	0	0	0	0	0	0	0	0	0
turin	SA	M	2.85	0	0	0	0	0	0	Pulmonary Valve Stenosis	Pulmonary Valvuloplasty	28	2.85	3									0	0	0	0	0	0	0	0	0	0	0	0
massa	LS	F	3.4	0	0	0	0	0	0	Transposition of Great Arteries	Rashkind Atrio-septostomy	1	3.4	3									0	0	0	0	0	0	0	0	0	0	0	0
naples	CE	F	3.4	0	0	0	0	0	0	Pulmonary Valve Stenosis	Pulmonary Valvuloplasty	3	3.4	3									0	0	0	0	0	0	0	0	0	0	0	0
naples	DAC	M	3.6	0	0	0	0	0	0	Pulmonary Valve Stenosis	Pulmonary Valvuloplasty	0	3.6	3	PDA Stenting	7	3.4	4					0	0	0	0	0	0	0	0	0	0	0	0
naples	DRC	M	1.9	0	1	0	0	0	0	Pulmonary Valve Stenosis	Pulmonary Valvuloplasty	8	1.9	3									0	0	0	0	0	0	0	0	0	0	0	0
naples	OA	M	2.9	0	0	0	0	0	0	Stenosi polmonare	Pulmonary Valvuloplasty	2	2.9	3	PDA Stenting	9	3	4					0	0	0	0	0	0	0	0	0	0	0	0
naples	GG	M	1.1	1	1	1	Respiratory Distress, Left Ventricular Global Hypokinesis	0	0	Coartazione aortica	Aortic Coarctation Stenting	9	1.1	3									0	0	0	0	0	0	0	1	0	0	1	1
naples	MG	M	1.2	1	1	1	Respiratory Distress, Intravascular Disseminated Coagulopathy	Edwards Syndrome	1	Hypoplastic Left Heart Syndrome	Rashkind Atrio-septostomy	10	1.2	3									0	0	0	0	0	0	0	0	0	0	1	1
naples	BA	M	2.8	0	0	0	0	0	0	Pulmonary Valve Stenosis	Pulmonary Valvuloplasty	11	2.8	3									0	0	0	0	0	0	0	0	0	0	0	0
milan	CA	M	4.45	0	0	0	0	0	0	Aortic Valve Stenosis	Aortic Valvuloplasty	24	4.45	4									0	0	0	0	0	0	0	0	0	0	0	0
naples	DMN	F	3	0	0	0	0	0	0	Pulmonary Atresia with Intact Ventricular Septum + Right Ventricle/Coronary Circulation Sinusoids	PDA Stenting	6	3	4									0	0	0	0	0	0	0	0	0	0	0	0
massa	SS	F	3.2	0	0	0	0	0	0	Transposition of Great Arteries + Ventricular Septal Defect	Rashkind Atrio-septostomy	1	3.2	3									0	0	0	0	0	0	0	0	0	0	0	0
naples	BA	M	3.9	0	0	0	0	0	0	Tetralogy of Fallot with Absent Pulmonary Valve + Pulmonary Artery Discontinuity	PDA Stenting	3	3.9	4									0	1	1	0	Low Cardiac Output	Medical	Y	0	N	0	0	0
genoa	J	M	2.5	0	1	0	Small for Gestational Age	0	1	Aortic Valve Stenosis + Hypoplastic Left Heart Syndrome	Aortic Valvuloplasty	1	2.5	4									0	0	0	0	0	0	0	0	0	0	1	1
naples	LRF	M	3	0	0	0	Toxic Neonatal Erythema	0	0	Corrected Transposition of Great Arteries + Ventricular Septal Defect + Pulmonary Stenosis	PDA Stenting	4	3	4									0	0	0	0	0	0	0	0	0	0	0	0
milan	MV	F	3.55	0	0	0	0	0	1	Hypoplastic Left Heart Syndrome s/p Norwood Procedure (Sano Modification)	Left Pulmonary Artery Stenting	21	3.55	4									0	1	0	1	Sepsis	Medical	S	0	N	0	0	0
rome	FL	F	2.4	0	1	0	0	0	0	Pulmonary Valve Stenosis	Pulmonary Valvuloplasty	2	2.4	3									0	0	0	0	0	0	0	0	0	0	0	0
massa	MM	M	2.8	0	0	1	Hypospadias, Esadattilias	0	1	Hypoplastic Left Heart Syndrome	Rashkind Atrio-septostomy	0	2.8	3									0	0	0	0	0	0	0	0	0	0	0	0
massa	CA	M	1.8	0	1	1	0	0	0	Aortic Valve Stenosis	Aortic Valvuloplasty	1	1.8	4									0	0	0	0	0	0	0	0	0	0	1	1
turin	BG	M	2.95	0	0	0	0	0	0	Transposition of Great Arteries	Rashkind Atrio-septostomy	0	2.95	3									0	0	0	0	0	0	0	0	0	0	0	0
naples	GP	M	2.3	0	1	0	0	Left Eterotaxia	0	Common Atrio-Ventricular Canal + Pulmonary Atresia	PDA Stenting	9	2.3	4									0	1	1	0	Stent Embolization	Surgical	N	1	S+D	0	1	1
genoa	G	F	1	1	1	0	Previous Cardiac Arrest	0	1	Mitral Valve Atresia	Rashkind Atrio-septostomy	0	1	3									0	0	0	0	0	0	0	0	0	0	0	0
massa	AF	M	3.4	0	0	0	0	0	0	Transposition of Great Arteries + Ventricular Septal Defect	Rashkind Atrio-septostomy	0	3.4	3									0	1	0	1	Diaphragm Paresis	Surgical	Y	0	S	0	0	0
rome	OC	F	2.6	0	0	0	0	0	1	Hypoplastic Left Heart Syndrome S/P Norwood Procedure	Occluded Shunt Stenting	10	2.6	4									0	0	0	0	0	0	0	0	0	0	0	0
massa	IE	M	3.1	0	0	0	0	0	0	Transposition of Great Arteries	Rashkind Atrio-septostomy	1	3.1	3									0	0	0	0	0	0	0	0	0	0	0	0
naples	BM	F	3	0	0	0	0	0	0	Pulmonary Valve Stenosis	Pulmonary Valvuloplasty	3	3	3									0	0	0	0	0	0	0	0	0	0	0	0
naples	MR	M	3.6	0	0	0	0	0	0	Pulmonary Valve Stenosis	Pulmonary Valvuloplasty	3	3.6	3	PDA Stenting	19	3.7	4					0	0	0	0	0	0	0	0	0	0	0	0
turin	MS	F	3.6	0	0	0	0	0	0	Transposition of Great Arteries	Rashkind Atrio-septostomy	1	3.6	3									0	0	0	0	0	0	0	0	0	0	0	0
turin	SS	M	2.7	0	0	0	0	0	0	Transposition of Great Arteries	Rashkind Atrio-septostomy	0	2.7	3									0	0	0	0	0	0	0	0	0	0	0	0
turin	BA	F	2.4	0	1	0	0	0	0	Transposition of Great Arteries	Rashkind Atrio-septostomy	0	2.4	3									0	0	0	0	0	0	0	0	0	0	0	0
turin	DLS	M	2.75	0	0	0	0	0	0	Pulmonary Atresia with Intact Ventricular Septum	Radio-Frequency Pulmonary Valve Perforation + Valvuloplasty	0	2.75	4									0	0	0	0	0	0	0	0	0	0	0	0
genoa	G	M	3	0	0	0	0	0	0	Transposition of Great Arteries	Rashkind Atrio-septostomy	0	3	3									0	0	0	0	0	0	0	0	0	0	0	0
milan	GP	M	3.1	0	0	0	0	0	0	Aortic Valve Stenosis	Aortic Valvuloplasty	1	3.1	4									0	0	0	0	0	0	0	0	0	0	0	0
naples	CM	F	3.5	0	0	0	0	0	0	Transposition of Great Arteries + Ventricular Septal Defect + Pulmonary Stenosis	Rashkind Atrio-septostomy	0	3.5	3	PDA Stenting	16	3.5	4					0	0	0	0	0	0	0	0	0	0	0	0
genoa	S	M	3.3	0	0	0	0	0	0	Pulmonary Valve Stenosis	Pulmonary Valvuloplasty	1	3.3	3									0	0	0	0	0	0	0	0	0	0	0	0
naples	DCF	F	3	0	0	0	0	0	0	Pulmonary Valve Stenosis	Pulmonary Valvuloplasty	7	3	3									0	0	0	0	0	0	0	0	0	0	0	0
naples	MAP	M	2.3	0	1	0	0	0	0	Transposition of Great Arteries + Ventricular Septal Defect + Pulmonary Stenosis	PDA Stenting	9	2.3	4									0	0	0	0	0	0	0	0	0	0	0	0
turin	ES	M	3.7	0	0	0	0	0	0	Pulmonary Valve Stenosis	Pulmonary Valvuloplasty	4	3.7	3									0	0	0	0	0	0	0	0	0	0	0	0
turin	SL	M	3	0	0	0	0	0	0	Pulmonary Valve Stenosis	Pulmonary Valvuloplasty (failure)	2	3	3	Pulmonary Valvuloplasty	6	2.9	3					1	1	0	1	Hemopericardium	Medical	Y	0	C	0	0	0
genoa	M	F	2.8	0	0	0	0	0	0	Pulmonary Valve Stenosis	Pulmonary Valvuloplasty	3	2.8	3									0	0	0	0	0	0	0	0	0	0	0	0
naples	CM	F	3	0	0	0	0	0	0	Tetralogy of Fallot + Situs inversus + Dextrocardia	PDA Stenting	16	3	4									0	0	0	0	0	0	0	0	0	0	0	0
genoa	C	M	3.35	0	0	0	0	0	0	Pulmonary Atresia with Intact Ventricular Septum	Radio-Frequency Pulmonary Valve Perforation + Valvuloplasty	0	3.35	4									0	0	0	0	0	0	0	0	0	0	0	0
bologna	23	M	2.4	0	1	0	0	0	0	Pulmonary Valve Stenosis	Pulmonary Valvuloplasty	1	2.4	3									0	0	0	0	0	0	0	0	0	0	0	0
genoa	MG	F	3.7	0	0	0	0	0	0	Transposition of Great Arteries	Rashkind Atrio-septostomy	0	3.7	3									0	0	0	0	0	0	0	0	0	0	0	0
massa	ND	M	3.15	0	0	0	0	0	0	Transposition of Great Arteries	Rashkind Atrio-septostomy	1	3.15	3									0	0	0	0	0	0	0	0	0	0	0	0
naples	AE	M	2.1	0	1	1	0	0	0	Transposition of Great Arteries + Ventricular Septal Defect + Pulmonary Stenosis	PDA Stenting	4	2.1	4									0	1	0	1	Femoral Artery Thrombosis	Medical	Y	0	N	0	0	0
naples	DAA	F	2.45	0	1	1	0	0	0	Aortic Valve Stenosis	Aortic Valvuloplasty	2	2.45	4									0	0	0	0	0	0	0	0	0	0	0	0
massa	DG	M	3.55	0	0	0	0	0	0	Transposition of Great Arteries	Rashkind Atrio-septostomy	1	3.55	3									0	0	0	0	0	0	0	0	0	0	0	0
naples	CF	M	3.4	0	0	0	0	0	0	Pulmonary Atresia with Intact Ventricular Septum	Radio-Frequency Pulmonary Valve Perforation + Valvuloplasty	1	3.4	4	PDA Stenting	7	3.3	4					0	0	0	0	0	0	0	0	0	0	0	0
naples	TFP	F	3.7	0	0	0	0	0	0	Pulmonary Atresia with Intact Ventricular Septum	Radio-Frequency Pulmonary Valve Perforation + Valvuloplasty	0	3.7	4	PDA Stenting	2	3.7	4					0	0	0	0	0	0	0	0	0	0	0	0
naples	ZF	F	3.3	0	0	0	0	0	0	Pulmonary Valve Stenosis	Pulmonary Valvuloplasty	0	3.3	3									0	0	0	0	0	0	0	0	0	0	0	0
naples	DFAP	M	3	0	0	0	0	0	0	Pulmonary Valve Stenosis	Pulmonary Valvuloplasty	11	3	3									0	0	0	0	0	0	0	0	0	0	0	0
turin	MA	M	2.95	0	0	0	0	0	0	Pulmonary Valve Stenosis	Pulmonary Valvuloplasty	4	2.95	3									0	0	0	0	0	0	0	0	0	0	0	0
massa	MA	M	2.5	0	1	0	0	0	0	Aortic Valve Stenosis	Aortic Valvuloplasty	2	2.5	4									0	0	0	0	0	0	0	0	0	0	0	0
massa	WG	M	3.2	0	0	0	0	0	0	Transposition of Great Arteries	Rashkind Atrio-septostomy	0	3.2	3									0	0	0	0	0	0	0	0	0	0	0	0
bologna	1	F	2.05	0	1	0	0	0	0	Transposition of Great Arteries + Ventricular Septal Defect	Rashkind Atrio-septostomy	0	2.05	3									0	0	0	0	0	0	0	0	0	0	0	0
turin	CM	M	3.4	0	0	0	0	0	0	Pulmonary Valve Stenosis	Pulmonary Valvuloplasty	11	3.4	3									0	0	0	0	0	0	0	0	0	0	0	0
bologna	24	M	3	0	0	0	0	0	0	Transposition of Great Arteries	Rashkind Atrio-septostomy	1	3	3									0	0	0	0	0	0	0	0	0	0	0	0
bologna	107	F	2.3	0	1	0	0	0	1	Hypoplastic Left Heart Syndrome	Rashkind Atrio-septostomy	18	2.3	3	PDA Stenting (hybrid palliation)	21	2.4	4					0	0	0	0	0	0	0	0	0	0	0	0
rome	CE	F	2.5	0	1	0	0	0	0	Pulmonary Valve Stenosis	Pulmonary Valvuloplasty (failure)	10	2.5	3									1	0	0	0	0	0	0	0	S	0	0	0
massa	PE	F	3.3	0	0	0	0	0	0	Transposition of Great Arteries	Rashkind Atrio-septostomy	0	3.3	3									0	0	0	0	0	0	0	0	0	0	0	0
naples	VY	F	2.8	0	0	0	0	0	0	Pulmonary Atresia + Ventricular Septal Defect	PDA Stenting	14	2.8	4									0	0	0	0	0	0	0	0	0	0	0	0
bologna	2	M	2.9	0	0	0	0	0	0	Transposition of Great Arteries + Ventricular Septal Defect + Mitral Valve Dysplasia	Rashkind Atrio-septostomy	0	2.9	3									0	0	0	0	0	0	0	0	0	0	0	0
milan	ML	M	4.05	0	0	0	0	0	0	Transposition of Great Arteries	Rashkind Atrio-septostomy	0	4.05	3									0	0	0	0	0	0	0	0	0	0	0	0
genoa	F	M	2.7	0	0	0	0	0	0	Transposition of Great Arteries	Rashkind Atrio-septostomy	0	2.7	3									0	0	0	0	0	0	0	0	0	0	0	0
genoa	R	M	2.4	0	1	0	0	0	0	Pulmonary Valve Stenosis	Pulmonary Valvuloplasty	22	2.4	3									0	0	0	0	0	0	0	0	0	0	0	0
genoa	G	M	3	0	0	0	0	0	0	Pulmonary Valve Stenosis	Pulmonary Valvuloplasty	1	3	3									0	1	1	0	Heart Block	Surgical (PMK)	Y	0	S	0	0	0
naples	RE	M	3.4	0	0	0	0	0	0	Pulmonary Atresia with Intact Ventricular Septum	Radio-Frequency Pulmonary Valve Perforation + Valvuloplasty	1	3.4	4	PDA Stenting	5	3.4	4					0	0	0	0	0	0	0	0	0	0	0	0
milan	PB	F	2.4	0	1	0	0	0	0	Transposition of Great Arteries	Rashkind Atrio-septostomy	0	2.4	3									0	0	0	0	0	0	0	0	0	0	0	0
naples	MB	M	3.1	0	0	0	0	0	0	Pulmonary Valve Stenosis	Pulmonary Valvuloplasty	2	3.1	3	PDA Stenting	2	3.4	4					0	0	0	0	0	0	0	0	0	0	0	0
genoa	C	M	2.5	0	1	0	0	18q Chromosomic Deletion	0	Pulmonary Atresia with Intact Ventricular Septum	Radio-Frequency Pulmonary Valve Perforation + Valvuloplasty	2	2.5	4									0	0	0	0	0	0	0	0	0	0	0	0
milan	CM	M	3.1	0	0	0	0	0	0	Pulmonary Valve Stenosis	Pulmonary Valvuloplasty	2	3.1	3									0	1	1	0	Low Cardiac Output	Medical	S	0	N	0	0	0
bologna	25	F	4.8	0	0	0	0	0	0	Transposition of Great Arteries	Rashkind Atrio-septostomy	1	4.8	3									0	0	0	0	0	0	0	0	0	0	0	0
massa	CG	F	3	0	0	0	0	0	0	Transposition of Great Arteries	Rashkind Atrio-septostomy	1	3	3									0	1	0	1	Heart Block	Medical	Y	0	N	0	0	0
turin	CE	M	2.9	0	0	0	0	0	0	Pulmonary Atresia with Intact Ventricular Septum	Radio-Frequency Pulmonary Valve Perforation + Valvuloplasty	1	2.9	4									0	1	0	1	Hemopericardium	Drainage	Y	0	N	0	0	0
naples	FG	F	3.1	0	0	0	0	0	0	Transposition of Great Arteries + Ventricular Septal Defect + Pulmonary Stenosis	PDA Stenting	12	3.1	4									0	0	0	0	0	0	0	0	0	0	0	0
bologna	3	M	3.2	0	0	1	Respiratory Distress	0	0	Transposition of Great Arteries	Rashkind Atrio-septostomy	0	3.2	3									0	1	1	0	Lung Bleeding	Medical	Y	1	N	0	0	0
turin	BV	M	2.75	0	0	0	0	0	0	Tetralogy of Fallot	Pulmonary Valvuloplasty	3	2.75	3									0	0	0	0	0	0	0	0	0	0	0	0
milan	DN	M	3.6	0	0	0	0	0	0	Transposition of Great Arteries	Rashkind Atrio-septostomy	0	3.6	3									0	0	0	0	0	0	0	0	0	0	0	0
naples	LL	M	2.2	0	1	0	Respiratory Distress	XYY Syndrome	0	Transposition of Great Arteries + Ventricular Septal Defect + Pulmonary Stenosis	Rashkind Atrio-septostomy	11	2.2	3	PDA Stenting	16	2.4	4					0	0	0	0	0	0	0	0	0	0	0	0
bologna	4	M	3.25	0	0	0	0	0	0	Transposition of Great Arteries + Ventricular Septal Defect	Rashkind Atrio-septostomy	0	3.25	3									0	0	0	0	0	0	0	0	0	0	0	0
milan	CL	M	3.45	0	0	0	0	0	0	Transposition of Great Arteries + Aortic Coarctation	Rashkind Atrio-septostomy	0	3.45	3									0	0	0	0	0	0	0	0	0	0	0	0
massa	ML	M	3.4	0	0	0	0	0	0	Pulmonary Atresia with Intact Ventricular Septum	Radio-Frequency Pulmonary Valve Perforation + Valvuloplasty (failure)	4	3.4	4									1	1	1	0	Cardiac Rupture	Surgical	Y	1	S	0	0	0
milan	RM	F	3.3	0	0	0	0	0	0	Pulmonary Atresia with Intact Ventricular Septum	Radio-Frequency Pulmonary Valve Perforation + Valvuloplasty + PDA Stenting	0	3.3	4									0	1	0	1	Femoral Artery Thrombosis	Medical	S	0	N	0	0	0
genoa	F	F	2.8	0	0	0	0	0	0	Transposition of Great Arteries + Hypoplastic Aortic Arch + Aortic Coarctation	Rashkind Atrio-septostomy	0	2.8	3									0	0	0	0	0	0	0	0	0	0	0	0
bologna	5	F	2.9	0	0	0	0	0	0	Transposition of Great Arteries	Rashkind Atrio-septostomy	0	2.9	3									0	0	0	0	0	0	0	0	0	0	0	0
turin	CA	F	2.9	0	0	0	0	0	0	Ebstein anomaly	Rashkind Atrio-septostomy	24	2.9	3									0	0	0	0	0	0	0	0	0	0	1	1
bologna	27	M	3.5	0	0	0	0	0	0	Transposition of Great Arteries	Rashkind Atrio-septostomy	1	3.5	3									0	0	0	0	0	0	0	0	0	0	0	0
bologna	83	F	2.8	0	0	0	0	0	0	Pulmonary Valve Stenosis	Pulmonary Valvuloplasty	7	2.8	3									0	0	0	0	0	0	0	0	0	0	0	0
genoa	F	F	3	0	0	0	0	0	0	Pulmonary Atresia with Intact Ventricular Septum	Radio-Frequency Pulmonary Valve Perforation + Valvuloplasty	2	3	4									0	0	0	0	0	0	0	0	0	0	0	0
turin	BL	M	3	0	0	0	0	0	0	Galeno Vein Malformation	Embolization	7	3	3	Major Aorto-Pulmonary Collateral Embolization	9	4.9	3					0	0	0	0	0	0	0	0	0	0	0	0
turin	GE	F	3.2	0	0	0	0	0	0	Common Atrio-Ventricular Canal + Pulmonary Atresia	PDA Stenting	3	3.2	4									0	0	0	0	0	0	0	0	0	0	0	0
naples	CG	M	2.45	0	1	0	0	0	0	Double Outlet Right Ventricle + Transposition of Great Arteries + Pulmonary Stenosis	PDA Stenting	9	2.45	4									0	0	0	0	0	0	0	0	0	0	0	0
naples	MA	M	3.1	0	0	0	0	0	1	Unbalanced Common Atrio-Ventricular Canal + Tetralogy of Fallot	PDA Stenting + Left pulmonary Artery Stenting	1	3.1	4									0	0	0	0	0	0	0	0	0	0	0	0
bologna	116	M	3.6	0	0	0	0	0	0	Pulmonary Valve Stenosis	Pulmonary Valvuloplasty	22	3.6	3									0	0	0	0	0	0	0	0	0	0	0	0
turin	MA	F	3	0	0	0	0	0	0	Transposition of Great Arteries	Rashkind Atrio-septostomy	0	3	3									0	0	0	0	0	0	0	0	0	0	0	0
naples	VM	F	2.05	0	1	1	0	0	0	Transposition of Great Arteries	Rashkind Atrio-septostomy	1	2.05	3									0	0	0	0	0	0	0	0	0	0	0	0
turin	GT	M	3.3	0	0	0	0	0	1	Hypoplastic Left Heart Syndrome	Rashkind Atrio-septostomy	1	3.3	3	Sano Conduit Stenting	26	3	4					0	0	0	0	0	0	0	0	0	0	1	1
naples	DG	M	2.95	0	0	0	0	0	0	Pulmonary Valve Stenosis	Pulmonary Valvuloplasty	5	2.95	3									0	0	0	0	0	0	0	0	0	0	0	0
massa	CA	M	3.15	0	0	0	0	0	0	Transposition of Great Arteries	Rashkind Atrio-septostomy	0	3.15	3									0	1	0	1	Diaphragm Paresis	Surgical	Y	0	S	0	0	0
genoa	A	F	4.1	0	0	0	0	0	0	Pulmonary Atresia with Intact Ventricular Septum + Right Ventricle/Coronary Circulation Sinusoids	Rashkind Atrio-septostomy	1	4.1	3									0	0	0	0	0	0	0	0	0	0	0	0
genoa	S	F	1.75	0	1	1	0	0	0	Pulmonary Valve Stenosis	Pulmonary Valvuloplasty	9	1.75	3									0	0	0	0	0	0	0	0	0	0	0	0
milan	PN	M	2.5	0	1	0	0	0	0	Aortic Valve Stenosis	Aortic Valvuloplasty	10	2.5	4									0	1	1	0	Cardiogenic Shock	Medical	S	1	N	0	0	0
genoa	B	M	3	0	0	0	0	0	0	Transposition of Great Arteries	Rashkind Atrio-septostomy	18	3	3									0	0	0	0	0	0	0	0	0	0	0	0
massa	CDG	M	3	0	0	0	0	0	1	Hypoplastic Left Heart Syndrome	Rashkind Atrio-septostomy	0	3	3									0	1	0	1	Diaphragm Paresis	Surgical	Y	0	S	0	0	0
genoa	DM	M	3.5	0	0	0	0	0	0	Transposition of Great Arteries	Rashkind Atrio-septostomy	0	3.5	3									0	0	0	0	0	0	0	0	0	0	0	0
genoa	S	M	3	0	0	0	0	0	0	Transposition of Great Arteries	Rashkind Atrio-septostomy	0	3	3									0	0	0	0	0	0	0	0	0	0	0	0
bologna	44	M	4.2	0	0	0	0	0	0	Cardiomyopathy	Rashkind Atrio-septostomy	2	4.2	3									0	0	0	0	0	0	0	0	0	0	0	0
bologna	60	M	3.3	0	0	0	0	0	0	Pulmonary Atresia with Intact Ventricular Septum	Radio-Frequency Pulmonary Valve Perforation + Valvuloplasty (failure)	3	3.3	4	Rashkind Atrio-septostomy	3	3.3	3					1	1	0	1	Supraventricular Tachyarrhythmias	Medical	Y	0	S	0	0	0
naples	AS	F	3.5	0	0	0	0	0	0	Ebstein anomaly	PDA Stenting	3	3.5	4									0	0	0	0	0	0	0	0	0	0	0	0
genoa	R	M	2.6	0	0	0	0	0	1	Aortic Valve Stenosis + Hypoplastic Left Heart Syndrome	Aortic Valvuloplasty + Rashkind Atrio-septostomy	0	2.6	4	PDA Stenting (hybrid palliation)	4	2.8	4					0	0	0	0	0	0	0	0	0	0	0	0
genoa	M	M	3.5	0	0	0	0	0	0	Transposition of Great Arteries	Rashkind Atrio-septostomy	0	3.5	3									0	0	0	0	0	0	0	0	0	0	0	0
milan	SS	M	2.7	0	0	0	0	0	0	Transposition of Great Arteries	Rashkind Atrio-septostomy	0	2.7	3									0	0	0	0	0	0	0	0	0	0	0	0
naples	AA	F	3.9	0	0	0	0	0	0	Corrected Transposition of Great Arteries + Double Outlet Right Ventricle + Pulmonary Atresia	PDA Stenting + Rashkind Atrio-septostomy	2	3.9	4									0	1	1	0	Stent Thrombosis	Surgical	Y	0	S	0	0	0
bologna	6	M	3.1	0	0	0	0	0	0	Transposition of Great Arteries	Rashkind Atrio-septostomy	0	3.1	3									0	0	0	0	0	0	0	0	0	0	0	0
milan	OAA	F	2.35	0	1	0	0	0	0	Pulmonary Valve Stenosis	Pulmonary Valvuloplasty + PDA Stenting	3	2.35	4									0	0	0	0	0	0	0	0	0	0	0	0
naples	SLRA	F	3.5	0	0	0	0	0	0	Transposition of Great Arteries + Ventricular Septal Defect	Rashkind Atrio-septostomy	1	3.5	3									0	0	0	0	0	0	0	0	0	0	0	0
milan	VS	F	4.2	0	0	0	0	0	0	Transposition of Great Arteries	Rashkind Atrio-septostomy	0	4.2	3									0	0	0	0	0	0	0	0	0	0	0	0
bologna	28	M	2.9	0	0	0	Galactosemia	0	0	Criss-cross Heart + Transposition of Great Arteries + Ventricular Septal Defect	Rashkind Atrio-septostomy	1	2.9	3									0	0	0	0	0	0	0	0	0	0	0	0
turin	RE	F	3.2	0	0	0	0	0	0	Transposition of Great Arteries	Rashkind Atrio-septostomy	1	3.2	3									0	0	0	0	0	0	0	0	0	0	0	0
bologna	45	M	2	0	1	1	0	0	0	Aortic Valve Stenosis	Aortic Valvuloplasty	2	2	4									0	1	1	0	Ventricular Fibrillation	DC Shock	Y	0	A	0	0	0
turin	GM	F	3.4	0	0	0	0	0	0	Pulmonary Atresia with Intact Ventricular Septum	Radio-Frequency Pulmonary Valve Perforation + Valvuloplasty	2	3.4	4									0	0	0	0	0	0	0	0	0	0	0	0
naples	SV	M	3.3	0	0	0	Transient Abnormal Myeloproliferative Disorder	Down Syndrome	0	Common Atrio-Ventricular Canal + Tetralogy of Fallot	PDA Stenting	17	3.3	4									0	0	0	0	0	0	0	0	0	0	0	0
milan	SMS	F	3.05	0	0	0	0	0	0	Pulmonary Atresia with Intact Ventricular Septum	Radio-Frequency Pulmonary Valve Perforation + Valvuloplasty + PDA Stenting	1	3.05	4									0	1	0	1	Atrial Flutter	DC Shock	S	1	N	0	0	0
milan	AL	M	3.4	0	0	0	0	0	0	Aortic Valve Stenosis	Aortic Valvuloplasty	21	3.4	4									0	0	0	0	0	0	0	0	0	0	0	0
bologna	124	M	3.9	0	0	0	0	0	0	Pulmonary Atresia + Ventricular Septal Defect	Pulmonary Valvuloplasty	27	3.9	3									0	0	0	0	0	0	0	0	0	0	0	0
genoa	B	M	3	0	0	0	0	0	0	Transposition of Great Arteries	Rashkind Atrio-septostomy	16	3	3									0	0	0	0	0	0	0	0	0	0	0	0
turin	AT	M	2.95	0	0	0	0	0	0	Transposition of Great Arteries	Rashkind Atrio-septostomy	0	2.95	3									0	0	0	0	0	0	0	0	0	0	0	0
naples	CG	F	2.4	0	1	0	0	0	0	Transposition of Great Arteries + Ventricular Septal Defect	Rashkind Atrio-septostomy	0	2.4	3									0	0	0	0	0	0	0	0	0	0	0	0
naples	PES	M	3.1	0	0	0	0	0	0	Tetralogy of Fallot	Pulmonary Valvuloplasty + PDA Stenting	6	3.1	3									0	0	0	0	0	0	0	0	0	0	0	0
genoa	SAU	M	2.4	0	1	0	0	0	0	Transposition of Great Arteries	Rashkind Atrio-septostomy	0	2.4	3									0	1	1	0	Heart Block	Surgical (PMK)	N	0	S+D	0	1	1
bologna	7	F	3.4	0	0	0	0	0	0	Transposition of Great Arteries + Ventricular Septal Defect	Rashkind Atrio-septostomy	0	3.4	3									0	0	0	0	0	0	0	0	0	0	0	0
genoa	I	F	3	0	0	0	0	0	0	Transposition of Great Arteries	Rashkind Atrio-septostomy	0	3	3									0	0	0	0	0	0	0	0	0	0	0	0
naples	DLCP	M	2.1	0	1	0	0	0	0	Pulmonary Atresia + Ventricular Septal Defect	PDA Stenting	2	2.1	4									0	0	0	0	0	0	0	0	0	0	0	0
naples	SB	F	2.6	0	0	0	Duodenal Atresia	Right Eterotaxia, Undefined Multi-organ Malformative Syndrome	1	Unbalanced Common Atrio-Ventricular Canal + Transposition of Great Arteries + Pulmonary Stenosis	PDA Stenting	28	2.6	4									0	0	0	0	0	0	0	1	0	0	0	0
turin	SB	M	3.9	0	0	0	0	0	0	Transposition of Great Arteries	Rashkind Atrio-septostomy	1	3.9	3									0	0	0	0	0	0	0	0	0	0	0	0
massa	MG	M	4.1	0	0	0	0	0	0	Pulmonary Valve Stenosis	Pulmonary Valvuloplasty	27	4.1	3									0	0	0	0	0	0	0	0	0	0	0	0
massa	TG	M	3.1	0	0	0	0	0	0	Transposition of Great Arteries	Rashkind Atrio-septostomy	0	3.1	3									0	0	0	0	0	0	0	0	0	0	0	0
turin	CM	M	1.7	0	1	1	0	0	0	Pulmonary Valve Stenosis	Pulmonary Valvuloplasty	17	1.7	3									0	0	0	0	0	0	0	0	0	0	0	0
bologna	61	M	3.3	0	0	0	0	0	0	Tricuspid Valve Dysplasia	Rashkind Atrio-septostomy	3	3.3	3									0	1	0	1	Femoral Vein Thrombosis	Medical	Y	0	N	0	0	0
bologna	69	F	3.2	0	0	0	0	0	0	Pulmonary Atresia with Intact Ventricular Septum	Radio-Frequency Pulmonary Valve Perforation + Valvuloplasty	5	3.2	4									0	0	0	0	0	0	0	0	0	0	0	0
naples	CT	M	2.35	0	0	1	0	0	1	Hypoplastic Left Heart Syndrome	Rashkind Atrio-septostomy	3	2.35	3									0	0	0	0	0	0	0	0	0	0	1	1
genoa	A	F	3	0	0	0	0	0	0	Transposition of Great Arteries	Rashkind Atrio-septostomy	0	3	3									0	0	0	0	0	0	0	0	0	0	0	0
naples	DDF	M	2.7	0	0	0	0	0	0	Transposition of Great Arteries	Rashkind Atrio-septostomy	0	2.7	3									0	0	0	0	0	0	0	0	0	0	0	0
milan	DGG	M	3.45	0	0	0	0	0	0	Transposition of Great Arteries	Rashkind Atrio-septostomy	0	3.45	3									0	0	0	0	0	0	0	0	0	0	0	0
genoa	B	M	3.8	0	0	0	0	0	0	Double Outlet Right Ventricle + Transposition of Great Arteries + Pulmonary Atresia	Rashkind Atrio-septostomy	0	3.8	3									0	0	0	0	0	0	0	0	0	0	1	1
milan	BD	M	3.75	0	0	0	0	0	0	Aortic Valve Stenosis + Aortic Coarctation	Aortic Valvuloplasty	20	3.75	4									0	0	0	0	0	0	0	1	0	0	0	0
genoa	C	F	3	0	0	0	0	0	0	Severe Trcispid Valve Regurgitation	Rashkind Atrio-septostomy	4	3	3									0	0	0	0	0	0	0	0	0	0	0	0
genoa	C	F	3.1	0	0	0	0	0	0	Pulmonary Atresia with Intact Ventricular Septum + Right Ventricle/Coronary Circulation Sinusoids	Radio-Frequency Pulmonary Valve Perforation + Valvuloplasty (failure) + Rashkind Atrio-septostomy	1	3.1	4									1	0	0	0	0	0	0	0	S	0	0	0
naples	SF	F	3.8	0	0	0	0	0	0	Pulmonary Valve Stenosis	Pulmonary Valvuloplasty	29	3.8	3									0	0	0	0	0	0	0	0	0	0	0	0
milan	AM	M	3.1	0	0	0	0	0	0	Pulmonary Atresia with Intact Ventricular Septum	Radio-Frequency Pulmonary Valve Perforation + Valvuloplasty	1	3.1	4	PDA Stenting	6	3.2	4					0	1	0	1	Femoral Artery Thrombosis	Medical	S	0	N	0	0	0
bologna	67	M	2.9	0	0	0	0	0	0	Pulmonary Atresia with Intact Ventricular Septum	Radio-Frequency Pulmonary Valve Perforation + Valvuloplasty + Bilateral Pulmonary Artery Balloon Angioplasty	4	2.9	4									0	0	0	0	0	0	0	0	0	0	0	0
genoa	DR	F	3.5	0	0	0	Supraventricular Tachyarrhythmias	0	0	Pulmonary Thrombo-embolism	Thrombo-aspiration + Thrombolysis	23	3.5	3									0	0	0	0	0	0	0	0	0	0	0	0
genoa	S	M	3	0	0	0	0	0	0	Tetralogy of Fallot	Right Ventricular Outflow Tract Stenting (hybrid)	10	3	4									0	1	1	0	Cardiac Arrest	Medical	N	0	A+D	0	1	1
naples	IL	M	2.7	0	0	0	0	0	1	Uni-Ventricular Heart + Pulmonary Atresia	PDA Stenting	3	2.7	4									0	0	0	0	0	0	0	0	0	0	0	0
genoa	C	M	2.6	0	0	0	0	0	0	Transposition of Great Arteries	Rashkind Atrio-septostomy	0	2.6	3									0	0	0	0	0	0	0	0	0	0	0	0
genoa	S	M	2.7	0	0	0	0	0	0	Pulmonary Atresia with Intact Ventricular Septum	Radio-Frequency Pulmonary Valve Perforation + Valvuloplasty (failure)	0	2.7	4	Rashkind Atrio-septostomy + Pulmonary Valvuloplasty + Surgical Shunt SP (hybrid approach)	0	2.7	3					1	1	1	0	Cardiac Tamponade	Drainage	Y	0	C+S (ibrido)	0	0	0
genoa	T	M	4.1	0	0	0	0	0	0	Pulmonary Valve Stenosis	Pulmonary Valvuloplasty	18	4.1	3									0	0	0	0	0	0	0	0	0	0	0	0
naples	SLM	M	2	0	1	1	0	0	0	Aortic Valve Stenosis	Aortic Valvuloplasty	0	2	4	Aortic Valvuloplasty	22	2.4	4					0	0	0	0	0	0	0	1	0	0	0	0
milan	BJ	M	3.25	0	0	0	0	0	0	Double Outlet Right Ventricle + Aortic Coarctation	Rashkind Atrio-septostomy	15	3.25	3									0	0	0	0	0	0	0	0	0	0	0	0
milan	RD	F	2.95	0	0	0	0	0	0	Transposition of Great Arteries	Rashkind Atrio-septostomy	0	2.95	3									0	0	0	0	0	0	0	0	0	0	0	0
bologna	8	M	3.2	0	0	0	0	0	0	Transposition of Great Arteries + Ventricular Septal Defect	Rashkind Atrio-septostomy	0	3.2	3									0	0	0	0	0	0	0	0	0	0	0	0
massa	PF	M	3.9	0	0	1	0	0	0	Transposition of Great Arteries + Ventricular Septal Defect + Pulmonary Stenosis	Rashkind Atrio-septostomy	3	3.9	3									0	0	0	0	0	0	0	0	0	0	0	0
naples	GDG	M	3.2	0	0	0	0	0	0	Criss-cross Heart + Transposition of Great Arteries	PDA Stenting	14	3.2	4									0	0	0	0	0	0	0	0	0	0	0	0
massa	SM	M	3.4	0	0	0	0	0	0	Transposition of Great Arteries	Rashkind Atrio-septostomy	1	3.4	3									0	1	0	1	Diaphragm Paresis	Surgical	Y	0	S	0	0	0
massa	AC	M	3.35	0	0	0	0	0	0	Transposition of Great Arteries	Rashkind Atrio-septostomy	0	3.35	3									0	0	0	0	0	0	0	0	0	0	0	0
bologna	29	M	4	0	0	0	1	0	0	Aortic Valve Stenosis	Aortic Valvuloplasty	1	4	4									0	1	1	0	Cerebral Ischemia	Medical	Y	0	N	0	0	0
genoa	CG	M	2.8	0	0	0	0	0	1	Hypoplastic Left Heart Syndrome	Rashkind Atrio-septostomy	5	2.8	3									0	0	0	0	0	0	0	0	0	0	1	1
massa	ODP	M	3.2	0	0	0	0	0	0	Transposition of Great Arteries	Rashkind Atrio-septostomy	0	3.2	3									0	0	0	0	0	0	0	0	0	0	0	0
naples	CMC	F	2.6	0	0	0	0	0	0	Transposition of Great Arteries + Ventricular Septal Defect + Pulmonary Stenosis	PDA Stenting + Rashkind Atrio-septostomy	10	2.6	4									0	0	0	0	0	0	0	0	0	0	0	0
naples	DAG	M	3.3	0	0	0	0	0	0	Pulmonary Valve Stenosis	Pulmonary Valvuloplasty	4	3.3	3									0	0	0	0	0	0	0	0	0	0	0	0
naples	LG	M	2.4	0	1	0	0	0	0	Pulmonary Atresia + Ventricular Septal Defect	PDA Stenting	2	2.4	4									0	0	0	0	0	0	0	0	0	0	0	0
bologna	121	M	3.4	0	0	0	0	0	0	Pulmonary Atresia with Intact Ventricular Septum + Tricuspid Valve Dysplasia	Radio-Frequency Pulmonary Valve Perforation + Valvuloplasty	26	3.4	3									0	0	0	0	0	0	0	0	0	0	0	0
naples	CA	M	3.2	0	0	0	0	0	0	Pulmonary Valve Stenosis	Pulmonary Valvuloplasty	2	3.2	3									0	0	0	0	0	0	0	0	0	0	0	0
bologna	30	F	3.1	0	0	0	0	0	0	Transposition of Great Arteries + Ventricular Septal Defect + Pulmonary Stenosis + Type A Interrupted Aortic Arch	Rashkind Atrio-septostomy	1	3.1	3									0	0	0	0	0	0	0	0	0	0	0	0
massa	LG	M	3	0	0	0	0	0	0	Transposition of Great Arteries	Rashkind Atrio-septostomy	0	3	3									0	0	0	0	0	0	0	0	0	0	0	0
massa	CSG	M	3.75	0	0	0	0	0	0	Transposition of Great Arteries	Rashkind Atrio-septostomy	0	3.75	3									0	1	1	0	Pneumothorax + Kylothorax	Drainage	Y	0	N	0	0	0
genoa	L	M	3.55	0	0	0	0	0	0	Transposition of Great Arteries	Rashkind Atrio-septostomy	0	3.55	3									0	0	0	0	0	0	0	0	0	0	0	0
bologna	9	M	3.6	0	0	0	0	0	0	Transposition of Great Arteries + Ventricular Septal Defect	Rashkind Atrio-septostomy	0	3.6	3									0	0	0	0	0	0	0	0	0	0	0	0
bologna	113	M	3.4	0	0	0	0	0	0	Transposition of Great Arteries + Ventricular Septal Defect + Aortic Coarctation s/p surgical repair	Angioplastica istmo aortico	21	3.4	3									0	0	0	0	0	0	0	0	0	0	0	0
genoa	M	M	2	0	1	0	Cleft Palate, Encephalocele	Undefined Multi-organ Malformative Syndrome	1	Mitral Valve Atresia	Rashkind Atrio-septostomy	0	2	3									0	1	0	1	Atrial Flutter	DC Shock	Y	0	N	0	1	1
milan	DCF	M	2.95	0	0	0	0	0	0	Transposition of Great Arteries	Rashkind Atrio-septostomy	0	2.95	3									0	0	0	0	0	0	0	0	0	0	0	0
naples	DAM	F	2	0	1	0	0	0	0	Pulmonary Valve Stenosis	Pulmonary Valvuloplasty	5	2	3									0	0	0	0	0	0	0	0	0	0	0	0
bologna	62	F	3	0	0	0	0	0	1	Hypoplastic Left Heart Syndrome	PDA Stenting + Rashkind Atrio-septostomy	3	3	4	Femoral Artery Stenting	4	3	3					0	1	1	0	Femoral Artery Bleeding	Medical	Y	0	C	0	0	0
naples	FA	M	3	0	0	1	0	0	0	Aortic Valve Stenosis	Aortic Valvuloplasty	26	3	4									0	0	0	0	0	0	0	0	0	0	0	0
milan	UA	M	4.1	0	0	0	0	0	0	Transposition of Great Arteries	Rashkind Atrio-septostomy	0	4.1	3									0	0	0	0	0	0	0	0	0	0	0	0
genoa	M	M	2	0	1	0	0	0	0	Pulmonary Atresia with Intact Ventricular Septum	Radio-Frequency Pulmonary Valve Perforation + Valvuloplasty (failure)(hybrid)	1	2	4	Rashkind Atrio-septostomy	7	2	3					1	1	1	0	Cardiac Tamponade	Drainage	Y	0	S	0	0	0
milan	DD	M	3.3	0	0	0	0	0	0	Aortic Valve Stenosis	Aortic Valvuloplasty	11	3.3	4									0	0	0	0	0	0	0	0	0	0	0	0
massa	CR	F	2.25	0	1	0	0	0	0	Pulmonary Valve Stenosis	Pulmonary Valvuloplasty	14	2.25	3									0	0	0	0	0	0	0	1	0	0	0	0
genoa	C	M	3	0	0	0	0	0	0	Transposition of Great Arteries	Rashkind Atrio-septostomy	1	3	3									0	0	0	0	0	0	0	0	0	0	0	0
turin	EZK	M	3	0	0	0	0	0	0	Tetralogy of Fallot	Shunt Stenting	13	3	4									0	0	0	0	0	0	0	0	0	0	0	0
milan	IS	M	3.1	0	0	0	0	0	0	Pulmonary Valve Stenosis	Pulmonary Valvuloplasty	6	3.1	3									0	0	0	0	0	0	0	0	0	0	0	0
bologna	46	M	3.15	0	0	0	0	0	0	Transposition of Great Arteries + Ventricular Septal Defect	Rashkind Atrio-septostomy	2	3.15	3									0	0	0	0	0	0	0	0	0	0	0	0
naples	GA	M	3.4	0	0	0	0	0	0	Transposition of Great Arteries + Ventricular Septal Defect	Rashkind Atrio-septostomy	0	3.4	3									0	0	0	0	0	0	0	0	0	0	0	0
naples	SG	F	3.5	0	0	0	0	0	0	Pulmonary Valve Stenosis	Pulmonary Valvuloplasty	14	3.5	3									0	0	0	0	0	0	0	0	0	0	0	0
bologna	10	M	2.4	0	1	0	0	0	0	Transposition of Great Arteries + Ventricular Septal Defect	Rashkind Atrio-septostomy	0	2.4	3									0	0	0	0	0	0	0	0	0	0	0	0
naples	DFA	M	2.2	0	1	0	0	0	0	Pulmonary Valve Stenosis	Pulmonary Valvuloplasty	4	2.2	3									0	1	1	0	Sepsis	Medical	N	0	D	0	1	1
turin	DS	F	1.5	1	1	1	0	0	0	Pulmonary Atresia with Intact Ventricular Septum	Radio-Frequency Pulmonary Valve Perforation + Valvuloplasty	3	1.5	4									0	0	0	0	0	0	0	0	0	0	0	0
turin	LAA	M	1.2	1	1	1	0	0	0	Transposition of Great Arteries + Pulmonary Atresia	PDA Stenting + Rashkind Atrio-septostomy	1	1.2	4	Rashkind Atrio-septostomy	2	1.2	3					0	1	1	0	Cardiac Tamponade	Drainage	N	0	D	0	1	1
naples	MR	M	3.8	0	0	0	0	0	0	Transposition of Great Arteries	Rashkind Atrio-septostomy	1	3.8	3									0	0	0	0	0	0	0	0	0	0	0	0
turin	CG	F	2.7	0	0	0	0	0	0	Pulmonary Atresia with Intact Ventricular Septum	Radio-Frequency Pulmonary Valve Perforation + Valvuloplasty + PDA Stenting	2	2.7	4									0	0	0	0	0	0	0	0	0	0	0	0
milan	CG	F	3.1	0	0	0	MEN anti-A	0	0	Transposition of Great Arteries	Rashkind Atrio-septostomy	0	3.1	3									0	1	0	1	Femoral Vein Thrombosis	Medical	S	0	N	0	0	0
bologna	111	F	3.2	0	0	0	0	0	0	Pulmonary Valve Stenosis	Pulmonary Valvuloplasty	20	3.2	3									0	0	0	0	0	0	0	0	0	0	0	0
genoa	B	M	3	0	0	0	Left Ventricular Hypokinesis, Ventricular Fibrillation	0	0	Fulminant Myocarditis	Rashkind Atrio-septostomy	0	3	3									0	0	0	0	0	0	0	0	0	0	1	1
bologna	122	M	3	0	0	0	0	0	1	Hypoplastic Left Heart Syndrome	Right Pulmonary Artery Stenting	26	3	4									0	0	0	0	0	0	0	0	0	0	0	0
turin	GL	F	3	0	0	0	0	0	0	Transposition of Great Arteries + Ventricular Septal Defect	Rashkind Atrio-septostomy (failure)	3	3	3	Rashkind Atrio-septostomy	4	3.2	3					1	0	0	0	0	0	0	0	C	0	0	0
milan	AG	M	2.45	0	1	0	0	0	0	Transposition of Great Arteries	Rashkind Atrio-septostomy	1	2.45	3									0	0	0	0	0	0	0	0	0	0	0	0
genoa	C	M	1.8	0	1	1	0	0	1	Hypoplastic Left Heart Syndrome	PDA Stenting (hybrid palliation)	4	1.8	4									0	0	0	0	0	0	0	0	0	0	0	0
naples	TV	F	2.75	0	0	0	0	0	0	Pulmonary Valve Stenosis	Pulmonary Valvuloplasty	6	2.75	3									0	0	0	0	0	0	0	0	0	0	0	0
genoa	P	M	3.1	0	0	0	0	0	0	Aortic Valve Stenosis	Aortic Valvuloplasty	1	3.1	4									0	0	0	0	0	0	0	0	0	0	0	0
turin	BS	M	2.5	0	1	0	0	0	0	Ebstein anomaly + Functional Pulmonary Atresia	Rashkind Atrio-septostomy	4	2.5	3									0	0	0	0	0	0	0	0	0	0	1	1
naples	PA	F	2.4	0	1	0	0	0	0	Pulmonary Atresia + Ventricular Septal Defect	PDA Stenting	4	2.4	4									0	0	0	0	0	0	0	0	0	0	0	0
milan	CP	M	3.05	0	0	0	0	0	0	Transposition of Great Arteries	Rashkind Atrio-septostomy	0	3.05	3									0	0	0	0	0	0	0	0	0	0	0	0
naples	EC	F	2.5	0	1	0	0	0	0	Tetralogy of Fallot	PDA Stenting	6	2.5	4									0	1	1	0	Stent Jailing	Surgical	Y	0	S	0	0	0
milan	PM	F	2.7	0	0	0	0	0	0	Transposition of Great Arteries	Rashkind Atrio-septostomy	0	2.7	3									0	0	0	0	0	0	0	0	0	0	0	0
turin	GN	F	2.4	0	1	1	0	0	0	Pulmonary Valve Stenosis	Pulmonary Valvuloplasty	1	2.4	3									0	0	0	0	0	0	0	0	0	0	0	0
genoa	C	F	2.5	0	1	1	Supraventricular Tachyarrhythmias	0	0	Type B Interrupted Aortic Arch	PDA Stenting (hybrid palliation)	8	2.5	4									0	0	0	0	0	0	0	0	0	0	0	0
bologna	88	F	2.7	0	0	0	0	0	0	Pulmonary Valve Stenosis	Pulmonary Valvuloplasty	8	2.7	3									0	0	0	0	0	0	0	0	0	0	0	0
turin	MJ	F	2.45	0	1	0	0	0	0	Transposition of Great Arteries	Rashkind Atrio-septostomy	1	2.45	3									0	0	0	0	0	0	0	0	0	0	0	0
milan	CC	F	3.65	0	0	0	0	0	0	Aortic Valve Stenosis	Aortic Valvuloplasty	13	3.65	4									0	0	0	0	0	0	0	0	0	0	0	0
naples	FG	F	3.2	0	0	0	0	0	1	Uni-Ventricular Heart	PDA Stenting	0	3.2	4									0	0	0	0	0	0	0	0	0	0	0	0
milan	FG	F	2.65	0	0	0	0	0	0	Transposition of Great Arteries	Rashkind Atrio-septostomy	0	2.65	3									0	0	0	0	0	0	0	0	0	0	0	0
massa	MS	M	3	0	0	0	0	0	0	Transposition of Great Arteries	Rashkind Atrio-septostomy	0	3	3									0	0	0	0	0	0	0	0	0	0	0	0
bologna	47	M	3.1	0	0	0	0	0	0	Pulmonary Valve Stenosis	Pulmonary Valvuloplasty	2	3.1	3									0	1	0	1	Heart Block	Medical	Y	0	N	0	0	0
bologna	31	M	2.9	0	0	0	0	0	0	Aortic Valve Stenosis	Aortic Valvuloplasty	1	2.9	4									0	0	0	0	0	0	0	0	0	0	0	0
naples	CA	F	2.5	0	1	0	0	0	0	Pulmonary Atresia with Intact Ventricular Septum	Radio-Frequency Pulmonary Valve Perforation + Valvuloplasty	2	2.5	4	PDA Stenting	9	2.7	4					0	1	1	0	Cardiac Tamponade	Drainage	Y	0	N	0	0	0
massa	OA	M	4	0	0	0	0	0	0	Pulmonary Valve Stenosis	Pulmonary Valvuloplasty	4	4	3									0	1	0	1	Supraventricular Tachyarrhythmias	Medical	Y	0	N	0	0	0
naples	FG	F	3	0	0	0	0	0	0	Ebstein anomaly	PDA Stenting	6	3	4	PDA Embolization	29	3.5	3					0	0	0	0	0	0	0	0	0	0	0	0
massa	ML	F	2.8	0	0	0	0	0	0	Transposition of Great Arteries	Rashkind Atrio-septostomy	0	2.8	3									0	0	0	0	0	0	0	0	0	0	0	0
massa	MG	M	3.55	0	0	0	0	0	0	Pulmonary Valve Stenosis	Pulmonary Valvuloplasty	4	3.55	3									0	1	0	1	Femoral Artery Thrombosis	Medical	N	0	N	0	0	0
turin	MSP	M	3.1	0	0	0	0	0	0	Tetralogy of Fallot	Angioplastica RPA	28	3.1	3									0	0	0	0	0	0	0	0	0	0	0	0
milan	TA	M	3.45	0	0	0	0	0	0	Pulmonary Atresia with Intact Ventricular Septum	Radio-Frequency Pulmonary Valve Perforation + Valvuloplasty + PDA Stenting	2	3.345	4									0	0	0	0	0	0	0	0	0	0	0	0
massa	CG	M	4	0	0	0	0	0	0	Transposition of Great Arteries	Rashkind Atrio-septostomy	0	4	3									0	0	0	0	0	0	0	0	0	0	0	0
genoa	R	F	3.1	0	0	0	0	0	0	Transposition of Great Arteries	Rashkind Atrio-septostomy	0	3.1	3									0	0	0	0	0	0	0	0	0	0	0	0
genoa	D	F	2.5	0	1	0	0	0	0	Transposition of Great Arteries	Rashkind Atrio-septostomy	1	2.5	3									0	1	0	1	Atrial Flutter	Medical	Y	0	N	0	0	0
turin	OF	M	3.2	0	0	0	0	0	0	Pulmonary Valve Stenosis	Pulmonary Valvuloplasty	5	3.2	3									0	0	0	0	0	0	0	0	0	0	0	0
turin	SV	F	3.4	0	0	1	0	0	0	Common Atrio-Ventricular Canal + Tetralogy of Fallot	Right Ventricular Outflow Tract Stenting	13	3.4	3									0	0	0	0	0	0	0	0	0	0	0	0
genoa	Z	M	2.3	0	1	0	Cleft Palate, Diaphragmatic Hernia	0	0	Type B Interrupted Aortic Arch	PDA Stenting (hybrid palliation)	6	2.3	4									0	0	0	0	0	0	0	0	0	0	0	0
massa	BR	M	3.5	0	0	0	0	0	0	Pulmonary Valve Stenosis	Pulmonary Valvuloplasty	3	3.5	3									0	1	0	1	Supraventricular Tachyarrhythmias	Medical	Y	0	N	0	0	0
turin	PN	F	3	0	0	0	0	0	0	Transposition of Great Arteries	Rashkind Atrio-septostomy	3	3	3	Rashkind Atrio-septostomy	5	3	3					0	0	0	0	0	0	0	0	0	0	0	0
turin	OFJ	M	3.45	0	0	0	0	0	1	Mitral Valve Atresia	PDA Stenting + Rashkind Atrio-septostomy	1	3.45	4									0	0	0	0	0	0	0	0	0	0	0	0
turin	CL	F	1.8	0	1	1	0	1	1	Hypoplastic Left Heart Syndrome	PDA Stenting (hybrid palliation) + Right Pulmonary Artery Stenting	14	1.8	4									0	1	1	0	Cardiogenic Shock	Medical	N	0	D	0	1	1
naples	AM	M	2.65	0	0	0	0	0	0	Double Outlet Right Ventricle + Pulmonary Stenosis	Rashkind Atrio-septostomy	0	2.65	3	PDA Stenting	7	2.66	4					0	0	0	0	0	0	0	0	0	0	0	0
bologna	97	M	3.2	0	0	0	0	0	1	Hypoplastic Left Heart Syndrome	PDA Stenting (hybrid palliation)	14	3.2	4									0	0	0	0	0	0	0	0	0	0	0	0
bologna	127	F	3.2	0	0	0	0	0	1	Hypoplastic Left Heart Syndrome	Left Pulmonary Artery Balloon Angioplasty	14	3.2	3									0	1	1	0	Cardiogenic Shock	Medical	N	0	D	0	1	1
naples	RD	M	3	0	0	0	0	0	0	Pulmonary Valve Stenosis	Pulmonary Valvuloplasty	0	3	3	PDA Stenting	7	3.2	4					0	0	0	0	0	0	0	0	0	0	0	0
bologna	48	F	2.6	0	0	0	1	Undefined Multi-organ Malformative Syndrome	1	Mitral Valve Atresia	Rashkind Atrio-septostomy	2	2.6	3									0	0	0	0	0	0	0	0	0	0	0	0
genoa	B	M	2.8	0	0	0	0	0	0	Pulmonary Atresia with Intact Ventricular Septum + Right Ventricle/Coronary Circulation Sinusoids	Radio-Frequency Pulmonary Valve Perforation + Valvuloplasty (failure) + Hybrid Perforation + Rashkind Atrio-septostomy	1	2.8	4									1	1	1	0	Cardiac Tamponade	Drainage	Y	0	C+S (ibrido)	0	0	0
naples	DEG	M	3.5	0	0	0	0	0	0	Double Outlet Right Ventricle + Pulmonary Atresia with Intact Ventricular Septum	Rashkind Atrio-septostomy	1	3.5	3	PDA Stenting	10	3.5	4					0	0	0	0	0	0	0	1	0	0	0	0
turin	DD	M	2.85	0	0	0	0	Undefined Multi-organ Malformative Syndrome	1	Hypoplastic Left Heart Syndrome	PDA Stenting + Rashkind Atrio-septostomy	3	2.85	4									0	0	0	0	0	0	0	0	0	0	0	0
genoa	M	M	2.8	0	0	0	0	0	0	Transposition of Great Arteries	Rashkind Atrio-septostomy	0	2.8	3									0	0	0	0	0	0	0	0	0	0	0	0
bologna	79	F	3.6	0	0	0	0	0	0	Pulmonary Valve Stenosis	Pulmonary Valvuloplasty	6	3.6	3									0	1	0	1	Femoral Artery Bleeding	Medical	Y	0	N	0	0	0
genoa	P	F	3.1	0	0	0	0	0	0	Pulmonary Atresia with Intact Ventricular Septum	Radio-Frequency Pulmonary Valve Perforation + Valvuloplasty	1	3.1	4									0	1	0	1	Atrial Flutter + Femoral Vein Thrombosis	Medical	Y	0	N	0	0	0
milan	RN	M	3.25	0	0	0	0	0	0	Transposition of Great Arteries	Rashkind Atrio-septostomy	0	3.25	3									0	0	0	0	0	0	0	0	0	0	0	0
naples	TV	M	3	0	0	0	0	0	0	Transposition of Great Arteries	Rashkind Atrio-septostomy	0	3	3									0	0	0	0	0	0	0	0	0	0	0	0
rome	DGL	F	2.85	0	0	0	0	0	0	Transposition of Great Arteries	Rashkind Atrio-septostomy	0	2.85	3									0	0	0	0	0	0	0	0	0	0	0	0
genoa	C	M	3	0	0	0	0	0	0	Transposition of Great Arteries + Ventricular Septal Defect	Rashkind Atrio-septostomy	1	3	3									0	0	0	0	0	0	0	0	0	0	0	0
turin	GG	M	3.2	0	0	0	0	0	0	Transposition of Great Arteries	Rashkind Atrio-septostomy	1	3.2	3									0	0	0	0	0	0	0	0	0	0	0	0
genoa	K	F	4.4	0	0	0	0	0	0	Pulmonary Valve Stenosis	Pulmonary Valvuloplasty	23	4.4	3									0	0	0	0	0	0	0	0	0	0	0	0
naples	GV	M	2.3	0	1	1	0	0	0	Pulmonary Valve Stenosis	Pulmonary Valvuloplasty	2	2.3	3									0	0	0	0	0	0	0	0	0	0	0	0
bologna	89	F	3.8	0	0	0	0	22q 11.2 Chromosomic Deletion	0	Tetralogy of Fallot	Pulmonary Valvuloplasty	8	3.8	3									0	0	0	0	0	0	0	0	0	0	0	0
padua	FS	M	2.75	0	0	0	0	0	0	Pulmonary Atresia with Intact Ventricular Septum	Radio-Frequency Pulmonary Valve Perforation + Valvuloplasty	9	2.75	4	PDA Stenting	16	2.8	4					0	1	1	0	Low Cardiac Output	Medical	Y	0	N	0	0	0
genoa	A	M	3.2	0	0	0	0	0	0	Transposition of Great Arteries + Ventricular Septal Defect + Aortic Coarctation	Rashkind Atrio-septostomy	14	3.2	3									0	0	0	0	0	0	0	0	0	0	0	0
massa	ZMF	F	3.7	0	0	0	0	0	0	Pulmonary Valve Stenosis	Pulmonary Valvuloplasty	3	3.7	3									0	0	0	0	0	0	0	0	0	0	0	0
bologna	11	M	2.55	0	0	0	0	0	0	Aortic Valve Stenosis	Aortic Valvuloplasty	0	2.55	4									0	0	0	0	0	0	0	0	0	0	0	0
bologna	117	M	2.3	0	1	0	0	0	0	Aortic Valve Stenosis	Aortic Valvuloplasty	22	2.3	4									0	0	0	0	0	0	0	0	0	0	0	0
naples	DSL	M	2.6	0	0	0	0	0	0	Pulmonary Valve Stenosis	Pulmonary Valvuloplasty	1	2.6	3	PDA Stenting	4	2.7	4					0	0	0	0	0	0	0	0	0	0	0	0
bologna	70	M	3.3	0	0	0	0	0	0	Pulmonary Valve Stenosis	Pulmonary Valvuloplasty	5	3.3	3									0	0	0	0	0	0	0	0	0	0	0	0
genoa	A	M	2.8	0	0	0	0	0	1	Hypoplastic Left Heart Syndrome	Radio-frequency Atrial Septum Perforation + Stenting	0	2.8	4	PDA Stenting (hybrid palliation)	6	2.8	4					0	0	0	0	0	0	0	0	0	0	0	0
turin	SI	M	3.4	0	0	0	0	0	1	Hypoplastic Left Heart Syndrome	PDA Stenting + Rashkind Atrio-septostomy	2	3.4	4									0	0	0	0	0	0	0	0	0	0	1	1
genoa	G	F	2.2	0	1	1	0	0	1	Uni-Ventricular Heart + Mitral Valve Atresia + Pulmonary Valve Stenosis	Rashkind Atrio-septostomy	1	2.2	3									0	0	0	0	0	0	0	0	0	0	0	0
naples	MS	F	2.7	0	0	0	0	0	0	Pulmonary Valve Stenosis	Pulmonary Valvuloplasty	10	2.7	3									0	0	0	0	0	0	0	0	0	0	0	0
genoa	P	M	3	0	0	0	0	0	0	Transposition of Great Arteries	Rashkind Atrio-septostomy	1	3	3									0	0	0	0	0	0	0	0	0	0	0	0
genoa	P	M	3	0	0	0	0	0	0	Transposition of Great Arteries	Rashkind Atrio-septostomy	1	3	3	Thrombectomy + Superior Caval Vein Balloon Angioplasty	15	3	3	Superior Caval Vein Thrombectomy + Balloon Angioplasty	17	3	3	0	0	0	0	0	0	0	0	0	0	0	0
turin	AGE	F	2.5	0	1	1	0	0	0	Transposition of Great Arteries + Ventricular Septal Defect	Rashkind Atrio-septostomy	12	2.5	3									0	0	0	0	0	0	0	0	0	0	1	1
turin	TM	F	3.3	0	0	0	0	0	0	Pulmonary Valve Stenosis	Pulmonary Valvuloplasty	26	3.3	3	PDA Stenting	31	3.4	4					0	0	0	0	0	0	0	0	0	0	0	0
genoa	C	F	3	0	0	0	0	0	0	Pulmonary Valve Stenosis	Pulmonary Valvuloplasty	16	3	3									0	0	0	0	0	0	0	0	0	0	0	0
naples	BM	F	2.6	0	0	0	0	0	0	Pulmonary Valve Stenosis	Pulmonary Valvuloplasty	1	2.6	3	PDA Stenting	5	2.6	4					0	0	0	0	0	0	0	0	0	0	0	0
rome	AD	M	2.7	0	0	0	0	0	0	Pulmonary Valve Stenosis	Pulmonary Valvuloplasty	1	2.7	3									0	0	0	0	0	0	0	0	0	0	0	0
padua	BL	M	3.75	0	0	0	0	0	0	Pulmonary Valve Stenosis	Pulmonary Valvuloplasty	24	3.75	3									0	0	0	0	0	0	0	0	0	0	0	0
genoa	M	M	4	0	0	0	Previous Cardiac Arrest	0	0	Transposition of Great Arteries	Rashkind Atrio-septostomy (failure)	0	4	3									1	0	0	0	0	0	0	0	S+D	0	1	1
turin	FG	F	2.2	0	1	1	0	1	0	Pulmonary Atresia with Intact Ventricular Septum	Radio-Frequency Pulmonary Valve Perforation + Valvuloplasty	2	2.2	4									0	0	0	0	0	0	0	0	0	0	0	0
genoa	C	M	3	0	0	0	0	0	0	Transposition of Great Arteries	Rashkind Atrio-septostomy	0	3	3									0	0	0	0	0	0	0	0	0	0	0	0
bologna	129	M	3.3	0	0	0	0	0	0	Transposition of Great Arteries + Ventricular Septal Defect	Rashkind Atrio-septostomy	0	3.3	3									0	0	0	0	0	0	0	0	0	0	0	0
massa	DVE	F	3	0	0	0	0	0	0	Pulmonary Atresia with Intact Ventricular Septum	Radio-Frequency Pulmonary Valve Perforation + Valvuloplasty (failure)	4	3	4									1	1	0	1	Myocardial Ischemia	Medical	Y	0	S	0	0	0
genoa	C	M	2.8	0	0	0	0	0	1	Hypoplastic Left Heart Syndrome	Aortic Valvuloplasty + PDA Stenting (hybrid)	7	2.8	4									0	0	0	0	0	0	0	0	0	0	0	0
massa	BD	M	4.6	0	0	0	0	0	0	Transposition of Great Arteries	Rashkind Atrio-septostomy	0	4.6	3									0	0	0	0	0	0	0	0	0	0	0	0
naples	NY	M	2.9	0	0	0	0	Patau Syndrome	0	Tetralogy of Fallot	PDA Stenting	10	2.9	4									0	0	0	0	0	0	0	1	0	0	0	0
naples	CV	M	3.2	0	0	0	0	0	0	Pulmonary Valve Stenosis	Pulmonary Valvuloplasty	5	3.2	3									0	0	0	0	0	0	0	0	0	0	0	0
naples	CMC	F	3.2	0	0	0	0	0	0	Scymitar Syndrome+ Patent Ductus Arteriosus + Major Aorto-Pulmonary Collaterals	Major Aorto-Pulmonary Collateral Embolization + PDA Embolization	6	3.2	3									0	0	0	0	0	0	0	0	0	0	0	0
bologna	12	M	3.15	0	0	0	0	0	0	Transposition of Great Arteries	Rashkind Atrio-septostomy	0	3.15	3									0	0	0	0	0	0	0	1	0	0	0	0
milan	GF	M	3.2	0	0	0	0	0	0	Transposition of Great Arteries	Rashkind Atrio-septostomy	0	3.2	3									0	0	0	0	0	0	0	0	0	0	0	0
bologna	125	M	3.6	0	0	0	0	0	0	Pulmonary Valve Stenosis	Pulmonary Valvuloplasty	28	3.6	3									0	0	0	0	0	0	0	0	0	0	0	0
bologna	131	M	3.2	0	0	0	0	0	1	Tricuspid Valve Atresia	Rashkind Atrio-septostomy	13	3.2	3									0	0	0	0	0	0	0	0	0	0	0	0
naples	RMG	M	2.8	0	0	0	0	0	0	Pulmonary Atresia with Intact Ventricular Septum	Radio-Frequency Pulmonary Valve Perforation + Valvuloplasty	1	2.8	4	PDA Stenting + Pulmonary Valvuloplasty + Inferior Caval Vein Balloon Angioplasty	25	3.2	4					0	0	0	0	0	0	0	1	0	0	0	0
turin	GM	M	3	0	0	0	0	0	0	Transposition of Great Arteries	Rashkind Atrio-septostomy	1	3	3									0	0	0	0	0	0	0	0	0	0	0	0
padua	ZM	M	2.5	0	1	0	0	0	0	Pulmonary Atresia with Intact Ventricular Septum	Radio-Frequency Pulmonary Valve Perforation + Valvuloplasty (failure)	27	2.5	4	PDA Stenting	28	2.5	4					1	0	0	0	0	0	0	0	C	0	0	0
turin	UVZD	M	3.1	0	0	0	0	0	0	Common Atrio-Ventricular Canal + Pulmonary Atresia	PDA Stenting	1	3.1	4									0	0	0	0	0	0	0	0	0	0	1	1
naples	RG	M	3.8	0	0	0	0	0	0	Pulmonary Valve Stenosis	Pulmonary Valvuloplasty	1	3.8	3									0	0	0	0	0	0	0	0	0	0	0	0
padua	BE	M	3.3	0	0	0	0	0	0	Pulmonary Valve Stenosis	Pulmonary Valvuloplasty	5	3.3	3									0	0	0	0	0	0	0	0	0	0	0	0
turin	TC	F	3.4	0	0	0	0	0	0	Transposition of Great Arteries	Rashkind Atrio-septostomy	0	3.4	3									0	0	0	0	0	0	0	0	0	0	1	1
genoa	S	M	3	0	0	0	0	0	1	Hypoplastic Left Heart Syndrome	PDA Stenting (hybrid palliation)	7	3	4	Rashkind Atrio-septostomy	20	3	3					0	0	0	0	0	0	0	0	0	0	0	0
bologna	71	M	3	0	0	0	0	0	0	Tetralogy of Fallot	Pulmonary Valvuloplasty	5	3	3									0	1	0	1	Femoral Artery Thrombosis	Medical	Y	0	N	0	0	0
bologna	132	M	2.9	0	0	0	0	0	0	Transposition of Great Arteries + Ventricular Septal Defect	Rashkind Atrio-septostomy	2	2.9	3									0	0	0	0	0	0	0	0	0	0	0	0
naples	FG	F	3.5	0	0	0	0	0	0	Pulmonary Valve Stenosis	Pulmonary Valvuloplasty	10	3.5	3									0	0	0	0	0	0	0	0	0	0	0	0
bologna	65	M	2.4	0	1	0	0	0	0	Transposition of Great Arteries	Rashkind Atrio-septostomy	3	2.4	3									0	0	0	0	0	0	0	0	0	0	0	0
turin	SM	M	3.4	0	0	0	0	Undefined Multi-organ Malformative Syndrome	1	Hypoplastic Left Heart Syndrome	PDA Stenting (hybrid palliation) + Rashkind Atrio-septostomy	1	3.4	4									0	0	0	0	0	0	0	0	0	0	1	1
bologna	118	F	1.8	0	1	1	0	0	0	Aortic Valve Stenosis	Aortic Valvuloplasty	22	1.8	4									0	1	1	0	Low Cardiac Output	Medical	Y	0	N	0	0	0
turin	MS	M	2.5	0	1	0	0	0	0	Pulmonary Valve Stenosis	Pulmonary Valvuloplasty	0	2.5	3									0	0	0	0	0	0	0	0	0	0	0	0
bologna	66	F	2.75	0	0	0	0	0	0	Transposition of Great Arteries	Rashkind Atrio-septostomy	3	2.75	3									0	0	0	0	0	0	0	0	0	0	0	0
naples	FB	M	3.9	0	0	0	0	0	0	Aortic Valve Stenosis	Aortic Valvuloplasty	17	3.9	4									0	0	0	0	0	0	0	0	0	0	0	0
massa	GD	M	2.95	0	0	0	0	0	0	Pulmonary Atresia with Intact Ventricular Septum	Rashkind Atrio-septostomy	5	2.95	3									0	0	0	0	0	0	0	0	0	0	0	0
naples	CA	M	3.4	0	0	0	0	0	0	Aortic Valve Stenosis	Aortic Valvuloplasty	1	3.4	4									0	0	0	0	0	0	0	0	0	0	0	0
naples	CC	F	3	0	0	1	0	0	0	Tetralogy of Fallot	PDA Stenting	6	3	4									0	0	0	0	0	0	0	0	0	0	0	0
genoa	V	M	3	0	0	0	0	0	0	Transposition of Great Arteries	Rashkind Atrio-septostomy	0	3	3									0	0	0	0	0	0	0	0	0	0	0	0
naples	FM	F	2.4	0	1	0	0	0	0	Pulmonary Atresia with Intact Ventricular Septum con RV ipoplasico	Rashkind Atrio-septostomy	0	2.4	3	PDA Stenting	5	2.5	4					0	0	0	0	0	0	0	0	0	0	0	0
bologna	13	M	2.95	0	0	0	0	0	0	Aortic Valve Stenosis	Aortic Valvuloplasty	0	2.95	4									0	0	0	0	0	0	0	0	0	0	0	0
turin	CT	M	3	0	0	0	0	0	0	Transposition of Great Arteries + Ventricular Septal Defect	Rashkind Atrio-septostomy	1	3	3									0	0	0	0	0	0	0	0	0	0	0	0
padua	HO	F	1.85	0	1	1	Respiratory Distress	0	0	Pulmonary Valve Stenosis	Pulmonary Valvuloplasty	27	1.85	3									0	0	0	0	0	0	0	0	0	0	0	0
milan	RA	F	3.35	0	0	0	Respiratory Distress	0	0	Pulmonary Valve Stenosis	Pulmonary Valvuloplasty	0	3.2	3									0	0	0	0	0	0	0	0	0	0	0	0
genoa	P	M	3.5	0	0	0	0	0	0	Transposition of Great Arteries	Rashkind Atrio-septostomy	0	3.5	3									0	0	0	0	0	0	0	0	0	0	0	0
turin	FJ	F	3	0	0	0	0	0	0	Transposition of Great Arteries + Ventricular Septal Defect	Rashkind Atrio-septostomy	1	3	3									0	0	0	0	0	0	0	0	0	0	0	0
padua	BP	M	3.1	0	0	0	0	0	0	Aortic Valve Stenosis	Aortic Valvuloplasty	1	3.1	4									0	0	0	0	0	0	0	0	0	0	0	0
bologna	14	M	3.2	0	0	0	0	0	0	Transposition of Great Arteries	Rashkind Atrio-septostomy	0	3.2	3									0	0	0	0	0	0	0	0	0	0	0	0
genoa	D	F	2.6	0	0	0	0	0	1	Tricuspid Valve Atresia	Rashkind Atrio-septostomy	8	2.6	3									0	0	0	0	0	0	0	0	0	0	0	0
massa	MS	M	2.1	0	1	1	0	0	1	Aortic Valve Stenosis (fibroelastosi endomiocardica)	Aortic Valvuloplasty	0	2.1	4	Rashkind Atrio-septostomy	6	2.1	3					0	0	0	0	0	0	0	0	0	0	1	1
genoa	C	M	2.5	0	1	0	0	0	0	Transposition of Great Arteries + Ventricular Septal Defect	Rashkind Atrio-septostomy	0	2.5	3									0	0	0	0	0	0	0	0	0	0	0	0
bologna	50	F	2.95	0	0	0	0	0	1	Double Outlet Right Ventricle + atresia tricuspide	Rashkind Atrio-septostomy	2	2.95	3									0	0	0	0	0	0	0	0	0	0	0	0
genoa	N	M	2.8	0	0	0	0	0	0	Transposition of Great Arteries + Ventricular Septal Defect	Rashkind Atrio-septostomy	1	2.8	3									0	0	0	0	0	0	0	0	0	0	0	0
rome	OS	F	2.2	0	1	1	0	0	0	Pulmonary Valve Stenosis	Pulmonary Valvuloplasty	2	2.2	3									0	0	0	0	0	0	0	0	0	0	0	0
naples	R	F	2.8	0	0	0	0	0	0	Pulmonary Valve Stenosis	Pulmonary Valvuloplasty	0	2.8	3									0	0	0	0	0	0	0	0	0	0	0	0
massa	BM	M	2.65	0	0	0	0	0	0	Transposition of Great Arteries	Rashkind Atrio-septostomy	0	2.65	3									0	0	0	0	0	0	0	0	0	0	0	0
turin	FMD	F	3.55	0	0	0	0	0	1	Hypoplastic Left Heart Syndrome + Aortic Coarctation	Rashkind Atrio-septostomy	2	3.55	3									0	0	0	0	0	0	0	0	0	0	0	0
naples	GC	F	1.8	0	1	0	0	Undefined Multi-organ Malformative Syndrome	0	Pulmonary Valve Stenosis	Pulmonary Valvuloplasty	1	1.8	3									0	0	0	0	0	0	0	0	0	0	0	0
naples	LG	M	2.5	0	1	0	0	0	0	Aortic Valve Stenosis	Aortic Valvuloplasty	1	2.5	4									0	0	0	0	0	0	0	0	0	0	0	0
turin	SD	M	3	0	0	0	0	0	0	Pulmonary Valve Stenosis	Pulmonary Valvuloplasty	2	3	3									0	0	0	0	0	0	0	0	0	0	0	0
padua	SA	F	4.5	0	0	0	0	0	0	Pulmonary Valve Stenosis	Pulmonary Valvuloplasty	23	4.5	3									0	0	0	0	0	0	0	0	0	0	0	0
padua	ZMV	F	2.5	0	1	0	0	0	0	Pulmonary Atresia + Ventricular Septal Defect	PDA Stenting	30	2.5	4									0	0	0	0	0	0	0	0	0	0	0	0
rome	SR	M	2.6	0	0	0	0	0	1	Hypoplastic Left Heart Syndrome	PDA Stenting (hybrid palliation)	23	2.6	4									0	0	0	0	0	0	0	0	0	0	0	0
naples	MV	F	2.7	0	0	0	0	0	0	Aortic Valve Stenosis	Aortic Valvuloplasty	1	2.7	4									0	0	0	0	0	0	0	0	0	0	0	0
naples	CA	M	3.2	0	0	0	0	0	0	Pulmonary Valve Stenosis	Pulmonary Valvuloplasty	13	3.2	3									0	0	0	0	0	0	0	0	0	0	0	0
genoa	P	M	3.3	0	0	0	0	0	0	Transposition of Great Arteries	Rashkind Atrio-septostomy	0	3.3	3									0	0	0	0	0	0	0	0	0	0	0	0
bologna	106	M	4	0	0	0	0	0	0	Aortic Valve Stenosis	Aortic Valvuloplasty	17	4	4									0	0	0	0	0	0	0	0	0	0	0	0
naples	AVM	F	2.2	0	1	0	0	0	0	Pulmonary Valve Stenosis	Pulmonary Valvuloplasty	3	2.2	3									0	0	0	0	0	0	0	0	0	0	0	0
turin	KK	F	3.6	0	0	0	0	0	1	Hypoplastic Left Heart Syndrome	PDA Stenting (hybrid palliation)	6	3.6	4									0	0	0	0	0	0	0	0	0	0	0	0
naples	CV	F	2.8	0	0	0	0	0	0	Transposition of Great Arteries	Rashkind Atrio-septostomy	0	2.8	3									0	0	0	0	0	0	0	0	0	0	0	0
massa	LD	M	3.7	0	0	0	0	0	0	Pulmonary Valve Stenosis	Pulmonary Valvuloplasty	4	3.7	3									0	0	0	0	0	0	0	0	0	0	0	0
rome	AT	M	2.75	0	0	0	0	0	0	Tetralogy of Fallot	Pulmonary Valvuloplasty	6	2.75	3	Right Ventricular Outflow Tract Stenting	16	2.8	3					0	0	0	0	0	0	0	0	0	0	0	0
padua	HA	F	3	0	0	0	0	Undefined Multi-organ Malformative Syndrome	0	Aortic Valve Stenosis	Aortic Valvuloplasty	7	3	4									0	0	0	0	0	0	0	0	0	0	0	0
naples	LI	F	1.8	0	1	1	0	CHARGE Syndrome	0	Pulmonary Atresia + Ventricular Septal Defect + Pulmonary Artery Discontinuity	PDA Stenting	3	1.8	4	PDA Re-stenting	7	2	4					0	0	0	0	0	0	0	0	0	0	1	1
naples	PA	F	3.2	0	0	0	0	Wolf-Hirschhorn Syndrome	0	Pulmonary Valve Stenosis	Pulmonary Valvuloplasty	26	3.2	3									0	0	0	0	0	0	0	0	0	0	0	0
bologna	15	M	2	0	1	1	0	0	0	Transposition of Great Arteries + Ventricular Septal Defect	Rashkind Atrio-septostomy	0	2	3									0	0	0	0	0	0	0	0	0	0	0	0
turin	LU	M	3.8	0	0	0	0	0	0	Pulmonary Valve Stenosis	Pulmonary Valvuloplasty	6	3.8	3									0	0	0	0	0	0	0	0	0	0	0	0
genoa	C	M	3.3	0	0	0	0	0	0	Pulmonary Atresia with Intact Ventricular Septum	Radio-Frequency Pulmonary Valve Perforation + Valvuloplasty	2	3.3	4									0	0	0	0	0	0	0	0	0	0	0	0
bologna	133	M	3.3	0	0	0	0	0	0	Transposition of Great Arteries + Ventricular Septal Defect	Rashkind Atrio-septostomy	3	3.3	3									0	0	0	0	0	0	0	0	0	0	0	0
turin	CR	F	3.3	0	0	0	0	0	0	Pulmonary Valve Stenosis	Pulmonary Valvuloplasty	1	3.3	3									0	0	0	0	0	0	0	0	0	0	0	0
massa	SV	M	3.9	0	0	0	0	0	0	Transposition of Great Arteries	Rashkind Atrio-septostomy	1	3.9	3									0	0	0	0	0	0	0	0	0	0	0	0
massa	MR	M	3.6	0	0	0	0	0	1	Hypoplastic Left Heart Syndrome	Rashkind Atrio-septostomy (failure)	0	3.6	3									1	0	0	0	0	0	0	0	D	0	1	1
massa	LA	F	4	0	0	0	0	0	0	Pulmonary Valve Stenosis	Pulmonary Valvuloplasty	25	4	3									0	0	0	0	0	0	0	0	0	0	0	0
bologna	114	F	2.05	0	1	0	0	0	0	Truncus arteriosus s/p Bilateral Pulmonary Artery Banding	Pulmonary Artery Banding Angioplasty	21	2.05	3									0	0	0	0	0	0	0	0	0	0	0	0
naples	RP	M	3.3	0	0	0	0	0	0	Pulmonary Artery Discontinuity	PDA Stenting	2	3.3	4									0	0	0	0	0	0	0	1	0	0	0	0
turin	AA	F	2.9	0	0	0	0	0	0	Transposition of Great Arteries	Rashkind Atrio-septostomy	3	2.9	3									0	0	0	0	0	0	0	0	0	0	0	0
turin	DPA	F	4	0	0	0	0	0	0	Pulmonary Valve Stenosis	Pulmonary Valvuloplasty	21	4	3									0	0	0	0	0	0	0	0	0	0	0	0
naples	RE	M	1.7	0	1	1	Coane Atresia, Esophagous Atresia	0	0	Pulmonary Valve Stenosis	Pulmonary Valvuloplasty	13	1.7	3									0	0	0	0	0	0	0	1	0	0	1	1
turin	LSV	F	2.4	0	1	0	0	0	0	Transposition of Great Arteries	Rashkind Atrio-septostomy	1	2.4	3									0	0	0	0	0	0	0	0	0	0	0	0
naples	CA	F	3.2	0	0	0	0	0	0	Transposition of Great Arteries	Rashkind Atrio-septostomy	1	3.2	3									0	0	0	0	0	0	0	0	0	0	0	0
bologna	51	F	2.45	0	1	0	0	0	0	Transposition of Great Arteries	Rashkind Atrio-septostomy	2	2.45	3									0	0	0	0	0	0	0	0	0	0	0	0
naples	EV	M	2	0	1	0	0	0	0	Transposition of Great Arteries	Rashkind Atrio-septostomy	0	2	3									0	0	0	0	0	0	0	0	0	0	0	0
massa	LM	M	2.6	0	0	0	0	0	0	Transposition of Great Arteries	Rashkind Atrio-septostomy	5	2.6	3									0	0	0	0	0	0	0	0	0	0	0	0
padua	CS	M	3.6	0	0	0	Hydro-ureteronephrosis	0	0	Transposition of Great Arteries	Rashkind Atrio-septostomy	8	3.6	3									0	0	0	0	0	0	0	0	0	0	0	0
naples	DFG	F	2.3	0	1	1	0	0	0	Pulmonary Valve Stenosis	Pulmonary Valvuloplasty	14	2.3	3									0	0	0	0	0	0	0	0	0	0	0	0
genoa	P	M	3.5	0	0	0	0	0	0	Double Outlet Right Ventricle	Rashkind Atrio-septostomy	12	3.5	3									0	0	0	0	0	0	0	0	0	0	0	0
naples	SBJ	M	2.8	0	0	0	0	0	1	Hypoplastic Left Heart Syndrome	Radio-Frequency Atial Septum Perforation	0	2.8	4	Atrial Septum Stenting + PDA Stenting (hybrid palliation)	7	2.75	4					0	0	0	0	0	0	0	0	0	0	1	1
turin	SP	M	3	0	0	0	0	0	0	Aortic Valve Stenosis	Aortic Valvuloplasty	1	3	4									0	0	0	0	0	0	0	0	0	0	0	0
rome	VS	M	2.5	0	1	0	0	0	0	Transposition of Great Arteries	Rashkind Atrio-septostomy	0	2.5	3									0	0	0	0	0	0	0	0	0	0	0	0
naples	AR	M	3.6	0	0	0	0	0	1	Uni-Ventricular Heart	PDA Stenting (failure)	6	3.6	4									1	1	1	0	Stent Jailing	Medical	Y	0	S	0	0	0
milan	CR	M	3	0	0	0	0	0	0	Aortic Valve Stenosis	Aortic Valvuloplasty (failure)	0	3	4									1	0	0	0	0	0	0	1	S	0	0	0
milan	CA	F	3.3	0	0	0	0	0	0	Transposition of Great Arteries	Rashkind Atrio-septostomy	0	3.3	3									0	0	0	0	0	0	0	0	0	0	0	0
milan	GF	M	3	0	0	0	0	0	0	Transposition of Great Arteries	Rashkind Atrio-septostomy	0	3	3									0	0	0	0	0	0	0	0	0	0	0	0
naples	SM	F	2.3	0	1	1	0	0	1	Hypoplastic Left Heart Syndrome + Aortic Valve Stenosis	Aortic Valvuloplasty + Rashkind Atrio-septostomy (failure)	0	2.3	4	Radio-frequency Atrial Septum Perforation + Stenting (failure)	1	2.3	4					1	1	1	0	Cardiac Rupture	Surgical	N	1	D	1	0	1
padua	BD	M	3.5	0	0	0	0	0	0	Pulmonary Valve Stenosis	PDA Stenting + Pulmonary Valvuloplasty	2	3.5	4									0	0	0	0	0	0	0	0	0	0	0	0
milan	CA	F	2.95	0	0	0	0	0	0	Transposition of Great Arteries	Rashkind Atrio-septostomy	0	2.95	3									0	0	0	0	0	0	0	0	0	0	0	0
bologna	52	F	3.75	0	0	0	0	0	0	Pulmonary Valve Stenosis	Pulmonary Valvuloplasty	2	3.75	3									0	0	0	0	0	0	0	0	0	0	0	0
massa	SAK	M	3.2	0	0	0	0	0	0	Pulmonary Atresia with Intact Ventricular Septum	Radio-Frequency Pulmonary Valve Perforation + Valvuloplasty (failure)	3	3.2	4									1	1	1	0	Cardiac Tamponade	Drainage	Y	0	D	0	1	1
padua	HS	F	2.5	0	0	0	0	0	0	Aortic Valve Stenosis	Aortic Valvuloplasty	13	2.5	4									0	0	0	0	0	0	0	0	0	0	1	1
naples	SA	M	3.5	0	0	0	0	0	0	Pulmonary Valve Stenosis	Pulmonary Valvuloplasty	19	3.5	3									0	0	0	0	0	0	0	0	0	0	0	0
naples	AS	M	2.4	0	1	0	0	0	0	Tetralogy of Fallot	PDA Stenting	10	2.4	4									0	0	0	0	0	0	0	0	0	0	0	0
turin	LD	M	3	0	0	0	0	0	1	Mitral Valve Atresia	Rashkind Atrio-septostomy (failure)	0	3	3									1	0	0	0	0	0	0	0	D	1	0	1
naples	LM	F	2.8	0	0	0	0	0	0	Pulmonary Valve Stenosis	Pulmonary Valvuloplasty	9	2.8	3									0	0	0	0	0	0	0	0	0	0	0	0
bologna	134	M	3	0	0	0	0	0	0	Displasia tricuspide	Rashkind Atrio-septostomy	7	3	3									0	1	0	1	Bradycardia	Medical	Y	0	N	0	0	0
bologna	32	F	3.5	0	0	0	0	0	0	Tetralogy of Fallot	Pulmonary Valvuloplasty	1	3.5	3									0	1	0	1	Bradycardia	Medical	Y	0	N	0	0	0
genoa	D	F	3.5	0	0	0	0	0	0	Transposition of Great Arteries + Ventricular Septal Defect + Pulmonary Stenosis	Rashkind Atrio-septostomy	25	3.5	3									0	0	0	0	0	0	0	0	0	0	0	0
milan	RAL	M	3.4	0	0	0	0	0	0	Double Outlet Right Ventricle	Rashkind Atrio-septostomy (failure) + atrial septum stenting	10	3.4	4									1	0	0	0	0	0	0	0	C	0	0	0
milan	GRM	F	3.15	0	0	0	0	0	0	Transposition of Great Arteries	Rashkind Atrio-septostomy	0	3.15	3									0	0	0	0	0	0	0	0	0	0	0	0
massa	DS	M	3.5	0	0	0	0	0	0	Transposition of Great Arteries	Rashkind Atrio-septostomy	1	3.5	3									0	0	0	0	0	0	0	0	0	0	0	0
genoa	T	M	3.7	0	0	0	0	0	0	Transposition of Great Arteries	Rashkind Atrio-septostomy	0	3.7	3									0	0	0	0	0	0	0	0	0	0	0	0
turin	PM	F	4	0	0	0	0	0	0	Aortic Valve Stenosis	Aortic Valvuloplasty	7	4	4									0	1	0	1	Myocardial Ischemia	Medical	Y	0	N	0	0	0
rome	MV	F	2.8	0	0	0	0	0	0	Transposition of Great Arteries	Rashkind Atrio-septostomy	0	2.8	3									0	0	0	0	0	0	0	0	0	0	0	0
turin	EA	F	4	0	0	0	0	0	0	Pulmonary Valve Stenosis	Pulmonary Valvuloplasty	29	4	3									0	0	0	0	0	0	0	0	0	0	0	0
bologna	72	M	3	0	0	0	0	0	0	Aortic Valve Stenosis	Aortic Valvuloplasty	5	3	4									0	0	0	0	0	0	0	0	0	0	0	0
milan	SE	F	3.35	0	0	0	0	0	0	Transposition of Great Arteries	Rashkind Atrio-septostomy	1	3.65	3									0	0	0	0	0	0	0	0	0	0	0	0
milan	ETN	M	3	0	0	0	0	0	0	Transposition of Great Arteries	Rashkind Atrio-septostomy	0	3	3									0	0	0	0	0	0	0	0	0	0	0	0
naples	EG	M	2.7	0	0	0	0	0	0	Tetralogy of Fallot	PDA Stenting + Pulmonary Valvuloplasty	6	2.7	4									0	0	0	0	0	0	0	0	0	0	0	0
massa	SD	M	3.7	0	0	0	0	0	0	Transposition of Great Arteries	Rashkind Atrio-septostomy	2	3.7	3									0	1	0	1	Diaphragm Paresis	Surgical	Y	0	S	0	0	0
rome	RC	F	2.9	0	0	0	0	0	0	Pulmonary Valve Stenosis	Pulmonary Valvuloplasty	5	2.9	3									0	0	0	0	0	0	0	0	0	0	0	0
genoa	S	M	2.8	0	0	0	0	0	0	Transposition of Great Arteries	Rashkind Atrio-septostomy	1	2.8	3									0	0	0	0	0	0	0	0	0	0	0	0
naples	CD	M	2.4	0	1	1	0	0	0	Aortic Valve Stenosis	Aortic Valvuloplasty	4	2.4	4									0	1	1	0	Low Cardiac Output	Medical	Y	0	N	0	0	0
naples	PF	M	3.5	0	0	0	0	0	0	Transposition of Great Arteries	Rashkind Atrio-septostomy	0	3.5	3									0	0	0	0	0	0	0	0	0	0	0	0
padua	RV	F	4	0	0	0	0	0	0	Pulmonary Atresia with Intact Ventricular Septum	Radio-Frequency Pulmonary Valve Perforation + Valvuloplasty	14	4	4	PDA Stenting	28	4	4					0	0	0	0	0	0	0	0	0	0	0	0
naples	CSG	M	3.5	0	0	0	0	0	0	Pulmonary Valve Stenosis	Pulmonary Valvuloplasty	5	3.5	3	PDA Stenting	7	3.5	4					0	0	0	0	0	0	0	0	0	0	0	0
naples	PE	M	3	0	0	0	0	0	0	Transposition of Great Arteries	Rashkind Atrio-septostomy	0	3	3									0	0	0	0	0	0	0	0	0	0	0	0
turin	BA	M	2	0	1	1	0	Undefined Multi-organ Malformative Syndrome	1	Hypoplastic Left Heart Syndrome	Rashkind Atrio-septostomy (failure)	3	2	3									1	0	0	0	0	0	0	0	D	0	1	1
naples	VS	F	3	0	0	0	0	0	0	Pulmonary Valve Stenosis	Pulmonary Valvuloplasty	4	3	3									0	0	0	0	0	0	0	0	0	0	0	0
turin	MM	M	3	0	0	0	0	0	1	Mitral Valve Atresia	Rashkind Atrio-septostomy	1	3	3									0	0	0	0	0	0	0	0	0	0	0	0
milan	DBG	M	1.9	0	1	1	0	0	0	Transposition of Great Arteries	Rashkind Atrio-septostomy	0	1.9	3									0	0	0	0	0	0	0	0	0	0	0	0
massa	TG	F	3.4	0	0	0	0	0	0	Transposition of Great Arteries	Rashkind Atrio-septostomy	0	3.4	3									0	0	0	0	0	0	0	0	0	0	0	0
genoa	C	F	2.8	0	0	0	0	0	0	Pulmonary Atresia with Intact Ventricular Septum + Right Ventricle/Coronary Circulation Sinusoids	Rashkind Atrio-septostomy	0	2.8	3									0	0	0	0	0	0	0	0	0	0	0	0
turin	CA	F	2.7	0	0	0	0	0	0	Pulmonary Atresia with Intact Ventricular Septum	Radio-Frequency Pulmonary Valve Perforation + Valvuloplasty	2	2.7	4									0	0	0	0	0	0	0	0	0	0	0	0
massa	SM	M	2.8	0	0	1	0	0	0	Pulmonary Atresia with Intact Ventricular Septum	Rashkind Atrio-septostomy	6	2.8	3									0	1	0	1	Pleural Effusion	Medical	Y	0	N	0	0	0
turin	LA	M	2	0	1	1	0	0	0	Transposition of Great Arteries + Ventricular Septal Defect	Rashkind Atrio-septostomy	1	2	3									0	0	0	0	0	0	0	0	0	0	0	0
bologna	16	M	3.9	0	0	0	0	0	0	Transposition of Great Arteries + Ventricular Septal Defect	Rashkind Atrio-septostomy	0	3.9	3									0	0	0	0	0	0	0	0	0	0	0	0
genoa	B	M	3	0	0	0	0	0	0	Tetralogy of Fallot	Right Ventricular Outflow Tract Stenting (hybrid)	28	3	4									0	0	0	0	0	0	0	0	0	0	0	0
naples	DM	F	3	0	0	0	0	0	0	Pulmonary Atresia with Intact Ventricular Septum	Rashkind Atrio-septostomy	1	3	3	Radio-Frequency Pulmonary Valve Perforation + Valvuloplasty	4	3	4	PDA Stenting	11	3.1	4	0	0	0	0	0	0	0	0	0	0	0	0
milan	LRJ	M	3.7	0	0	0	0	0	0	Transposition of Great Arteries	Rashkind Atrio-septostomy	0	3.65	3									0	0	0	0	0	0	0	0	0	0	0	0
naples	FY	F	3	0	0	0	0	0	0	Pulmonary Atresia + Ventricular Septal Defect	PDA Stenting	17	3	4									0	0	0	0	0	0	0	0	0	0	0	0
padua	MF	M	3	0	0	0	0	0	0	Aortic Valve Stenosis	Aortic Valvuloplasty	3	3	4									0	0	0	0	0	0	0	0	0	0	0	0
genoa	S	F	3	0	0	0	0	0	0	Pulmonary Atresia with Intact Ventricular Septum	Radio-Frequency Pulmonary Valve Perforation + Valvuloplasty	1	3	4									0	0	0	0	0	0	0	0	0	0	0	0
genoa	S	F	3	0	0	0	0	0	0	Transposition of Great Arteries	Rashkind Atrio-septostomy	0	3	3									0	0	0	0	0	0	0	0	0	0	0	0
genoa	DV	M	3.2	0	0	0	0	0	0	Pulmonary Atresia with Intact Ventricular Septum	Radio-Frequency Pulmonary Valve Perforation + Valvuloplasty	1	3.2	4									0	1	0	1	Hemopericardium	Medical	Y	0	N	0	0	0
naples	AG	M	2.9	0	0	0	Malabsorption Syndrome	Down Syndrome	0	Double Outlet Right Ventricle con stenosi polmonare	PDA Stenting	7	2.9	4									0	0	0	0	0	0	0	0	0	0	0	0
bologna	119	F	1.9	0	1	1	0	0	1	Hypoplastic Left Heart Syndrome	PDA Stenting (hybrid palliation)	25	1.9	4									0	0	0	0	0	0	0	0	0	0	0	0
genoa	C	M	3.4	0	0	1	0	0	0	Transposition of Great Arteries + Ventricular Septal Defect + Pulmonary Stenosis	Rashkind Atrio-septostomy	1	3.4	3									0	0	0	0	0	0	0	0	0	0	0	0
naples	NL	M	3.5	0	0	0	Respiratory Distress	0	1	Hypoplastic Left Heart Syndrome	Rashkind Atrio-septostomy	2	3.5	3									0	0	0	0	0	0	0	0	0	0	0	0
naples	MAM	F	2.5	0	1	0	0	0	1	Hypoplastic Left Heart Syndrome	Atrial Septum Perforation (failure)	0	2.5	4									1	0	0	0	0	0	0	0	D	0	1	1
naples	CG	F	3	0	0	0	0	0	0	Pulmonary Atresia with Intact Ventricular Septum	PDA Stenting + Rashkind Atrio-septostomy	3	3	4									0	0	0	0	0	0	0	0	0	0	0	0
bologna	17	M	3.3	0	0	0	0	0	0	Transposition of Great Arteries + Ventricular Septal Defect	Rashkind Atrio-septostomy	0	3.3	3									0	0	0	0	0	0	0	0	0	0	0	0
naples	AL	M	3	0	0	0	0	0	0	Transposition of Great Arteries	Rashkind Atrio-septostomy	2	3	3									0	0	0	0	0	0	0	0	0	0	0	0
milan	SDDI	M	3.3	0	0	0	0	0	0	Transposition of Great Arteries	Rashkind Atrio-septostomy (failure)	0	3.3	3									1	0	0	0	0	0	0	0	S	0	0	0
massa	DB	F	2.7	0	0	0	0	0	0	Pulmonary Valve Stenosis	Pulmonary Valvuloplasty	12	2.7	3									0	0	0	0	0	0	0	0	0	0	0	0
naples	BA	F	3.2	0	0	0	0	0	0	Transposition of Great Arteries	Rashkind Atrio-septostomy	0	3.2	3									0	0	0	0	0	0	0	0	0	0	0	0
massa	GD	M	3.45	0	0	0	0	0	0	Transposition of Great Arteries	Rashkind Atrio-septostomy (failure)	1	3.45	3									1	0	0	0	0	0	0	0	S	0	0	0
naples	DVA	F	3.4	0	0	0	0	0	0	Pulmonary Valve Stenosis	Pulmonary Valvuloplasty	8	3.4	3									0	0	0	0	0	0	0	0	0	0	0	0
naples	PS	F	3.3	0	0	0	0	0	0	Pulmonary Valve Stenosis	Pulmonary Valvuloplasty	0	3.3	3									0	0	0	0	0	0	0	0	0	0	0	0
naples	LV	M	4	0	0	0	0	0	0	Pulmonary Valve Stenosis	Pulmonary Valvuloplasty	29	4	3									0	0	0	0	0	0	0	0	0	0	0	0
milan	SMF	F	3	0	0	0	Respiratory Distress	0	0	Pulmonary Atresia with Intact Ventricular Septum	Radio-Frequency Pulmonary Valve Perforation + Valvuloplasty (failure)	0	3	4									1	0	0	0	0	0	0	0	S	0	0	0
naples	BR	M	3.2	0	0	0	0	0	0	Pulmonary Valve Stenosis	Rashkind Atrio-septostomy + Pulmonary Valvuloplasty	1	3.2	3	PDA Stenting	5	3.2	4					0	0	0	0	0	0	0	0	0	0	0	0
genoa	C	M	3	0	0	0	0	0	1	Hypoplastic Left Heart Syndrome	PDA Stenting (hybrid palliation)	3	3	4									0	0	0	0	0	0	0	0	0	0	0	0
naples	PM	F	2.6	0	0	0	0	0	0	Double Outlet Right Ventricle	Rashkind Atrio-septostomy	1	2.6	3									0	0	0	0	0	0	0	0	0	0	0	0
naples	BFL	M	3.3	0	0	0	0	0	0	Transposition of Great Arteries	Rashkind Atrio-septostomy	0	3.3	3									0	0	0	0	0	0	0	0	0	0	0	0
bologna	73	F	3.3	0	0	0	0	0	1	Hypoplastic Left Heart Syndrome	PDA Stenting	5	3.3	4									0	1	1	0	Low Cardiac Output	Medical	Y	0	N	0	0	0
turin	BG	M	3.4	0	0	0	0	0	0	Transposition of Great Arteries	Rashkind Atrio-septostomy	0	3.4	3									0	0	0	0	0	0	0	0	0	0	0	0
naples	IA	M	1.3	1	1	1	Respiratory Distress	0	0	Pulmonary Atresia + Ventricular Septal Defect	PDA Stenting	14	1.3	4									0	0	0	0	0	0	0	1	0	0	1	1
bologna	33	F	3	0	0	0	0	0	0	Transposition of Great Arteries	Rashkind Atrio-septostomy	1	3	3									0	1	1	0	Low Cardiac Output	Medical	Y	1	N	0	0	0
milan	BO	M	3	0	0	0	0	0	0	Pulmonary Valve Stenosis	Pulmonary Valvuloplasty	18	3	3									0	1	0	1	Hemopericardium	Medical	S	0	N	0	0	0
naples	MA	M	3	0	0	1	0	0	0	Pulmonary Atresia with Intact Ventricular Septum	Radio-Frequency Pulmonary Valve Perforation + Valvuloplasty	0	3	4	PDA Stenting	7	3.2	4					0	0	0	0	0	0	0	0	0	0	0	0
bologna	34	M	3.15	0	0	0	0	0	0	Aortic Valve Stenosis	Aortic Valvuloplasty	1	3.15	4									0	0	0	0	0	0	0	0	0	0	0	0
genoa	S	M	2.5	0	1	0	Previous Cardiac Arrest	0	0	Transposition of Great Arteries	Rashkind Atrio-septostomy	0	2.5	3									0	0	0	0	0	0	0	0	0	0	1	1
rome	ON	F	2.4	0	1	0	0	Right Eterotaxia	0	Double Outlet Right Ventricle + Pulmonary Stenosis	Right Ventricular Outflow Tract Stenting	17	2.4	3									0	0	0	0	0	0	0	0	0	0	0	0
naples	DVA	F	2.25	0	1	0	Respiratory Distress	CHARGE Syndrome	0	Tetralogy of Fallot	PDA Stenting	10	2.25	4									0	1	1	0	Stent Thrombosis	Medical	Y	1	D	0	1	1
bologna	18	M	3.2	0	0	0	0	0	0	Transposition of Great Arteries	Rashkind Atrio-septostomy	0	3.2	3									0	0	0	0	0	0	0	0	0	0	0	0
bologna	74	F	2.8	0	0	0	Gestational Diabetes	0	1	Hypoplastic Left Heart Syndrome + Coartazione aortica	PDA Stenting	5	2.8	4									0	0	0	0	0	0	0	0	0	0	0	0
bologna	19	M	3.65	0	0	0	0	0	0	Transposition of Great Arteries	Rashkind Atrio-septostomy	0	3.65	3									0	0	0	0	0	0	0	0	0	0	0	0
genoa	S	M	3	0	0	0	0	0	0	Transposition of Great Arteries	Rashkind Atrio-septostomy	0	3	3									0	0	0	0	0	0	0	0	0	0	0	0
padua	MM	F	2.6	0	0	0	Omphalocele, Hydrocephalous	0	0	Double Outlet Right Ventricle + Tetralogy of Fallot	Right Ventricular Outflow Tract Stenting + Pulmonary Valvuloplasty + Left Pulmonary Artey Balloon Angioplasty	31	2.6	4									0	0	0	0	0	0	0	0	0	0	0	0
padua	CF	M	3.1	0	0	0	Metabolic Acidosis	Down Syndrome	1	Mitral Valve Atresia	Rashkind Atrio-septostomy	0	3.1	3									0	1	1	0	Low Cardiac Output	Surgical (ECMO)	N	1	S+D	0	1	1
bologna	35	F	3	0	0	0	0	0	1	Trcuspid Valve Atresia	Rashkind Atrio-septostomy	1	3	3									0	0	0	0	0	0	0	0	0	0	0	0
bologna	115	M	3.3	0	0	0	0	0	1	Trcuspid Valve Atresia s/p SP shunt	Atrial Septum Stenting	21	3.3	4									0	1	1	0	Low Cardiac Output + Respiratory Distress	Medical	Y	1	N	0	0	0
bologna	136	M	3.3	0	0	0	0	0	1	Trcuspid Valve Atresia	Rashkind Atrio-septostomy	6	3.3	3									0	0	0	0	0	0	0	0	0	0	0	0
rome	MD	M	3	0	0	0	0	0	0	Transposition of Great Arteries	Rashkind Atrio-septostomy	0	3	3									0	0	0	0	0	0	0	0	0	0	0	0
genoa	D	M	3.5	0	0	0	0	0	0	Transposition of Great Arteries	Rashkind Atrio-septostomy	1	3.5	3									0	0	0	0	0	0	0	0	0	0	0	0
bologna	36	F	3.1	0	0	0	0	0	0	Transposition of Great Arteries	Rashkind Atrio-septostomy	1	3.1	3									0	0	0	0	0	0	0	0	0	0	0	0
bologna	20	M	3	0	0	0	0	0	1	Hypoplastic Left Heart Syndrome	Rashkind Atrio-septostomy	0	3	3									0	0	0	0	0	0	0	0	0	0	1	1
rome	MT	M	3	0	0	0	0	0	0	Aortic Valve Stenosis	Aortic Valvuloplasty	26	3	4									0	0	0	0	0	0	0	0	0	0	0	0
naples	CS	F	2.3	0	1	0	Respiratory Distress	0	0	Abdominal Aorta Thrombosis	Abdominal Aorta Balloon Angioplasty (failure)	28	2.3	3									1	1	1	0	Cardiac Arrest	Medical	Y	1	A+D	0	1	1
genoa	B	M	3.3	0	0	0	0	0	0	Transposition of Great Arteries	Rashkind Atrio-septostomy	0	3.3	3									0	0	0	0	0	0	0	0	0	0	0	0
bologna	37	F	3	0	0	0	0	0	0	Pulmonary Valve Stenosis	Pulmonary Valvuloplasty	1	3	3									0	0	0	0	0	0	0	0	0	0	0	0
genoa	G	M	3	0	0	0	0	Klinefelter Syndrome	0	Transposition of Great Arteries	Rashkind Atrio-septostomy	0	3	3									0	0	0	0	0	0	0	0	0	0	0	0
bologna	75	M	3.9	0	0	0	0	0	1	Hypoplastic Left Heart Syndrome s/p Bilateral Pulmonary Artery Banding	PDA Stenting (hybrid palliation)	5	3.9	4	PDA stent Re-dilatation	26	4.1	3					0	0	0	0	0	0	0	1	0	0	0	0
bologna	95	M	3.9	0	0	0	0	0	1	Hypoplastic Left Heart Syndrome s/p Bilateral Pulmonary Artery Banding	PDA Stenting	12	3.9	4	PDA stent Re-dilatation	26	3.5	3					0	1	0	1	Supraventricular Tachyarrhythmias	DC Shock	Y	0	N	0	0	0
milan	IS	F	3.4	0	0	0	Respiratory Distress	0	0	Pulmonary Valve Stenosis	Pulmonary Valvuloplasty	7	3.4	3									0	0	0	0	0	0	0	0	0	0	0	0
naples	CC	M	3.4	0	0	0	0	0	0	Pulmonary Valve Stenosis	Pulmonary Valvuloplasty	30	3.4	3									0	0	0	0	0	0	0	0	0	0	0	0
genoa	B	M	3	0	0	0	0	0	0	Pulmonary Valve Stenosis	Pulmonary Valvuloplasty	1	3	3									0	0	0	0	0	0	0	0	0	0	0	0
naples	PJ	M	2.9	0	0	0	0	0	0	Double Outlet Right Ventricle + Pulmonary Stenosis	PDA Stenting	7	2.9	4									0	0	0	0	0	0	0	0	0	0	0	0
padua	TD	M	3.2	0	0	0	0	0	0	Pulmonary Valve Stenosis	Pulmonary Valvuloplasty	2	3.2	3	PDA Stenting	8	3.2	4					0	0	0	0	0	0	0	0	0	0	0	0
turin	AER	F	3	0	0	0	0	0	0	Transposition of Great Arteries	Rashkind Atrio-septostomy	1	3	3									0	0	0	0	0	0	0	0	0	0	0	0
padua	MA	M	4.4	0	0	0	0	0	0	Aortic Valve Stenosis	Aortic Valvuloplasty	21	4.4	4									0	0	0	0	0	0	0	0	0	0	0	0
massa	CC	F	2.8	0	0	0	0	0	0	Transposition of Great Arteries	Rashkind Atrio-septostomy	1	2.8	3									0	0	0	0	0	0	0	0	0	0	0	0
bologna	38	M	3.2	0	0	0	0	0	0	Transposition of Great Arteries	Rashkind Atrio-septostomy	1	3.2	3									0	0	0	0	0	0	0	0	0	0	0	0
bologna	54	M	3.2	0	0	0	0	0	0	Transposition of Great Arteries	Rashkind Atrio-septostomy	2	3.2	3									0	0	0	0	0	0	0	0	0	0	0	0
turin	CF	M	2	0	1	0	0	0	0	Pulmonary Valve Stenosis	Pulmonary Valvuloplasty	1	2	3									0	0	0	0	0	0	0	0	0	0	0	0
bologna	21	M	3	0	0	0	0	0	0	Transposition of Great Arteries	Rashkind Atrio-septostomy	0	3	3									0	0	0	0	0	0	0	0	0	0	0	0
bologna	55	M	4	0	0	0	0	0	0	Aortic Valve Stenosis	Aortic Valvuloplasty	2	4	4									0	0	0	0	0	0	0	0	0	0	0	0
naples	CAC	M	3.3	0	0	0	0	0	1	Hypoplastic Left Heart Syndrome	Rashkind Atrio-septostomy	1	3.3	3									0	0	0	0	0	0	0	0	0	0	0	0
genoa	C	M	3.5	0	0	1	Scymitar Syndrome, Anal Atresia, Myelomeningocele	0	0	Ventricular Septal Defect + Partial Anomalous Pulmonary Vein Drainage + Major Aorto-Pulmonary Collaterals	Aorto-Pulmonary Collateral Embolization	31	3.5	3									0	0	0	0	0	0	0	0	0	0	0	0
bologna	39	M	2.2	0	1	0	Small for Gestational Age	0	0	Transposition of Great Arteries + Ventricular Septal Defect + Pulmonary Stenosis	Rashkind Atrio-septostomy	1	2.2	3									0	0	0	0	0	0	0	0	0	0	0	0
padua	CJ	F	2.6	0	0	0	0	0	0	Tetralogy of Fallot	Pulmonary Valvuloplasty	12	2.6	3									0	0	0	0	0	0	0	0	0	0	0	0
milan	MG	M	2.75	0	0	0	0	0	0	Transposition of Great Arteries	Rashkind Atrio-septostomy	0	2.75	3									0	0	0	0	0	0	0	0	0	0	0	0
rome	BVP	F	3	0	0	0	0	0	0	Transposition of Great Arteries	Rashkind Atrio-septostomy	3	3	3									0	0	0	0	0	0	0	0	0	0	0	0
massa	PL	M	3.7	0	0	0	0	0	0	Transposition of Great Arteries	Rashkind Atrio-septostomy	1	3.7	3									0	0	0	0	0	0	0	0	0	0	0	0
genoa	O	M	3.3	0	0	0	0	0	0	Transposition of Great Arteries	Rashkind Atrio-septostomy	0	3.3	3									0	0	0	0	0	0	0	0	0	0	0	0
naples	PM	F	3.4	0	0	0	0	0	0	Pulmonary Valve Stenosis	Pulmonary Valvuloplasty	1	3.4	3									0	0	0	0	0	0	0	0	0	0	0	0
genoa	C	F	4	0	0	0	0	0	0	Pulmonary Atresia with Intact Ventricular Septum	Radio-Frequency Pulmonary Valve Perforation + Valvuloplasty	30	4	4									0	1	0	1	Supraventricular Tachyarrhythmias	DC Shock	Y	0	N	0	0	0
naples	SVP	M	3.7	0	0	0	0	0	1	Hypoplastic Left Heart Syndrome	Rashkind Atrio-septostomy	0	3.7	3	PDA Stenting	15	3.8	4					0	0	0	0	0	0	0	0	0	0	0	0
turin	AB	F	3	0	0	0	0	0	0	Pulmonary Valve Stenosis	Pulmonary Valvuloplasty	21	3	3									0	0	0	0	0	0	0	0	0	0	0	0
rome	MV	M	1.7	0	1	1	0	0	0	Patent Ductus Arteriosus	PDA Embolization	20	1.7	3									0	0	0	0	0	0	0	0	0	0	0	0
naples	LG	M	3	0	0	0	0	0	0	Transposition of Great Arteries + Ventricular Septal Defect	Rashkind Atrio-septostomy	0	3	3	Superior Caval Vein Balloon Angioplasty	31	3	3					0	1	0	1	Myocardial Ischemia	Medical	Y	0	N	0	0	0
turin	CA	M	3.2	0	0	0	0	0	0	Transposition of Great Arteries	Rashkind Atrio-septostomy	1	3.2	3									0	0	0	0	0	0	0	0	0	0	0	0
massa	PM	M	3.45	0	0	0	0	0	0	Transposition of Great Arteries	Rashkind Atrio-septostomy	1	3.45	3									0	0	0	0	0	0	0	0	0	0	0	0
turin	GA	M	4.5	0	0	0	0	0	0	Transposition of Great Arteries	Rashkind Atrio-septostomy	0	4.5	3									0	0	0	0	0	0	0	0	0	0	0	0
naples	ZV	M	3	0	0	0	0	0	0	Transposition of Great Arteries	Rashkind Atrio-septostomy	0	3	3	Superior Caval Vein Thrombectomy + Stenting	15	3	3					0	0	0	0	0	0	0	0	0	0	0	0
turin	SM	M	3.7	0	0	0	0	0	0	Aortic Valve Stenosis	Aortic Valvuloplasty	24	3.7	4									0	0	0	0	0	0	0	0	0	0	0	0
padua	RS	M	3.3	0	0	0	0	0	0	Aortic Valve Stenosis	Aortic Valvuloplasty	24	3.3	4									0	0	0	0	0	0	0	0	0	0	0	0
bologna	56	F	3.6	0	0	0	0	0	0	Pulmonary Valve Stenosis	Pulmonary Valvuloplasty	2	3.6	3									0	0	0	0	0	0	0	0	0	0	0	0
rome	PG	F	3	0	0	0	0	0	0	Transposition of Great Arteries	Rashkind Atrio-septostomy	0	3	3									0	0	0	0	0	0	0	0	0	0	0	0
bologna	91	M	3	0	0	0	0	0	0	Pulmonary Valve Stenosis	Pulmonary Valvuloplasty	10	3	3									0	0	0	0	0	0	0	0	0	0	0	0
naples	ME	M	3	0	0	0	0	0	0	Tetralogy of Fallot	PDA Stenting	5	3	4									0	0	0	0	0	0	0	0	0	0	0	0
turin	LM	F	2.6	0	0	0	0	0	0	Transposition of Great Arteries + Ventricular Septal Defect	Rashkind Atrio-septostomy	7	2.6	3									0	0	0	0	0	0	0	0	0	0	0	0
genoa	S	F	2.1	0	1	1	0	0	0	Transposition of Great Arteries	Rashkind Atrio-septostomy	0	2.1	3									0	0	0	0	0	0	0	0	0	0	0	0
milan	DS	F	2.8	0	0	0	Supraventricular Tachyarrhythmias, Frenic Paralysis	0	0	Transposition of Great Arteries	Rashkind Atrio-septostomy	0	2.8	3									0	0	0	0	0	0	0	0	0	0	0	0
naples	SL	M	3.5	0	0	0	0	0	0	Transposition of Great Arteries	Rashkind Atrio-septostomy	2	3.5	3									0	0	0	0	0	0	0	0	0	0	0	0
turin	REM	F	2.4	0	1	0	0	0	0	Pulmonary Atresia with Intact Ventricular Septum	Radio-Frequency Pulmonary Valve Perforation + Valvuloplasty	4	2.4	4									0	0	0	0	0	0	0	0	0	0	0	0
bologna	40	M	3.2	0	0	0	0	0	0	Transposition of Great Arteries	Rashkind Atrio-septostomy	1	3.2	3									0	0	0	0	0	0	0	0	0	0	0	0
genoa	B	F	2.7	0	0	0	0	0	0	Transposition of Great Arteries + Ventricular Septal Defect	Rashkind Atrio-septostomy	12	2.7	3									0	0	0	0	0	0	0	0	0	0	0	0
milan	DM	M	3	0	0	0	0	0	0	Transposition of Great Arteries	Rashkind Atrio-septostomy	0	3	3									0	0	0	0	0	0	0	0	0	0	0	0
genoa	B	M	3.8	0	0	0	0	0	0	Aortic Valve Stenosis	Aortic Valvuloplasty	19	3.8	4									0	0	0	0	0	0	0	0	0	0	0	0
bologna	76	F	2.8	0	0	0	0	0	0	Pulmonary Valve Stenosis	Pulmonary Valvuloplasty	5	2.8	3									0	1	0	1	Femoral Vein Thrombosis	Medical	Y	0	N	0	0	0
bologna	41	M	3.6	0	0	0	0	0	0	Transposition of Great Arteries + Ventricular Septal Defect	Rashkind Atrio-septostomy	1	3.6	3									0	0	0	0	0	0	0	0	0	0	0	0
naples	SM	M	2.6	0	0	0	0	0	0	Double Outlet Right Ventricle	Rashkind Atrio-septostomy	0	2.6	3									0	0	0	0	0	0	0	0	0	0	0	0
padua	TMJ	F	3	0	0	0	0	0	0	Double Outlet Right Ventricle + Pulmonary Atresia	PDA Stenting	27	3	4									0	1	1	0	Aortic Dissection	Medical	Y	0	N	0	0	0
naples	DRA	M	2.8	0	0	0	0	0	0	Double Outlet Right Ventricle	Rashkind Atrio-septostomy	3	2.8	3									0	0	0	0	0	0	0	0	0	0	0	0
massa	FE	M	3.7	0	0	0	0	0	0	Pulmonary Valve Stenosis	Pulmonary Valvuloplasty	0	3.7	3									0	0	0	0	0	0	0	0	0	0	0	0
padua	BL	F	4.4	0	0	0	0	0	0	Pulmonary Atresia with Intact Ventricular Septum	Radio-Frequency Pulmonary Valve Perforation + Valvuloplasty	2	4.4	4									0	0	0	0	0	0	0	0	0	0	0	0
milan	AF	M	2.55	0	0	1	0	0	0	Pulmonary Valve Stenosis	Pulmonary Valvuloplasty	9	2.55	3									0	1	1	0	Low Cardiac Output	Surgical (ECMO)	S	1	N	0	0	0
milan	CRM	M	4.15	0	0	0	0	0	0	Pulmonary Valve Stenosis	Pulmonary Valvuloplasty	16	4.15	3									0	0	0	0	0	0	0	0	0	0	0	0
massa	IA	F	2.9	0	0	0	0	0	0	Pulmonary Valve Stenosis	Pulmonary Valvuloplasty	2	2.9	3									0	0	0	0	0	0	0	0	0	0	0	0
turin	GE	F	3.3	0	0	0	0	0	0	Transposition of Great Arteries + Ventricular Septal Defect + Aortic Coarctation	Rashkind Atrio-septostomy	1	3.3	3									0	0	0	0	0	0	0	0	0	0	0	0
padua	CL	M	2.85	0	0	0	0	0	0	Aortic Valve Stenosis	Aortic Valvuloplasty	2	2.85	4									0	0	0	0	0	0	0	0	0	0	0	0
turin	CS	F	3.3	0	0	0	0	0	0	Pulmonary Valve Stenosis	Pulmonary Valvuloplasty	3	3.3	3									0	0	0	0	0	0	0	0	0	0	0	0
bologna	137	F	2.8	0	0	0	0	0	0	Transposition of Great Arteries	Rashkind Atrio-septostomy	0	2.8	3									0	0	0	0	0	0	0	0	0	0	0	0
genoa	Z	M	4	0	0	0	0	0	0	Pulmonary Atresia with Intact Ventricular Septum + Right Ventricle/Coronary Circulation Sinusoids	Rashkind Atrio-septostomy	1	4	3									0	0	0	0	0	0	0	0	0	0	1	1
milan	CC	F	3.2	0	0	0	0	0	0	Pulmonary Valve Stenosis	Pulmonary Valvuloplasty	10	3.2	3									0	0	0	0	0	0	0	0	0	0	0	0
turin	DOF	F	3.2	0	0	0	0	0	0	Transposition of Great Arteries + Ventricular Septal Defect	Rashkind Atrio-septostomy	1	3.2	3									0	0	0	0	0	0	0	0	0	0	0	0
genoa	V	M	3.5	0	0	0	0	0	0	Type B Aortic Arch Interruption	PDA Stenting (hybrid palliation)	5	3.5	4									0	0	0	0	0	0	0	0	0	0	0	0
genoa	DA	M	3.5	0	0	0	0	0	0	Double Outlet Right Ventricle + Transposition of Great Arteries + Aortic Coarctation	Rashkind Atrio-septostomy	0	3.5	3									0	0	0	0	0	0	0	0	0	0	0	0
turin	CL	M	4	0	0	0	0	0	0	Transposition of Great Arteries	Rashkind Atrio-septostomy	1	4	3									0	0	0	0	0	0	0	0	0	0	0	0
turin	SL	M	3.1	0	0	0	0	0	0	Transposition of Great Arteries + Ventricular Septal Defect	Rashkind Atrio-septostomy	1	3.1	3									0	0	0	0	0	0	0	0	0	0	0	0
turin	OC	F	4	0	0	0	0	0	0	Pulmonary Valve Stenosis	Pulmonary Valvuloplasty	18	4	3									0	1	0	1	Hemopericardium	Medical	Y	0	N	0	0	0
turin	RE	M	3	0	0	0	0	0	0	Transposition of Great Arteries	Rashkind Atrio-septostomy	0	3	3									0	0	0	0	0	0	0	0	0	0	0	0
padua	BD	M	3	0	0	0	0	0	0	Pulmonary Atresia with Intact Ventricular Septum	Radio-Frequency Pulmonary Valve Perforation + Valvuloplasty	5	3	4	PDA Stenting	7	3	4					0	1	0	1	Ileo-femoral Artery Thrombosis	Medical	Y	0	N	0	0	0
padua	BG	F	3.3	0	0	0	0	0	0	Pulmonary Valve Stenosis	Pulmonary Valvuloplasty	12	3.3	3									0	0	0	0	0	0	0	0	0	0	0	0
milan	CRAM	M	3.7	0	0	0	0	0	0	Transposition of Great Arteries + Aortic Coarctation	Rashkind Atrio-septostomy	0	3.7	3									0	0	0	0	0	0	0	0	0	0	0	0
naples	AC	M	3.2	0	0	0	0	0	0	Pulmonary Atresia + Ventricular Septal Defect s/p SP shunt	Shunt Stenting	24	3.2	4									0	0	0	0	0	0	0	0	0	0	0	0
turin	ML	F	3	0	0	1	0	0	0	Pulmonary Valve Stenosis	Pulmonary Valvuloplasty	28	3	3									0	0	0	0	0	0	0	0	0	0	0	0
naples	FF	M	1.7	0	1	1	0	0	0	Tetralogy of Fallot + Restrictive Ventricular Septal Defect	Pulmonary Valvuloplasty	12	1.7	3	Right Ventricular Outflow Tract Stenting	18	2	3					0	0	0	0	0	0	0	0	0	0	0	0
bologna	104	F	2.95	0	0	0	0	Down Syndrome	0	Partial Atrio-Ventricular Canal s/p Pulmonary Artery Banding	PDA Stenting	16	2.95	4									0	0	0	0	0	0	0	0	0	0	0	0
bologna	82	M	3.5	0	0	0	0	0	0	Pulmonary Valve Stenosis	Pulmonary Valvuloplasty	6	3.5	3									0	0	0	0	0	0	0	0	0	0	0	0
naples	SD	F	2.4	0	1	1	0	0	0	Tetralogy of Fallot	PDA Stenting + Pulmonary Valvuloplasty	15	2.4	4									0	0	0	0	0	0	0	0	0	0	0	0
turin	CR	M	3.7	0	0	0	0	0	0	Aortic Valve Stenosis	Aortic Valvuloplasty	1	3.7	4									0	0	0	0	0	0	0	0	0	0	0	0
massa	TCS	M	3	0	0	0	0	0	0	Transposition of Great Arteries	Rashkind Atrio-septostomy	1	3	3									0	0	0	0	0	0	0	0	0	0	0	0
milan	FR	M	3.45	0	0	0	0	0	0	Pulmonary Artery Discontinuity	PDA Stenting	18	3.45	4									0	1	1	0	Stent Thrombosis	Medical	S	1	C	0	0	0
bologna	57	M	3.3	0	0	0	0	0	0	Aortic Valve Stenosis	Aortic Valvuloplasty	2	3.3	4									0	0	0	0	0	0	0	0	0	0	0	0
milan	PG	F	3.2	0	0	0	0	0	0	Transposition of Great Arteries	Rashkind Atrio-septostomy	1	3.2	3									0	0	0	0	0	0	0	0	0	0	0	0
bologna	22	F	3.6	0	0	0	0	0	0	Transposition of Great Arteries	Rashkind Atrio-septostomy	0	3.6	3									0	0	0	0	0	0	0	0	0	0	0	0
genoa	P	F	3	0	0	0	0	0	0	Transposition of Great Arteries	Rashkind Atrio-septostomy	0	3	3									0	0	0	0	0	0	0	0	0	0	0	0
naples	FF	F	2.3	0	1	0	0	0	0	Transposition of Great Arteries	Rashkind Atrio-septostomy	0	2.3	3									0	0	0	0	0	0	0	0	0	0	0	0
padua	CM	F	3	0	0	0	0	0	0	Aortic Valve Stenosis	Aortic Valvuloplasty	2	3	4									0	0	0	0	0	0	0	0	0	0	0	0
padua	BA	F	2.8	0	0	0	0	0	0	Pulmonary Atresia with Intact Ventricular Septum	Radio-Frequency Pulmonary Valve Perforation + Valvuloplasty	5	2.8	4									0	0	0	0	0	0	0	0	0	0	0	0
milan	SB	M	3.5	0	0	0	0	0	0	Transposition of Great Arteries	Rashkind Atrio-septostomy	0	3.5	3									0	0	0	0	0	0	0	0	0	0	0	0
naples	AKM	F	2.8	0	0	0	0	Myhre Syndrome	0	Tetralogy of Fallot	Right Ventricular Outflow Tract Stenting	19	2.8	3									0	0	0	0	0	0	0	0	0	0	0	0
massa	DY	F	3.75	0	0	0	0	0	0	Transposition of Great Arteries	Rashkind Atrio-septostomy	0	3.75	3									0	0	0	0	0	0	0	0	0	0	0	0
turin	PE	M	4	0	0	0	0	0	0	Transposition of Great Arteries + Ventricular Septal Defect	Rashkind Atrio-septostomy	1	4	3									0	0	0	0	0	0	0	0	0	0	0	0
naples	MMF	F	2.8	0	0	0	0	0	0	Transposition of Great Arteries	Rashkind Atrio-septostomy	0	2.8	3									0	0	0	0	0	0	0	0	0	0	0	0
milan	MF	M	2.6	0	0	0	0	0	0	Transposition of Great Arteries	Rashkind Atrio-septostomy	0	2.6	3									0	0	0	0	0	0	0	0	0	0	0	0
genoa	DR	M	3.2	0	0	0	0	0	0	Pulmonary Valve Stenosis	Pulmonary Valvuloplasty	1	3.2	3									0	1	0	1	Hemopericardium	Medical	Y	1	N	0	0	0
turin	AI	F	3.5	0	0	0	0	0	0	Transposition of Great Arteries	Rashkind Atrio-septostomy	0	3.5	3									0	0	0	0	0	0	0	0	0	0	0	0
genoa	M	M	3.3	0	0	0	0	0	1	Hypoplastic Left Heart Syndrome	Aortic Valvuloplasty + PDA Stenting (hybrid)(failure)	2	3.3	4	PDA Stenting (hybrid approach)	3	3.3	4					0	1	1	0	Stent Embolization	Medical	N	0	C+D	0	1	1
genoa	M	F	2.8	0	0	0	0	0	1	Hypoplastic Left Heart Syndrome	PDA Stenting (hybrid palliation)	7	2.8	4									0	0	0	0	0	0	0	0	0	0	0	0
turin	FNDD	M	3.8	0	0	0	0	0	1	Mitral Valve Atresia	Rashkind Atrio-septostomy	1	3.8	3									0	0	0	0	0	0	0	0	0	0	0	0
naples	DSR	M	2.6	0	0	0	0	0	0	Tetralogy of Fallot	PDA Stenting	0	2.6	4									0	0	0	0	0	0	0	0	0	0	0	0
rome	AA	M	2.7	0	0	0	0	0	0	Transposition of Great Arteries	Rashkind Atrio-septostomy	0	2.7	3									0	0	0	0	0	0	0	0	0	0	0	0
naples	CT	M	3	0	0	0	0	0	0	Pulmonary Valve Stenosis	PDA Stenting	21	3	4									0	0	0	0	0	0	0	0	0	0	0	0
naples	QA	F	3	0	0	0	0	0	0	Pulmonary Valve Stenosis	Pulmonary Valvuloplasty	9	3	3									0	0	0	0	0	0	0	0	0	0	0	0
genoa	T	M	3.2	0	0	0	0	0	0	Transposition of Great Arteries + Ventricular Septal Defect	Rashkind Atrio-septostomy	1	3.2	3									0	0	0	0	0	0	0	0	0	0	0	0
genoa	C	M	2.4	0	1	0	0	0	1	Uni-Ventricular Heart + Pulmonary Atresia	PDA Stenting (hybrid palliation)	7	2.4	4									0	0	0	0	0	0	0	0	0	0	0	0
milan	VL	M	3.4	0	0	0	0	0	0	Transposition of Great Arteries	Rashkind Atrio-septostomy	1	3.4	3									0	0	0	0	0	0	0	0	0	0	0	0
turin	AE	M	2.5	0	1	1	0	0	0	Transposition of Great Arteries + Pulmonary Stenosis	Rashkind Atrio-septostomy	2	2.5	3									0	0	0	0	0	0	0	0	0	0	0	0
genoa	B	M	2.8	0	0	0	0	0	0	Transposition of Great Arteries	Rashkind Atrio-septostomy	0	2.8	3									0	0	0	0	0	0	0	0	0	0	0	0
padua	BA	F	3.9	0	0	0	0	0	0	Pulmonary Valve Stenosis	Pulmonary Valvuloplasty	23	3.9	3									0	0	0	0	0	0	0	0	0	0	0	0
bologna	138	M	2.5	0	1	0	0	0	0	Pulmonary Valve Stenosis	Pulmonary Valvuloplasty	5	2.5	3									0	1	0	1	Hemopericardium	Medical	Y	1	N	0	0	0
naples	CT	M	3	0	0	1	0	0	0	Pulmonary Valve Stenosis	Pulmonary Valvuloplasty	0	3	3	PDA Stenting	10	3	4					0	0	0	0	0	0	0	0	0	0	0	0
massa	BM	M	3.35	0	0	0	0	0	0	Pulmonary Atresia with Intact Ventricular Septum	Radio-Frequency Pulmonary Valve Perforation + Valvuloplasty	10	3.35	4									0	1	0	1	Femoral Vein Thrombosis	Medical	Y	0	N	0	0	0
genoa	B	M	3.7	0	0	0	0	0	1	Hypoplastic Left Heart Syndrome	PDA Stenting (hybrid palliation)	12	3.7	4	PDA Stenting	25	3.7	4					0	1	1	0	Stent Dislocation + Ventricular Fibrillation	DC Shock	Y	0	A+D	0	1	1
padua	FL	F	3.4	0	0	0	0	0	0	Pulmonary Atresia with Intact Ventricular Septum	Radio-Frequency Pulmonary Valve Perforation + Valvuloplasty	27	3.4	4	PDA Stenting	31	3.4	4					0	0	0	0	0	0	0	0	0	0	0	0
padua	DML	F	3	0	0	0	0	Right Eterotaxia	0	Common Atrio-Ventricular Canal + Partial Anomalous Pulmonary Vein Drainage + Bilateral Pulmonary Artery Discontinuity	PDA Stenting bilaterale	19	3	4									0	0	0	0	0	0	0	0	0	0	0	0
milan	TA	F	3.7	0	0	0	0	0	0	Transposition of Great Arteries	Rashkind Atrio-septostomy	1	3.7	3									0	0	0	0	0	0	0	0	0	0	0	0
bologna	140	M	2.8	0	0	0	0	0	0	Pulmonary Atresia with Intact Ventricular Septum	Radio-Frequency Pulmonary Valve Perforation + Valvuloplasty	1	2.8	4									0	0	0	0	0	0	0	0	0	0	0	0
padua	RM	M	3.3	0	0	0	0	0	0	Non-compaction Cardiomyopathy	Radio-frequency Atrial Septum Perforation + Stenting	11	3.3	4									0	1	1	0	Low Cardiac Output	Medical	Y	0	N	0	0	0
naples	CC	F	2.9	0	0	0	0	0	0	Pulmonary Valve Stenosis	Pulmonary Valvuloplasty	1	2.9	3	PDA Stenting + Pulmonary Valvuloplasty + Rashkind Atrio-septostomy	8	2.9	4					0	0	0	0	0	0	0	0	0	0	0	0
naples	NS	F	3	0	0	0	0	0	0	Pulmonary Valve Stenosis	Pulmonary Valvuloplasty	15	3	3									0	0	0	0	0	0	0	0	0	0	0	0
massa	SES	F	2.6	0	0	0	0	0	0	Tetralogy of Fallot + Pulmonary Artery Disontinuity	PDA Stenting	20	2.6	4									0	0	0	0	0	0	0	0	0	0	0	0
massa	SMC	M	3.6	0	0	0	0	0	0	Transposition of Great Arteries	Rashkind Atrio-septostomy	1	3.6	3									0	0	0	0	0	0	0	0	0	0	0	0
genoa	N	F	2.5	0	1	0	0	0	1	Hypoplastic Left Heart Syndrome	PDA Stenting (hybrid palliation)	4	2.5	4									0	0	0	0	0	0	0	0	0	0	0	0
naples	GG	F	3.4	0	0	0	0	0	0	Tetralogy of Fallot	PDA Stenting	8	3.4	4									0	0	0	0	0	0	0	0	0	0	0	0
bologna	141	M	3.5	0	0	0	0	0	0	Transposition of Great Arteries + Ventricular Septal Defect	Rashkind Atrio-septostomy	2	3.5	3									0	0	0	0	0	0	0	0	0	0	0	0
bologna	142	M	3.1	0	0	0	0	0	0	Tetralogy of Fallot	Pulmonary Valvuloplasty	25	3.1	3									0	0	0	0	0	0	0	0	0	0	0	0
turin	JR	M	3	0	0	0	0	0	1	Mitral Valve Atresia	Inferior Caval Vein Balloon Angioplasty + thrombo-aspiration (failure)	22	3	3									0	0	0	0	0	0	0	0	0	0	0	0
genoa	Q	F	3.2	0	0	0	0	0	0	Transposition of Great Arteries	Rashkind Atrio-septostomy	0	3.2	3									0	0	0	0	0	0	0	0	0	0	0	0
genoa	C	F	2.6	0	0	1	Twin-to-twin Transfusion	0	0	Pulmonary Valve Stenosis	Pulmonary Valvuloplasty	1	2.6	3									0	0	0	0	0	0	0	0	0	0	0	0
naples	BL	M	3.3	0	0	0	0	0	0	Pulmonary Valve Stenosis	Pulmonary Valvuloplasty	11	3.3	3									0	0	0	0	0	0	0	0	0	0	0	0
genoa	K	F	3	0	0	0	0	22q 11.2 Chromosomic Deletion	0	Tetralogy of Fallot	Rashkind Atrio-septostomy	2	3	3	Right Ventricular Outflow Tract Stenting (hybrid approach)	12	3.2	4					0	0	0	0	0	0	0	0	0	0	0	0
rome	DFS	F	2.8	0	0	0	0	0	0	Pulmonary Valve Stenosis	Pulmonary Valvuloplasty	0	2.8	3									0	0	0	0	0	0	0	0	0	0	0	0
genoa	AO	M	3.3	0	0	0	0	0	1	Hypoplastic Left Heart Syndrome	Radio-frequency Atrial Septum Perforation + Stenting	0	3.3	4	PDA Stenting (hybrid palliation)	4	3.3	4					0	0	0	0	0	0	0	0	0	0	0	0
turin	DZ	F	2.7	0	0	0	0	0	1	Uni-Ventricular Heart + Aortic Coarctation	Rashkind Atrio-septostomy (failure)	3	2.7	3	Pulmonary Artery Banding Balloon Angioplasty	22	3.2	3					1	0	0	0	0	0	0	0	S	0	0	0
naples	PB	M	1.8	0	1	0	0	0	0	Pulmonary Valve Stenosis	Pulmonary Valvuloplasty	8	1.8	3									0	0	0	0	0	0	0	0	0	0	0	0
massa	FA	F	3.2	0	0	0	0	0	0	Transposition of Great Arteries	Rashkind Atrio-septostomy	0	3.2	3									0	0	0	0	0	0	0	0	0	0	0	0
padua	FJ	M	3	0	0	0	0	0	0	Aortic Valve Stenosis	Aortic Valvuloplasty	6	3	4									0	0	0	0	0	0	0	0	0	0	0	0
genoa	A	M	3	0	0	0	Kidney Failure	0	0	Diffuse Aortic Thrombosis	Aortic Thromboaspiration	9	3	3									0	0	0	0	0	0	0	0	0	0	1	1
massa	EC	M	2.5	0	1	0	0	0	0	Pulmonary Valve Stenosis	Pulmonary Valvuloplasty	6	2.5	3									0	0	0	0	0	0	0	0	0	0	0	0
naples	GL	M	4.6	0	0	0	0	0	0	Pulmonary Valve Stenosis	Pulmonary Valvuloplasty	20	4.6	3									0	0	0	0	0	0	0	0	0	0	0	0
bologna	143	M	3	0	0	0	0	0	1	Hypoplastic Left Heart Syndrome + Aortic Coarctation	Bilateral Pulmonary Artery Stenting	8	3	4									0	0	0	0	0	0	0	0	0	0	0	0
genoa	B	M	2.7	0	0	0	0	0	0	Transposition of Great Arteries	Rashkind Atrio-septostomy	0	2.7	3									0	0	0	0	0	0	0	0	0	0	0	0
bologna	145	M	3.6	0	0	0	0	0	0	Pulmonary Valve Stenosis	Pulmonary Valvuloplasty	15	3.6	3									0	0	0	0	0	0	0	0	0	0	0	0
genoa	G	F	2.7	0	0	0	0	0	0	Pulmonary Valve Stenosis	Pulmonary Valvuloplasty	14	2.7	3									0	0	0	0	0	0	0	0	0	0	0	0
padua	DMG	M	3	0	0	0	0	0	0	Aortic Valve Stenosis	Aortic Valvuloplasty	4	3	4									0	0	0	0	0	0	0	0	0	0	0	0
bologna	144	F	3.6	0	0	0	0	0	0	Tetralogy of Fallot	Pulmonary Valvuloplasty	2	3.6	3									0	0	0	0	0	0	0	0	0	0	0	0
milan	BM	M	4.8	0	0	0	0	0	0	Aortic Valve Stenosis	Aortic Valvuloplasty	23	4.8	4									0	0	0	0	0	0	0	1	0	0	0	0
padua	AS	F	3.15	0	0	0	0	0	0	Pulmonary Valve Stenosis + Ebstein anomaly	Pulmonary Valvuloplasty	4	3.15	3									0	0	0	0	0	0	0	0	0	0	0	0
turin	SM	M	3.25	0	0	0	0	0	0	Pulmonary Valve Stenosis	Pulmonary Valvuloplasty	1	3.25	3									0	0	0	0	0	0	0	0	0	0	0	0
milan	CA	F	2.6	0	0	0	0	0	0	Transposition of Great Arteries	Rashkind Atrio-septostomy	0	2.6	3									0	0	0	0	0	0	0	0	0	0	0	0
turin	TV	M	2.5	0	1	1	0	0	0	Transposition of Great Arteries	Rashkind Atrio-septostomy	0	2.5	3									0	0	0	0	0	0	0	0	0	0	0	0
rome	ESF	F	2.6	0	0	0	0	0	0	Aortic Valve Stenosis	Aortic Valvuloplasty	0	2.6	4									0	0	0	0	0	0	0	0	0	0	0	0
rome	CM	M	2.8	0	0	0	0	0	0	Pulmonary Valve Stenosis	Pulmonary Valvuloplasty	3	2.8	3									0	0	0	0	0	0	0	0	0	0	0	0
milan	PM	F	2	0	1	0	0	0	0	Pulmonary Atresia + Ventricular Septal Defect	PDA Stenting	10	2	4									0	1	0	1	Pulmonary Artery Distorsion	Medical	S	1	N	0	0	0
naples	RF	F	2.9	0	0	0	0	0	0	Pulmonary Valve Stenosis	Pulmonary Valvuloplasty	24	2.9	3									0	0	0	0	0	0	0	0	0	0	0	0
massa	MG	F	2.85	0	0	0	0	0	0	Aortic Valve Stenosis + Aortic Coarctation	Aortic Valvuloplasty (failure)	3	2.85	4									1	1	1	0	Sepsis	Medical	N	0	S+D	0	1	1
massa	NN	M	4.5	0	0	0	0	0	0	Pulmonary Valve Stenosis	Pulmonary Valvuloplasty	20	4.5	3									0	0	0	0	0	0	0	0	0	0	0	0
turin	PA	F	1.5	1	1	1	0	0	0	Pulmonary Atresia with Intact Ventricular Septum	Radio-Frequency Pulmonary Valve Perforation + Valvuloplasty	1	1.5	4									0	0	0	0	0	0	0	0	0	0	0	0
naples	MM	F	3	0	0	0	0	0	0	Pulmonary Valve Stenosis	Pulmonary Valvuloplasty	4	3	3									0	0	0	0	0	0	0	0	0	0	0	0
milan	MG	F	2.7	0	0	0	0	0	0	Aortic Valve Stenosis	Aortic Valvuloplasty	0	2.7	3									0	0	0	0	0	0	0	1	0	0	0	0
bologna	147	M	3.1	0	0	0	0	0	0	Aortic Valve Stenosis	Aortic Valvuloplasty	0	3.1	4									0	0	0	0	0	0	0	0	0	0	0	0
rome	BG	F	2.7	0	0	0	0	0	0	Tetralogy of Fallot	Shunt Stenting	30	2.7	4									0	0	0	0	0	0	0	0	0	0	0	0
padua	TI	F	3.3	0	0	0	0	0	0	Pulmonary Valve Stenosis	Pulmonary Valvuloplasty	4	3.3	3									0	0	0	0	0	0	0	0	0	0	0	0
padua	CN	F	3.3	0	0	0	0	0	0	Pulmonary Atresia with Intact Ventricular Septum	PDA Stenting	8	3.3	4									0	0	0	0	0	0	0	0	0	0	0	0
turin	LV	F	3.3	0	0	0	0	0	0	Tetralogy of Fallot	Pulmonary Valvuloplasty	5	3.3	3									0	0	0	0	0	0	0	0	0	0	0	0
genoa	P	M	2.5	0	1	0	0	0	1	Hypoplastic Left Heart Syndrome	Rashkind Atrio-septostomy	0	2.5	3	PDA Stenting (hybrid palliation)	3	2.5	4					0	0	0	0	0	0	0	0	0	0	0	0
turin	CV	M	2.3	0	1	0	0	0	0	Pulmonary Atresia with Intact Ventricular Septum	Rashkind Atrio-septostomy	2	2.3	3									0	0	0	0	0	0	0	0	0	0	0	0
massa	DIL	M	1.95	0	1	0	Small for Gestational Age	0	1	Hypoplastic Left Heart Syndrome	PDA Stenting (hybrid palliation) + Rashkind Atrio-septostomy	3	1.95	4									0	1	1	0	Pneumothorax + Kylothorax	Drainage	Y	0	N	0	0	0
naples	PL	F	3.2	0	0	0	0	0	0	Pulmonary Valve Stenosis	Pulmonary Valvuloplasty	4	3.2	3									0	0	0	0	0	0	0	0	0	0	0	0
rome	OSM	F	2.6	0	0	0	0	0	0	Pulmonary Atresia with Intact Ventricular Septum	PDA Stenting	2	2.6	4									0	0	0	0	0	0	0	0	0	0	0	0
massa	TE	M	2.95	0	0	0	0	0	0	Transposition of Great Arteries	Rashkind Atrio-septostomy	1	2.95	3									0	0	0	0	0	0	0	0	0	0	0	0
rome	GA	M	2.4	0	1	0	Scymitar Syndrome	0	0	Partial Anomalous Pulmonary Vein Drainage + Major Aorto-Pulmonary Collaterals	Maorto-Pulmonary Collateral Embolization	16	2.4	3									0	0	0	0	0	0	0	0	0	0	0	0
milan	VS	F	3.25	0	0	0	0	0	0	Pulmonary Valve Stenosis	Pulmonary Valvuloplasty	58	3.25	3									0	0	0	0	0	0	0	1	0	0	0	0
rome	GM	F	2.15	0	1	0	0	0	0	Tetralogy of Fallot	Right Ventricular Outflow Tract Stenting	15	2.15	3									0	0	0	0	0	0	0	0	0	0	0	0
milan	CDP	M	2.65	0	0	0	0	0	0	Pulmonary Valve Stenosis	Pulmonary Valvuloplasty	12	3.2	3									0	1	0	1	Femoral Artery Thrombosis	Medical	S	0	N	0	0	0
massa	RE	M	3.25	0	0	0	0	0	0	Transposition of Great Arteries	Rashkind Atrio-septostomy	2	3.25	3									0	1	1	0	Pneumothorax	Drainage	Y	0	N	0	0	0
bologna	149	F	4.8	0	0	0	0	0	0	Pulmonary Valve Stenosis	Pulmonary Valvuloplasty	8	4.8	3									0	0	0	0	0	0	0	0	0	0	0	0
rome	BA	M	2.75	0	0	0	0	0	0	Pulmonary Atresia with Intact Ventricular Septum	Radio-Frequency Pulmonary Valve Perforation + Valvuloplasty	3	2.75	4									0	0	0	0	0	0	0	0	0	0	0	0
milan	ME	M	3.25	0	0	0	0	0	0	Transposition of Great Arteries	Rashkind Atrio-septostomy	0	3.25	3									0	0	0	0	0	0	0	0	0	0	0	0
milan	SM	M	3.9	0	0	0	0	0	0	Pulmonary Atresia with Intact Ventricular Septum	Radio-Frequency Pulmonary Valve Perforation + Valvuloplasty (failure)	0	3.9	4									1	1	1	0	Cardiac Tamponade	Surgical	S	1	S	0	1	1
naples	CG	M	2	0	1	0	Necrotizing Enterocolitis	0	0	Tetralogy of Fallot	Pulmonary Valvuloplasty	11	2	3									0	1	0	1	Sepsis	Medical	Y	1	N	0	0	0
naples	TG	F	2.2	0	1	0	0	0	0	Pulmonary Valve Stenosis	Pulmonary Valvuloplasty	6	2.2	3	PDA Stenting	11	2.3	4					0	0	0	0	0	0	0	0	0	0	0	0
genoa	A	F	3.2	0	0	0	0	0	0	Pulmonary Valve Stenosis	Pulmonary Valvuloplasty	16	3.2	3									0	0	0	0	0	0	0	0	0	0	0	0
rome	LB	F	2.6	0	0	0	0	0	0	Aortic Valve Stenosis	Aortic Valvuloplasty (failure)	3	2.6	4									1	0	0	0	0	0	0	0	S	0	0	0
padua	FN	F	3.2	0	0	0	0	0	0	Aortic Valve Stenosis	Aortic Valvuloplasty	5	3.2	4									0	0	0	0	0	0	0	0	0	0	0	0
milan	SG	M	3.9	0	0	0	0	0	0	Pulmonary Valve Stenosis	Pulmonary Valvuloplasty	9	3.9	3									0	0	0	0	0	0	0	1	0	0	0	0
turin	GM	M	2.4	0	1	1	0	0	0	Aortic Valve Stenosis	Aortic Valvuloplasty	1	2.4	4									0	0	0	0	0	0	0	0	0	0	0	0
naples	CC	F	2	0	1	0	Cardiogenic Shock	0	0	Aortic Valve Stenosis	Aortic Valvuloplasty	1	2	4									0	0	0	0	0	0	0	0	0	0	1	1
massa	SN	M	3.2	0	0	0	0	0	0	Transposition of Great Arteries	Rashkind Atrio-septostomy	0	3.2	3									0	1	0	1	Intracardiac Thrombosis	Surgical	Y	0	N	0	0	0
rome	FF	M	2.75	0	0	0	0	0	0	Pulmonary Valve Stenosis	Pulmonary Valvuloplasty	4	2.75	3									0	0	0	0	0	0	0	0	0	0	0	0
bologna	151	M	3.4	0	0	0	0	0	0	Pulmonary Valve Stenosis	Pulmonary Valvuloplasty	4	3.4	3									0	0	0	0	0	0	0	0	0	0	0	0
bologna	152	M	3	0	0	0	0	0	1	Hypoplastic Left Heart Syndrome + Pulmonary Valve Stenosis	Rashkind Atrio-septostomy + Pulmonary Valvuloplasty	7	3	3									0	0	0	0	0	0	0	0	0	0	0	0
massa	SE	F	3.7	0	0	0	0	0	0	Transposition of Great Arteries	Rashkind Atrio-septostomy	0	3.7	3									0	0	0	0	0	0	0	0	0	0	0	0
turin	BL	F	3.2	0	0	0	0	0	0	Double Outlet Right Ventricle + Ventricular Septal Defect + Pulmonary Stenosis	Rashkind Atrio-septostomy	2	3.2	3									0	0	0	0	0	0	0	0	0	0	0	0
rome	MC	F	2.9	0	0	1	0	0	0	Aortic Valve Stenosis	Aortic Valvuloplasty	1	2.9	4									0	0	0	0	0	0	0	0	0	0	0	0
rome	VM	F	1.8	0	1	1	0	0	0	Aortic Valve Stenosis	Aortic Valvuloplasty	0	1.8	4	Aortic Valvuloplasty	19	1.8	4					0	0	0	0	0	0	0	0	0	0	0	0
padua	SD	M	2.9	0	0	0	0	0	0	Pulmonary Atresia with Intact Ventricular Septum	Radio-Frequency Pulmonary Valve Perforation + Valvuloplasty + PDA Stenting	7	2.9	4									0	0	0	0	0	0	0	0	0	0	0	0
rome	DA	M	2.7	0	0	0	0	0	0	Transposition of Great Arteries	Rashkind Atrio-septostomy	14	2.7	3									0	0	0	0	0	0	0	0	0	0	0	0
genoa	T	M	2.8	0	0	0	0	0	0	Transposition of Great Arteries + Ventricular Septal Defect	Rashkind Atrio-septostomy	0	2.8	3									0	0	0	0	0	0	0	0	0	0	0	0
turin	BM	F	2.9	0	0	0	0	0	0	Pulmonary Atresia with Intact Ventricular Septum	Radio-Frequency Pulmonary Valve Perforation + Valvuloplasty (failure)	5	2.9	4									1	0	0	0	0	0	0	0	S	0	0	0
padua	PA	M	2.85	0	0	0	0	Down Syndrome	0	Tetralogy of Fallot + Common Atrio-Ventricular Canal	PDA Stenting	10	2.85	4									0	1	0	1	Femoral Artery Bleeding	Medical	Y	1	N	0	0	0
naples	MML	F	1.6	0	1	0	Small for Gestational Age	0	0	Aortic Valve Stenosis	Aortic Valvuloplasty	6	1.6	4									0	0	0	0	0	0	0	0	0	0	0	0
turin	GD	M	2.8	0	0	0	0	0	0	Transposition of Great Arteries + Ventricular Septal Defect	Rashkind Atrio-septostomy	0	2.8	3									0	0	0	0	0	0	0	0	0	0	0	0
milan	BA	M	2.6	0	0	1	0	0	1	Hypoplastic Left Heart Syndrome	Rashkind Atrio-septostomy (failure) + Atrial Septum Stenting	3	2.6	4									1	0	0	0	0	0	0	0	C	0	0	0
massa	NA	M	3.15	0	0	0	0	0	0	Transposition of Great Arteries	Rashkind Atrio-septostomy	0	3.15	3									0	1	0	1	Hemopericardium	Drainage	Y	0	N	0	0	0
rome	MA	M	3	0	0	0	0	0	0	Transposition of Great Arteries	Rashkind Atrio-septostomy	0	3	3									0	0	0	0	0	0	0	0	0	0	0	0
rome	ASS	F	1.8	0	1	1	0	0	0	Aortic Coarctation + Ventricular Septal Defect	Angioplastica istmo aortico	25	1.8	3									0	0	0	0	0	0	0	0	0	0	0	0
genoa	S	M	3	0	0	0	0	0	0	Pulmonary Atresia with Intact Ventricular Septum	Rashkind Atrio-septostomy	5	3	3									0	0	0	0	0	0	0	0	0	0	0	0
naples	LG	M	3	0	0	0	0	0	0	Pulmonary Valve Stenosis	Pulmonary Valvuloplasty	3	3	3									0	0	0	0	0	0	0	0	0	0	0	0
milan	CG	M	2.65	0	0	0	0	0	0	Tetralogy of Fallot	Right Ventricular Outflow Tract Stenting	31	2.65	4									0	0	0	0	0	0	0	0	0	0	0	0
milan	RNV	M	3.2	0	0	0	Respiratory Distress	0	0	Transposition of Great Arteries	Rashkind Atrio-septostomy	1	3.2	3									0	0	0	0	0	0	0	0	0	0	0	0
naples	DCS	F	2.3	0	1	0	0	0	0	Transposition of Great Arteries + Ventricular Septal Defect	Rashkind Atrio-septostomy	15	2.3	3									0	0	0	0	0	0	0	0	0	0	0	0
milan	PE	F	2.8	0	0	0	Respiratory Distress	0	0	Pulmonary Atresia with Intact Ventricular Septum	Radio-Frequency Pulmonary Valve Perforation + Valvuloplasty	5	2.8	4	PDA Stenting	8	2.85	4					0	0	0	0	0	0	0	1	0	0	0	0
rome	CK	M	2.8	0	0	0	0	0	0	Transposition of Great Arteries	Rashkind Atrio-septostomy	1	2.8	3									0	0	0	0	0	0	0	0	0	0	0	0
rome	LD	M	1.6	0	1	1	0	0	0	Aortic Valve Stenosis	Aortic Valvuloplasty	25	1.6	4									0	0	0	0	0	0	0	1	0	0	0	0
naples	CS	F	3.3	0	0	0	0	0	0	Pulmonary Atresia with Intact Ventricular Septum	Radio-Frequency Pulmonary Valve Perforation + Valvuloplasty	0	3.3	4	PDA Stenting	8	3.3	4					0	0	0	0	0	0	0	0	0	0	0	0
bologna	155	F	3.6	0	0	0	0	0	0	Transposition of Great Arteries + Ventricular Septal Defect	Rashkind Atrio-septostomy	0	3.6	3									0	0	0	0	0	0	0	0	0	0	0	0
turin	DV	F	2.5	0	1	0	0	0	0	Pulmonary Atresia with Intact Ventricular Septum	Radio-Frequency Pulmonary Valve Perforation + Valvuloplasty (failure)	3	2.5	4	Radio-Frequency Pulmonary Valve Perforation + Valvuloplasty + PDA Stenting	4	2.5	4					1	0	0	0	0	0	0	0	C	0	0	0
genoa	P	F	3	0	0	0	0	0	1	Trcuspid Valve Atresia	Rashkind Atrio-septostomy	7	3	3									0	0	0	0	0	0	0	0	0	0	0	0
padua	PA	F	3	0	0	0	Monolateral Lung Agenesia	0	0	Right Pulmonary Artery Stenosis	Right Pulmonary Artery Balloon Angioplasty	10	3	3									0	0	0	0	0	0	0	0	0	0	0	0
rome	PM	M	2.5	0	1	0	0	0	0	Tetralogy of Fallot	Right Ventricular Outflow Tract Stenting	6	2.5	3									0	0	0	0	0	0	0	0	0	0	0	0
turin	GMY	F	3.4	0	0	0	0	0	0	Transposition of Great Arteries	Rashkind Atrio-septostomy	0	3.4	3									0	0	0	0	0	0	0	0	0	0	0	0
bologna	157	M	3.35	0	0	0	0	0	0	Transposition of Great Arteries	Rashkind Atrio-septostomy	0	3.35	3									0	0	0	0	0	0	0	0	0	0	0	0
rome	NL	M	1.7	0	1	0	Small for Gestational Age	0	0	Transposition of Great Arteries	Rashkind Atrio-septostomy + Aortic Isthmus Angioplasty	11	1.7	3									0	0	0	0	0	0	0	0	0	0	0	0
milan	AMC	F	3	0	0	0	0	0	0	Pulmonary Atresia with Intact Ventricular Septum	Radio-Frequency Pulmonary Valve Perforation + Valvuloplasty	2	3	4	PDA Stenting	9	3	4					0	0	0	0	0	0	0	0	0	0	0	0
massa	GG	M	3.546	0	0	0	0	0	0	Pulmonary Valve Stenosis	Pulmonary Valvuloplasty	2	3.546	3									0	0	0	0	0	0	0	0	0	0	0	0
bologna	156	M	3.8	0	0	0	0	0	0	Transposition of Great Arteries	Rashkind Atrio-septostomy	1	3.8	3									0	0	0	0	0	0	0	0	0	0	0	0
bologna	158	M	2	0	1	0	0	0	0	Transposition of Great Arteries + Ventricular Septal Defect	Rashkind Atrio-septostomy	0	2	3									0	0	0	0	0	0	0	0	0	0	0	0
bologna	159	M	2	0	1	0	0	0	0	Transposition of Great Arteries + Ventricular Septal Defect	Rashkind Atrio-septostomy	10	2	3									0	0	0	0	0	0	0	0	0	0	0	0
massa	MN	M	1.9	0	1	0	0	0	0	Transposition of Great Arteries	Rashkind Atrio-septostomy	28	1.9	3									0	0	0	0	0	0	0	0	0	0	0	0
turin	BB	M	2.8	0	0	0	0	0	0	Transposition of Great Arteries + Ventricular Septal Defect	Rashkind Atrio-septostomy	0	2.8	3									0	0	0	0	0	0	0	0	0	0	0	0
naples	PA	M	3.2	0	0	0	0	0	0	Transposition of Great Arteries	Rashkind Atrio-septostomy	1	3.2	3									0	0	0	0	0	0	0	0	0	0	0	0
rome	CL	M	2.8	0	0	0	0	0	0	Pulmonary Valve Stenosis	Pulmonary Valvuloplasty	6	2.8	3									0	0	0	0	0	0	0	0	0	0	0	0
bologna	161	M	3.3	0	0	0	0	0	0	Aortic Valve Stenosis	Aortic Valvuloplasty	0	3.3	4									0	0	0	0	0	0	0	0	0	0	0	0
bologna	160	M	3	0	0	0	0	0	1	Hypoplastic Left Heart Syndrome	Rashkind Atrio-septostomy (failure)	0	3	3									1	1	1	0	Cardiogenic Shock	Medical	N	0	D	0	1	1
naples	NH	F	3.3	0	0	0	0	0	0	Pulmonary Valve Stenosis	Pulmonary Valvuloplasty	11	3.3	3									0	0	0	0	0	0	0	0	0	0	0	0
bologna	162	M	3.8	0	0	0	0	0	0	Supracardiac Total Anaomalous Pulmonary Vein Drainage	Rashkind Atrio-septostomy	7	3.8	3									0	0	0	0	0	0	0	0	0	0	0	0
milan	RM	M	2.6	0	0	0	0	0	0	Transposition of Great Arteries	Rashkind Atrio-septostomy	0	2.65	3									0	0	0	0	0	0	0	0	0	0	0	0
milan	SG	M	2.6	0	0	0	0	0	0	Transposition of Great Arteries	Rashkind Atrio-septostomy	0	2.6	3									0	0	0	0	0	0	0	0	0	0	0	0
bologna	163	M	3.7	0	0	0	0	0	0	Transposition of Great Arteries + Ventricular Septal Defect	Rashkind Atrio-septostomy	0	3.7	3									0	0	0	0	0	0	0	0	0	0	0	0
turin	BN	M	2.9	0	0	0	0	0	1	Trcuspid Valve Atresia	Rashkind Atrio-septostomy	1	2.9	3									0	0	0	0	0	0	0	0	0	0	0	0
naples	ES	M	3.1	0	0	0	0	0	0	Pulmonary Valve Stenosis	Pulmonary Valvuloplasty	2	3.1	3									0	0	0	0	0	0	0	0	0	0	0	0
padua	CA	F	4	0	0	0	0	0	0	Pulmonary Atresia with Intact Ventricular Septum	Radio-Frequency Pulmonary Valve Perforation + Valvuloplasty	6	4	4	PDA Stenting + Tricuspid Valvuloplasty + Pulmonary Valvuloplasty	20	4	4					0	0	0	0	0	0	0	0	0	0	0	0
turin	FL	M	3.1	0	0	0	0	0	0	Transposition of Great Arteries + Ventricular Septal Defect	Rashkind Atrio-septostomy	0	3.1	3									0	0	0	0	0	0	0	0	0	0	0	0
turin	NA	F	3	0	0	0	0	0	0	Pulmonary Atresia with Intact Ventricular Septum	Radio-Frequency Pulmonary Valve Perforation + Valvuloplasty + PDA Stenting	1	3	4									0	0	0	0	0	0	0	0	0	0	0	0
milan	SS	M	2.9	0	0	0	0	0	0	Pulmonary Atresia with Intact Ventricular Septum	Radio-Frequency Pulmonary Valve Perforation + Valvuloplasty	3	2.9	4	PDA Stenting	9	2.9	4					0	0	0	0	0	0	0	1	0	0	0	0
padua	MJ	F	3	0	0	0	0	Right Eterotaxia	0	Double Outlet Right Ventricle + Common Atrio-Ventricular Canal + Pulmonary Atresia + obstructed Total Anomalous Pulmonary Vein Drainage	Pulmonary Vein Balloon Angioplasty	12	3	4									0	0	0	0	0	0	0	0	0	0	1	1
bologna	164	M	2.4	0	1	0	0	0	0	Transposition of Great Arteries	Rashkind Atrio-septostomy	0	2.4	3									0	0	0	0	0	0	0	0	0	0	0	0
massa	MJ	M	3.7	0	0	0	0	0	0	Transposition of Great Arteries	Rashkind Atrio-septostomy	0	3.7	3									0	1	1	0	Balloon Embolization	Medical	Y	0	N	0	0	0
turin	ND	F	2.6	0	0	1	0	0	0	Pulmonary Valve Stenosis	Pulmonary Valvuloplasty	2	2.6	3									0	0	0	0	0	0	0	0	0	0	0	0
naples	SMG	F	2.2	0	1	0	0	0	0	Pulmonary Valve Stenosis	Pulmonary Valvuloplasty	12	2.2	3									0	0	0	0	0	0	0	0	0	0	0	0
milan	CN	M	3.4	0	0	0	0	0	0	Pulmonary Valve Stenosis	Pulmonary Valvuloplasty	2	3.4	3									0	0	0	0	0	0	0	0	0	0	0	0
bologna	165	M	3.3	0	0	0	0	0	0	Transposition of Great Arteries	Rashkind Atrio-septostomy	0	3.3	3									0	0	0	0	0	0	0	0	0	0	0	0
bologna	166	F	3	0	0	0	0	0	0	Transposition of Great Arteries + Ventricular Septal Defect	Rashkind Atrio-septostomy	0	3	3									0	0	0	0	0	0	0	0	0	0	0	0
bologna	167	F	3.2	0	0	0	0	0	0	Pulmonary Atresia with Intact Ventricular Septum	Rashkind Atrio-septostomy	4	3.2	3									0	0	0	0	0	0	0	0	0	0	0	0
turin	BP	M	2.6	0	0	0	0	0	0	Pulmonary Atresia with Intact Ventricular Septum	Radio-Frequency Pulmonary Valve Perforation + Valvuloplasty	1	2.6	4									0	0	0	0	0	0	0	0	0	0	0	0
rome	GD	M	2.4	0	1	0	0	0	0	Transposition of Great Arteries	Rashkind Atrio-septostomy	0	2.4	3									0	0	0	0	0	0	0	0	0	0	0	0
bologna	168	F	2.1	0	1	1	0	0	0	Transposition of Great Arteries	Rashkind Atrio-septostomy	1	2.1	3									0	0	0	0	0	0	0	0	0	0	0	0
naples	DOFP	M	3.5	0	0	0	0	0	0	Pulmonary Valve Stenosis	PDA Stenting + Pulmonary Valvuloplasty	3	3.5	4									0	0	0	0	0	0	0	0	0	0	0	0
padua	PM	F	4	0	0	0	0	0	0	Tetralogy of Fallot	PDA Stenting	8	4	4									0	0	0	0	0	0	0	0	0	0	0	0
rome	SMG	F	2.95	0	0	0	0	0	1	Hypoplastic Left Heart Syndrome s/p Norwood Procedure	Aortic Isthmus Balloon Angioplasty	27	2.95	3									0	0	0	0	0	0	0	0	0	0	0	0
genoa	S	F	4.4	0	0	0	0	0	0	Pulmonary Valve Stenosis	Pulmonary Valvuloplasty	24	4.4	3									0	0	0	0	0	0	0	0	0	0	0	0
turin	SR	F	3	0	0	0	0	0	0	Transposition of Great Arteries + Ventricular Septal Defect + Pulmonary Stenosis	Rashkind Atrio-septostomy	1	3	3									0	0	0	0	0	0	0	0	0	0	0	0
naples	VA	M	4	0	0	0	0	0	0	Transposition of Great Arteries	Rashkind Atrio-septostomy	0	4	3									0	0	0	0	0	0	0	0	0	0	0	0
naples	TA	M	3.2	0	0	1	0	0	0	Pulmonary Atresia with Intact Ventricular Septum	Guide-wire Pulmonary Valve Perforation + Valvuloplasty	1	3.2	4	PDA Stenting	10	3.2	4					0	0	0	0	0	0	0	0	0	0	0	0
bologna	169	M	3	0	0	0	0	0	0	Transposition of Great Arteries + Ventricular Septal Defect	Rashkind Atrio-septostomy	1	3	3									0	0	0	0	0	0	0	0	0	0	0	0
milan	PA	F	2.4	0	1	0	0	0	0	Tetralogy of Fallot	Right Ventricular Outflow Tract Stenting	1	2.4	4									0	1	1	0	Tricuspid Valve Damage	Surgical	S	1	S	0	0	0
rome	SD	M	1.8	0	1	1	0	0	0	Transposition of Great Arteries	Rashkind Atrio-septostomy	1	1.8	3									0	0	0	0	0	0	0	0	0	0	0	0
genoa	P	M	2.6	0	0	0	0	0	0	Double Outlet Right Ventricle + Transposition of Great Arteries	Rashkind Atrio-septostomy	21	2.6	3									0	0	0	0	0	0	0	0	0	0	0	0
naples	BG	M	3.4	0	0	0	0	0	0	Pulmonary Valve Stenosis	Pulmonary Valvuloplasty	5	3.4	3	PDA Stenting	7	3.2	4					0	0	0	0	0	0	0	0	0	0	0	0
turin	LB	F	3.6	0	0	0	0	0	0	Pulmonary Valve Stenosis	Pulmonary Valvuloplasty (failure)	20	3.6	3									1	0	0	0	0	0	0	0	S	0	0	0
milan	SP	M	3.75	0	0	0	0	0	0	Pulmonary Valve Stenosis	Pulmonary Valvuloplasty	21	3.75	3									0	0	0	0	0	0	0	0	0	0	0	0
turin	DAL	M	3	0	0	0	0	0	0	Pulmonary Valve Stenosis	Pulmonary Valvuloplasty	0	3	3									0	0	0	0	0	0	0	0	0	0	0	0
genoa	R	M	3.2	0	0	0	0	0	0	Pulmonary Valve Stenosis	Pulmonary Valvuloplasty	1	3.2	3									0	0	0	0	0	0	0	0	0	0	0	0
bologna	170	F	3.45	0	0	0	0	0	0	Transposition of Great Arteries	Rashkind Atrio-septostomy	0	3.45	3									0	0	0	0	0	0	0	0	0	0	0	0
genoa	K	M	4	0	0	0	0	0	0	Transposition of Great Arteries	Rashkind Atrio-septostomy	0	4	3									0	0	0	0	0	0	0	0	0	0	0	0
naples	SI	F	2.5	0	1	0	0	0	0	Pulmonary Atresia with Intact Ventricular Septum	Radio-Frequency Pulmonary Valve Perforation + Valvuloplasty	3	2.5	4	PDA Stenting (failure)	12	2.6	4					1	0	0	0	0	0	0	0	D	1	0	1
naples	GF	F	3	0	0	0	0	0	0	Pulmonary Valve Stenosis	Pulmonary Valvuloplasty	10	3	3									0	0	0	0	0	0	0	0	0	0	0	0
bologna	171	F	2	0	1	1	0	0	0	Pulmonary Valve Stenosis	Pulmonary Valvuloplasty	4	2	3									0	0	0	0	0	0	0	0	0	0	0	0
turin	BHA	M	2.5	0	1	0	0	0	0	Transposition of Great Arteries	Rashkind Atrio-septostomy	0	2.5	3									0	0	0	0	0	0	0	0	0	0	1	1
naples	GI	F	2.2	0	1	0	0	0	0	Pulmonary Valve Stenosis	Pulmonary Valvuloplasty	10	2.2	3									0	0	0	0	0	0	0	0	0	0	0	0
bologna	172	M	2.45	0	1	0	0	0	0	Aortic Valve Stenosis	Aortic Valvuloplasty	1	2.45	4									0	0	0	0	0	0	0	0	0	0	0	0
padua	VV	F	3.15	0	0	0	0	0	1	Aortic Valve Stenosis + Hypoplastic Left Heart Syndrome	Aortic Valvuloplasty	3	3.15	4	Thrombolysis (failure)	17	3.15	3	Bilateral Pulmonary Artery Stenting	19	3.15	4	1	1	1	0	Lung Embolism	Surgical	N	0	S+D	0	1	1
naples	DEA	F	3.7	0	0	0	0	0	0	Double Outlet Right Ventricle	Rashkind Atrio-septostomy	7	3.7	3									0	0	0	0	0	0	0	0	0	0	0	0
padua	SD	M	3	0	0	0	0	0	0	Pulmonary Valve Stenosis	Pulmonary Valvuloplasty	5	3	3									0	0	0	0	0	0	0	0	0	0	0	0
naples	FM	M	3	0	0	0	0	0	1	Hypoplastic Left Heart Syndrome	Rashkind Atrio-septostomy	15	3	3	PDA Stenting (hybrid palliation)	18	3	4					0	0	0	0	0	0	0	0	0	0	0	0
naples	MC	M	3	0	0	0	0	0	1	Hypoplastic Left Heart Syndrome s/p Bilateral Pulmonary Artery Banding	Rashkind Atrio-septostomy	0	3	3	PDA Stenting	6	3	4					0	0	0	0	0	0	0	0	0	0	0	0
bologna	173	M	2.9	0	0	0	0	0	0	Aortic Valve Stenosis	Aortic Valvuloplasty	1	2.9	4									0	0	0	0	0	0	0	0	0	0	0	0
massa	LR	F	3.8	0	0	0	0	0	0	Transposition of Great Arteries	Rashkind Atrio-septostomy	0	3.8	3									0	0	0	0	0	0	0	0	0	0	0	0
padua	WY	M	2.7	0	0	0	Congenital Hip Dislocation	0	0	Double Outlet Right Ventricle + Pulmonary Atresia	PDA Stenting	10	2.7	4									0	0	0	0	0	0	0	1	0	0	0	0
bologna	174	M	3.7	0	0	0	0	0	0	Aortic Valve Stenosis	Aortic Valvuloplasty	0	3.7	4									0	1	1	0	Cardiac Rupture	Medical	Y	0	N	0	0	0
bologna	175	M	2.8	0	0	0	0	0	0	Double Outlet Right Ventricle	Rashkind Atrio-septostomy (failure)	0	2.8	3									1	1	1	0	Cardiogenic Shock	Medical	N	0	D	0	1	1
padua	FG	F	3	0	0	0	0	0	0	Pulmonary Valve Stenosis	Pulmonary Valvuloplasty	5	3	3									0	0	0	0	0	0	0	0	0	0	0	0
genoa	F	M	2	0	1	1	0	0	0	Pulmonary Valve Stenosis	Pulmonary Valvuloplasty	3	2	3									0	0	0	0	0	0	0	0	0	0	0	0
naples	PS	F	1.6	0	1	1	0	0	0	Trombosi cava superiore	Superior Caval Vein Balloon Angioplasty	2	1.6	3	Superior Caval Vein Balloon Angioplasty	27	2	3					0	0	0	0	0	0	0	0	0	0	0	0
bologna	177	M	3.3	0	0	0	0	0	0	Double Outlet Right Ventricle	Pulmonary Valvuloplasty	23	3.3	3									0	0	0	0	0	0	0	0	0	0	0	0
massa	GL	M	3.5	0	0	0	0	0	0	Transposition of Great Arteries	Rashkind Atrio-septostomy	0	3.5	3									0	0	0	0	0	0	0	0	0	0	0	0
milan	GS	F	3	0	0	0	0	0	0	Pulmonary Valve Stenosis	Pulmonary Valvuloplasty	18	3	3									0	0	0	0	0	0	0	0	0	0	0	0
massa	FN	F	2.8	0	0	0	0	0	0	Transposition of Great Arteries	Rashkind Atrio-septostomy	1	2.8	3									0	0	0	0	0	0	0	0	0	0	0	0
naples	DL	M	3.3	0	0	0	0	0	0	Transposition of Great Arteries	Rashkind Atrio-septostomy	0	3.3	3									0	0	0	0	0	0	0	0	0	0	0	0
genoa	M	F	2.8	0	0	0	0	0	1	Hypoplastic Left Heart Syndrome	PDA Stenting (hybrid palliation) + Rashkind Atrio-septostomy	3	2.8	4	Atrial Septum Stenting	28	3.6	4					0	0	0	0	0	0	0	0	0	0	0	0
bologna	178	F	2.9	0	0	0	0	0	0	Transposition of Great Arteries + Ventricular Septal Defect	Rashkind Atrio-septostomy	1	2.9	3									0	0	0	0	0	0	0	0	0	0	0	0
turin	AP	M	3	0	0	0	0	0	0	Transposition of Great Arteries	Rashkind Atrio-septostomy	0	3	3									0	0	0	0	0	0	0	0	0	0	0	0
bologna	179	F	3.3	0	0	0	0	0	0	Transposition of Great Arteries	Rashkind Atrio-septostomy	0	3.3	3									0	0	0	0	0	0	0	0	0	0	0	0
turin	TGP	M	3.3	0	0	0	0	0	0	Patent Ductus Arteriosus	PDA Embolization	3	3.3	3									0	0	0	0	0	0	0	0	0	0	0	0
genoa	N	M	2.7	0	0	1	0	0	0	Transposition of Great Arteries	Rashkind Atrio-septostomy	0	2.7	3									0	0	0	0	0	0	0	0	0	0	0	0
massa	TS	M	3.5	0	0	0	0	0	0	Pulmonary Atresia with Intact Ventricular Septum	Radio-Frequency Pulmonary Valve Perforation + Valvuloplasty (failure)	2	3.5	4									1	1	1	0	Low Cardiac Output	Medical	Y	0	S	0	0	0
turin	RF	M	3.3	0	0	0	0	0	0	Transposition of Great Arteries + Ventricular Septal Defect + Aortic Coarctation	Rashkind Atrio-septostomy	0	3.3	3									0	0	0	0	0	0	0	0	0	0	0	0
bologna	182	M	3.8	0	0	0	0	0	0	Pulmonary Valve Stenosis	Pulmonary Valvuloplasty	27	3.8	3									0	0	0	0	0	0	0	0	0	0	0	0
milan	VMA	M	2.05	0	1	0	0	0	0	Transposition of Great Arteries	Rashkind Atrio-septostomy	0	2.05	3									0	0	0	0	0	0	0	0	0	0	0	0
naples	MD	M	3.3	0	0	0	0	0	0	Pulmonary Valve Stenosis	Pulmonary Valvuloplasty	3	3.3	3	PDA Stenting	9	3.2	4					0	0	0	0	0	0	0	0	0	0	0	0
turin	PV	F	3	0	0	0	0	0	0	Pulmonary Valve Stenosis	Pulmonary Valvuloplasty	2	3	3	PDA Stenting	13	3.5	4					0	0	0	0	0	0	0	0	0	0	0	0
bologna	180	F	2.95	0	0	0	0	0	0	Supracardiac Total Anaomalous Pulmonary Vein Drainage	Rashkind Atrio-septostomy	6	2.95	3									0	0	0	0	0	0	0	0	0	0	0	0
bologna	181	F	1.8	0	1	0	0	0	1	Hypoplastic Left Heart Syndrome	PDA Stenting (hybrid palliation)	7	1.8	4									0	0	0	0	0	0	0	1	0	0	0	0
genoa	C	F	1.7	0	1	1	0	0	0	Pulmonary Atresia with Intact Ventricular Septum	Radio-Frequency Pulmonary Valve Perforation + Valvuloplasty (ibrido) + Rashkind Atrio-septostomy	5	1.7	4									0	0	0	0	0	0	0	0	0	0	1	1
padua	ZN	M	3	0	0	0	0	0	0	Tetralogy of Fallot	Right Ventricular Outflow Tract Stenting	17	3	3									0	0	0	0	0	0	0	0	0	0	0	0
naples	DRA	M	2.7	0	0	0	0	0	0	Pulmonary Atresia with Intact Ventricular Septum	Rashkind Atrio-septostomy	2	2.7	3	Radio-Frequency Pulmonary Valve Perforation + Valvuloplasty	5	2.7	4					0	0	0	0	0	0	0	0	0	0	0	0
milan	CF	M	2.4	0	1	0	Left Ventricular Hypokinesis	0	0	Aortic Valve Stenosis	Aortic Valvuloplasty	0	2.4	4									0	1	1	0	Low Cardiac Output	Medical	I	1	D	0	1	1
naples	GS	F	2.6	0	0	0	0	0	0	Pulmonary Valve Stenosis	Pulmonary Valvuloplasty	20	2.6	3	Pulmonary Valvuloplasty	27	2.6	3					0	0	0	0	0	0	0	0	0	0	0	0
naples	CG	F	2.7	0	0	0	0	0	0	Pulmonary Valve Stenosis	Pulmonary Valvuloplasty	1	2.7	3	PDA Stenting	3	2.7	4					0	0	0	0	0	0	0	0	0	0	0	0
genoa	L	M	3.8	0	0	0	0	0	1	Hypoplastic Left Heart Syndrome	PDA Stenting (hybrid palliation)	6	3.8	4									0	0	0	0	0	0	0	0	0	0	0	0
naples	DNF	M	2.6	0	0	0	0	0	0	Transposition of Great Arteries	Rashkind Atrio-septostomy	0	2.6	3									0	0	0	0	0	0	0	0	0	0	0	0
bologna	184	M	3.2	0	0	0	0	0	1	Hypoplastic Left Heart Syndrome	PDA Stenting + Rashkind Atrio-septostomy (hybrid palliation)	7	3.2	4									0	0	0	0	0	0	0	1	0	0	0	0
naples	LL	M	2.9	0	0	0	0	0	0	Transposition of Great Arteries	Rashkind Atrio-septostomy	0	2.9	3									0	0	0	0	0	0	0	0	0	0	0	0
milan	LL	M	3.25	0	0	0	0	0	0	Transposition of Great Arteries + Ventricular Septal Defect + Pulmonary Stenosis	PDA Stenting	24	3.25	4									0	0	0	0	0	0	0	1	0	0	0	0
naples	PMC	F	2.6	0	0	0	0	0	0	Arterie polmonari discontinue	PDA Stenting	27	2.6	4									0	0	0	0	0	0	0	0	0	0	0	0
bologna	185	M	3.3	0	0	0	0	0	0	Tetralogy of Fallot	Pulmonary Valvuloplasty	8	3.3	3									0	0	0	0	0	0	0	0	0	0	0	0
bologna	186	M	3.1	0	0	0	0	0	0	Pulmonary Valve Stenosis	Pulmonary Valvuloplasty	8	3.1	3									0	0	0	0	0	0	0	0	0	0	0	0
padua	BL	M	2.95	0	0	0	0	0	0	Aortic Valve Stenosis + Aortic Coarctation	Aortic Valvuloplasty	2	2.95	4	Aortic Valvuloplasty	29	3.4	4					0	1	1	0	Low Cardiac Output	Medical	Y	0	N	0	0	0
milan	RA	M	3.1	0	0	0	0	0	0	Pulmonary Valve Stenosis	Pulmonary Valvuloplasty	6	3.1	3									0	0	0	0	0	0	0	0	0	0	0	0
turin	ESR	M	3	0	0	0	0	0	0	Transposition of Great Arteries	Rashkind Atrio-septostomy	0	3	3									0	0	0	0	0	0	0	0	0	0	0	0
naples	CG	M	3.1	0	0	0	0	0	0	Pulmonary Valve Stenosis	Pulmonary Valvuloplasty	1	3.1	3	PDA Stenting	5	3.1	4					0	0	0	0	0	0	0	0	0	0	0	0
rome	AH	M	3.1	0	0	0	0	0	0	Pulmonary Valve Stenosis	Pulmonary Valvuloplasty	3	3.1	3									0	0	0	0	0	0	0	0	0	0	0	0
bologna	187	M	3.8	0	0	0	0	0	0	Transposition of Great Arteries + Ventricular Septal Defect	Rashkind Atrio-septostomy	0	3.8	3									0	0	0	0	0	0	0	0	0	0	0	0
naples	A	M	3.3	0	0	0	0	0	0	Aortic Valve Stenosis	Aortic Valvuloplasty	3	3.3	4	Aortic Valvuloplasty	28	4	4					0	0	0	0	0	0	0	0	0	0	0	0
milan	MAS	M	3.7	0	0	0	0	0	1	Hypoplastic Left Heart Syndrome s/p Norwood sec Sano	Sano Conduit Stenting	26	3.7	4									0	0	0	0	0	0	0	0	0	0	0	0
turin	DPS	F	3	0	0	0	0	0	0	Pulmonary Valve Stenosis	Pulmonary Valvuloplasty	5	3	3									0	0	0	0	0	0	0	0	0	0	0	0
bologna	189	F	2.7	0	0	0	0	0	0	Ebstein anomaly	Rashkind Atrio-septostomy	4	2.7	3									0	0	0	0	0	0	0	0	0	0	0	0
bologna	190	F	3.1	0	0	0	0	0	0	Double Outlet Right Ventricle	Rashkind Atrio-septostomy	4	3.1	3									0	0	0	0	0	0	0	0	0	0	0	0
bologna	188	F	3	0	0	0	0	0	0	Transposition of Great Arteries + Ventricular Septal Defect	Rashkind Atrio-septostomy	0	3	3									0	0	0	0	0	0	0	0	0	0	0	0
rome	ME	M	2.7	0	0	0	0	0	0	Transposition of Great Arteries	Rashkind Atrio-septostomy	0	2.7	3									0	0	0	0	0	0	0	0	0	0	0	0
rome	CG	M	3.15	0	0	0	0	0	0	Pulmonary Valve Stenosis	Pulmonary Valvuloplasty	2	3.15	3									0	0	0	0	0	0	0	0	0	0	0	0
massa	PAG	F	3.4	0	0	0	0	0	0	Pulmonary Artery Discontinuity	PDA Stenting	11	3.4	4									0	0	0	0	0	0	0	0	0	0	0	0
turin	SM	M	3.4	0	0	0	0	0	0	Transposition of Great Arteries	Rashkind Atrio-septostomy	1	3.4	3									0	0	0	0	0	0	0	0	0	0	0	0
turin	DI	F	3.2	0	0	0	0	0	0	Pulmonary Valve Stenosis	Pulmonary Valvuloplasty	2	3.2	3									0	0	0	0	0	0	0	0	0	0	0	0
rome	GL	M	3.4	0	0	0	0	0	0	Pulmonary Atresia with Intact Ventricular Septum	Radio-Frequency Pulmonary Valve Perforation + Valvuloplasty	4	3.4	4									0	0	0	0	0	0	0	0	0	0	0	0
massa	IE	M	2.1	0	1	1	0	0	1	Hypoplastic Left Heart Syndrome	PDA Stenting (hybrid palliation)	10	2.1	4									0	0	0	0	0	0	0	0	0	0	0	0
naples	DMF	M	1.8	0	1	1	0	0	0	Aortic Valve Stenosis	Aortic Valvuloplasty	7	1.8	4	Aortic Valvuloplasty	31	2.8	4					0	0	0	0	0	0	0	0	0	0	0	0
milan	BG	M	3.05	0	0	0	0	0	0	Pulmonary Valve Stenosis	Pulmonary Valvuloplasty	3	3.05	3									0	1	0	1	Femoral Artery Thrombosis	Medical	S	1	N	0	0	0
milan	MAI	F	3.2	0	0	0	0	0	0	Pulmonary Valve Stenosis	Pulmonary Valvuloplasty + PDA Stenting	21	3.2	4									0	0	0	0	0	0	0	0	0	0	0	0
rome	BRM	M	2.6	0	0	0	Respiratory Distress	X Chromosomic Microduplication	0	Pulmonary Valve Stenosis	Pulmonary Valvuloplasty	13	2.6	3									0	0	0	0	0	0	0	0	0	0	0	0
massa	LS	M	2.7	0	0	1	0	0	0	Transposition of Great Arteries	Rashkind Atrio-septostomy	0	2.7	3									0	0	0	0	0	0	0	0	0	0	0	0
rome	VMC	M	3	0	0	0	0	0	0	Transposition of Great Arteries + Ventricular Septal Defect	Rashkind Atrio-septostomy	0	3	3									0	0	0	0	0	0	0	0	0	0	0	0
rome	SC	F	2.9	0	0	0	0	0	1	Hypoplastic Left Heart Syndrome	Arial Septum Perforation (failure)	2	2.9	4									1	0	0	0	0	0	0	0	S	0	0	0
bologna	191	F	2.8	0	0	0	0	0	0	Pulmonary Valve Stenosis	Pulmonary Valvuloplasty	0	2.8	3									0	0	0	0	0	0	0	0	0	0	0	0
genoa	B	M	3	0	0	0	0	0	0	Pulmonary Atresia with Intact Ventricular Septum	PDA Stenting	3	3	4									0	0	0	0	0	0	0	0	0	0	0	0
naples	CA	F	3.2	0	0	0	0	0	0	Pulmonary Valve Stenosis	Pulmonary Valvuloplasty	0	3.2	3	PDA Stenting	6	3.1	4					0	0	0	0	0	0	0	0	0	0	0	0
turin	SC	M	3.45	0	0	0	0	0	0	Transposition of Great Arteries	Rashkind Atrio-septostomy	0	3.45	3									0	0	0	0	0	0	0	0	0	0	0	0
milan	SG	F	2.65	0	0	0	0	0	0	Pulmonary Valve Stenosis	Pulmonary Valvuloplasty	1	2.65	4	PDA Stenting	6	2.7	4					0	0	0	0	0	0	0	0	0	0	0	0
naples	GM	M	2.8	0	0	0	0	0	0	Transposition of Great Arteries	Rashkind Atrio-septostomy	0	2.8	3									0	0	0	0	0	0	0	0	0	0	0	0
padua	HS	M	3.9	0	0	0	0	0	0	Pulmonary Valve Stenosis	Pulmonary Valvuloplasty	1	3.9	3									0	0	0	0	0	0	0	0	0	0	0	0
turin	CG	F	2.65	0	0	0	Not Available	0	0	Pulmonary Atresia with Intact Ventricular Septum	Radio-Frequency Pulmonary Valve Perforation + Valvuloplasty	1	2.65	4									0	1	0	1	Hemopericardium	Medical	Y	0	N	0	0	0
milan	ZO	M	3.3	0	0	0	0	0	0	Transposition of Great Arteries	Rashkind Atrio-septostomy	0	3.3	3									0	0	0	0	0	0	0	0	0	0	0	0
rome	PE	F	3	0	0	0	0	0	0	Transposition of Great Arteries	Rashkind Atrio-septostomy	0	3	3									0	0	0	0	0	0	0	0	0	0	0	0
milan	DFT	M	2.05	0	1	1	0	0	0	Pulmonary Atresia + Ventricular Septal Defect	PDA Stenting	8	2.05	4									0	1	0	1	Sepsis	Medical	S	0	N	0	0	0
milan	DGE	F	3.45	0	0	0	0	0	0	Pulmonary Atresia with Intact Ventricular Septum	Radio-Frequency Pulmonary Valve Perforation + Valvuloplasty	4	3.45	4	PDA Stenting	7	3.5	4					0	0	0	0	0	0	0	0	0	0	0	0
bologna	192	F	3	0	0	0	0	0	0	Transposition of Great Arteries	Rashkind Atrio-septostomy	1	3	3									0	0	0	0	0	0	0	0	0	0	0	0
bologna	193	M	2.5	0	1	0	0	0	0	Transposition of Great Arteries + Ventricular Septal Defect + Pulmonary Stenosis	Rashkind Atrio-septostomy	0	2.5	3									0	0	0	0	0	0	0	0	0	0	0	0
rome	PM	F	2.8	0	0	0	0	0	0	Pulmonary Atresia with Intact Ventricular Septum	Radio-Frequency Pulmonary Valve Perforation + Valvuloplasty	4	2.8	4									0	0	0	0	0	0	0	0	0	0	0	0
milan	PN	M	3	0	0	0	0	0	0	Transposition of Great Arteries	Rashkind Atrio-septostomy	0	3	3									0	0	0	0	0	0	0	0	0	0	0	0
naples	GD	M	3.2	0	0	0	0	0	0	Pulmonary Valve Stenosis	Pulmonary Valvuloplasty	0	3.2	3	PDA Stenting	13	3.1	4					0	0	0	0	0	0	0	0	0	0	0	0
genoa	B	M	2.8	0	0	0	0	0	0	Pulmonary Atresia with Intact Ventricular Septum	Radio-Frequency Pulmonary Valve Perforation + Valvuloplasty	4	2.8	4									0	0	0	0	0	0	0	0	0	0	0	0
turin	PFM	F	3	0	0	0	Not Available	0	0	Pulmonary Valve Stenosis	Pulmonary Valvuloplasty	5	3	3									0	0	0	0	0	0	0	0	0	0	0	0
padua	DM	F	2.95	0	0	0	0	0	1	Hypoplastic Left Heart Syndrome s/p Norwood Procedure (Sano modification)	Left Pulmonoary Artery Stenting	19	2.95	4									0	0	0	0	0	0	0	0	0	0	1	1
turin	PA	M	4	0	0	0	0	0	0	Transposition of Great Arteries + Ventricular Septal Defect	Rashkind Atrio-septostomy	1	4	3									0	0	0	0	0	0	0	0	0	0	0	0
turin	LG	F	3.3	0	0	0	0	0	0	Pulmonary Valve Stenosis	Pulmonary Valvuloplasty	26	3.3	3									0	0	0	0	0	0	0	0	0	0	0	0
rome	CA	M	3.8	0	0	0	0	0	0	Transposition of Great Arteries	Rashkind Atrio-septostomy	12	3.8	3									0	0	0	0	0	0	0	0	0	0	0	0
turin	BE	M	2.8	0	0	0	0	0	0	Transposition of Great Arteries	Rashkind Atrio-septostomy	0	2.8	3									0	0	0	0	0	0	0	0	0	0	0	0
turin	YDW	F	3	0	0	0	0	0	0	Transposition of Great Arteries	Rashkind Atrio-septostomy	0	3	3									0	0	0	0	0	0	0	0	0	0	0	0
padua	MC	F	3.65	0	0	0	0	0	0	Pulmonary Atresia with Intact Ventricular Septum	PDA Stenting	20	3.65	4									0	0	0	0	0	0	0	0	0	0	0	0
milan	GP	M	3.25	0	0	0	0	0	0	Transposition of Great Arteries	Rashkind Atrio-septostomy	0	3.25	3									0	0	0	0	0	0	0	0	0	0	0	0
padua	MSA	F	2.3	0	1	0	Intra-uterine Growth Retardation, Micrognathia	0	0	Pulmonary Valve Stenosis + Ebstein anomaly	Pulmonary Valvuloplasty	19	2.3	3									0	0	0	0	0	0	0	0	0	0	0	0
milan	TN	M	3.7	0	0	0	0	0	0	Pulmonary Valve Stenosis	Pulmonary Valvuloplasty	31	3.7	3									0	0	0	0	0	0	0	1	0	0	0	0
rome	PA	M	3.4	0	0	0	0	0	0	Transposition of Great Arteries	Rashkind Atrio-septostomy	0	3.4	3									0	0	0	0	0	0	0	0	0	0	0	0
turin	DRG	M	3.1	0	0	0	0	0	1	Hypoplastic Left Heart Syndrome + type B Aortic Arch Interruption	Rashkind Atrio-septostomy	1	3.1	3									0	0	0	0	0	0	0	0	0	0	0	0
padua	RE	F	2.7	0	0	0	Intra-uterine Growth Retardation	0	0	Pulmonary Valve Stenosis	Pulmonary Valvuloplasty	7	2.7	3									0	0	0	0	0	0	0	0	0	0	0	0
genoa	P	M	3.2	0	0	0	0	0	0	Transposition of Great Arteries + Ventricular Septal Defect	Rashkind Atrio-septostomy	0	3.2	3									0	0	0	0	0	0	0	0	0	0	0	0
bologna	195	M	3	0	0	0	0	0	0	Transposition of Great Arteries + Ventricular Septal Defect	Rashkind Atrio-septostomy	0	3	3									0	0	0	0	0	0	0	0	0	0	0	0
naples	VA	F	3.6	0	0	0	0	0	0	Pulmonary Valve Stenosis	Pulmonary Valvuloplasty	9	3.6	3									0	0	0	0	0	0	0	0	0	0	0	0
milan	BEM	F	2.75	0	0	0	0	0	0	Pulmonary Atresia with Intact Ventricular Septum	Radio-Frequency Pulmonary Valve Perforation + Valvuloplasty	0	2.75	4									0	0	0	0	0	0	0	0	0	0	0	0
rome	DTN	M	3	0	0	0	0	0	0	Pulmonary Valve Stenosis	Pulmonary Valvuloplasty	5	3	3									0	0	0	0	0	0	0	0	0	0	0	0
turin	QAP	M	3.15	0	0	0	0	0	0	Transposition of Great Arteries	Rashkind Atrio-septostomy	0	3.15	3									0	0	0	0	0	0	0	0	0	0	0	0
milan	CLC	M	3.4	0	0	0	0	0	0	Pulmonary Atresia with Intact Ventricular Septum	Radio-Frequency Pulmonary Valve Perforation + Valvuloplasty	9	3.4	4									0	0	0	0	0	0	0	0	0	0	0	0
naples	CR	M	3	0	0	0	0	0	0	Transposition of Great Arteries	Rashkind Atrio-septostomy	1	3	3									0	0	0	0	0	0	0	0	0	0	0	0
bologna	196	M	2.3	0	1	0	0	0	0	Transposition of Great Arteries	Rashkind Atrio-septostomy	0	2.3	3									0	0	0	0	0	0	0	0	0	0	0	0
