# Supplementary material for: DATA in BRIEF of: Interventional Cardiac Catheterization in Neonatal Age: Results in a Multi-centre Italian Experience
Source: Data Brief. 2020 May 13;31:105694. doi: 10.1016/j.dib.2020.105694 (PMC7256460; doi:10.1016/j.dib.2020.105694)
Supplement: Supplementary file 2 [file mmc2.xlsx]

## Sheet: Tot cath
Centre	Name	M/F	Diagnosis	Procedure	Age (days)	Weight (kg)	Hybrid Approach (0,1)	Risk category	Failure (0,1)	Complication (0,1)	Major Complication (0,1)	Minor Complication (0,1)	Type of Complication	Treatment	Efficacy (Y/N)	Transfusion (0,1)	Outcome (N=none, S=Surgical, C=catheterization, A=arrest, D=death)	Procedure Mortality (0,1)	Peri-procedure Mortality (0,1)	In-Hospital Mortality (0,1)	Composite Outcome (n)
genoa	S	M	Transposition of Great Arteries	Rashkind Atrio-septostomy	1	2.2	0	3	0	0	0	0	0	0	0	0	0	0	0	0	0
massa	PM	M	Transposition of Great Arteries	Rashkind Atrio-septostomy	0	3	0	3	0	0	0	0	0	0	0	0	0	0	0	0	0
rome	FM	M	Aortic Valve Stenosis	Aortic Valvuloplasty	3	2.9	0	4	0	0	0	0	0	0	0	0	0	0	0	0	0
massa	MD	M	Aortic Valve Stenosis	Aortic Valvuloplasty	8	3.3	0	4	0	0	0	0	0	0	0	0	0	0	0	0	0
genoa	T	M	Transposition of Great Arteries + Ventricular Septal Defect	Rashkind Atrio-septostomy	1	3.25	0	3	0	0	0	0	0	0	0	0	0	0	0	0	0
genoa	R	M	Transposition of Great Arteries	Rashkind Atrio-septostomy	1	4.1	0	3	0	0	0	0	0	0	0	0	0	0	0	0	0
genoa	V	F	Transposition of Great Arteries	Rashkind Atrio-septostomy	1	3	0	3	0	0	0	0	0	0	0	0	0	0	0	0	0
genoa	P	M	Pulmonary Valve Stenosis	Pulmonary Valvuloplasty	3	2.8	0	3	0	0	0	0	0	0	0	0	0	0	0	0	0
rome	BA	M	Pulmonary Valve Stenosis	Pulmonary Valvuloplasty	12	2.65	0	3	0	0	0	0	0	0	0	0	0	0	0	0	0
genoa	B	F	Pulmonary Valve Stenosis	Pulmonary Valvuloplasty	3	3.4	0	3	0	0	0	0	0	0	0	0	0	0	0	0	0
massa	BC	M	Transposition of Great Arteries	Rashkind Atrio-septostomy (failure)	1	2.9	0	3	1	0	0	0	0	0	0	0	S	0	0	0	1
genoa	S	M	Pulmonary Valve Atresia with Intact Ventricular Septum	Radio-frequency Perforation + Balloon Valvuloplasty	1	2.5	0	4	0	0	0	0	0	0	0	0	0	0	0	0	0
naples	RC	M	Transposition of Great Arteries + Ventricular Septal Defect + Pulmonary Valve Stenosis	Rashkind Atrio-septostomy	6	2.9	0	3	0	0	0	0	0	0	0	0	0	0	0	0	0
rome	FF	M	Transposition of Great Arteries	Rashkind Atrio-septostomy	1	2.9	0	3	0	0	0	0	0	0	0	0	0	0	0	0	0
genoa	F	M	Pulmonary Valve Atresia with Intact Ventricular Septum + Right Ventricle-to-coronary circulation sinusoids	Rashkind Atrio-septostomy + Tricuspid Valvectomy	1	2.9	0	3	0	0	0	0	0	0	0	0	0	0	0	0	0
massa	LE	M	Pulmonary Valve Atresia with Intact Ventricular Septum	Radio-frequency Perforation (failure)	2	4	0	4	1	0	0	0	0	0	0	0	S	0	0	0	1
massa	LE	M	Pulmonary Valve Atresia with Intact Ventricular Septum	Radio-frequency Perforation (failure)	2	3.7	0	4	1	0	0	0	0	0	0	0	C	0	0	0	1
massa	LE	M	Pulmonary Valve Atresia with Intact Ventricular Septum	Radio-frequency Perforation (failure)	3	3.7	0	4	1	0	0	0	0	0	0	0	S	0	0	0	1
massa	UL	M	Transposition of Great Arteries	Rashkind Atrio-septostomy	1	3.4	0	3	0	0	0	0	0	0	0	0	0	0	0	0	0
rome	YA	F	Double Outlet Right Ventricle + Transposition of Great Arteries	Rashkind Atrio-septostomy	2	2.35	0	3	0	0	0	0	0	0	0	0	0	0	0	0	0
genoa	A	M	Transposition of Great Arteries	Rashkind Atrio-septostomy	0	3.3	0	3	0	0	0	0	0	0	0	0	0	0	0	0	0
rome	MG	M	Transposition of Great Arteries	Rashkind Atrio-septostomy	3	2.7	0	3	0	0	0	0	0	0	0	0	0	0	0	0	0
naples	GM	M	Transposition of Great Arteries	Rashkind Atrio-septostomy	0	3.2	0	3	0	0	0	0	0	0	0	0	0	0	0	0	0
massa	IM	M	Transposition of Great Arteries	Rashkind Atrio-septostomy	0	3.15	0	3	0	0	0	0	0	0	0	0	0	0	0	0	0
rome	SG	F	Double Outlet Right Ventricle + Transposition of Great Arteries + Aortic Arch Interruption	Rashkind Atrio-septostomy	3	2.6	0	3	0	0	0	0	0	0	0	0	0	0	0	0	0
genoa	B	F	Transposition of Great Arteries	Rashkind Atrio-septostomy	1	2.6	0	3	0	0	0	0	0	0	0	0	0	0	0	0	0
genoa	B	F	Aortic Arch Interruption + Transposition of Great Arteries	Atrial Septum Perforation (failure)	7	3.2	0	4	1	1	1	0	Inferior Caval Vein Perforation	Surgical	N	0	D	1	0	1	3
naples	CA	M	Aortic Valve Stenosis	Aortic Valvuloplasty	5	3.4	0	4	0	0	0	0	0	0	0	0	0	0	0	0	0
genoa	HM	M	Transposition of Great Arteries	Rashkind Atrio-septostomy	1	3.3	0	3	0	0	0	0	0	0	0	0	0	0	0	0	0
rome	SA	M	Aortic Valve Stenosis	Aortic Valvuloplasty	1	2	0	4	0	0	0	0	0	0	0	0	0	0	0	0	0
naples	DF	M	Aortic Valve Stenosis	Aortic Valvuloplasty	0	3.3	0	4	0	0	0	0	0	0	0	0	0	0	0	0	0
massa	LF	M	Transposition of Great Arteries	Rashkind Atrio-septostomy	2	3.8	0	3	0	0	0	0	0	0	0	0	0	0	0	0	0
massa	LG	M	Aortic Valve Stenosis	Aortic Valvuloplasty	3	3.1	0	4	0	0	0	0	0	0	0	0	0	0	0	0	0
massa	DS	M	Transposition of Great Arteries	Rashkind Atrio-septostomy	1	3.6	0	3	0	0	0	0	0	0	0	0	0	0	0	0	0
massa	SJ	F	Transposition of Great Arteries	Rashkind Atrio-septostomy	0	2.9	0	3	0	0	0	0	0	0	0	0	0	0	0	0	0
genoa	F	F	Pulmonary Valve Stenosis	Pulmonary Valvuloplasty	12	3.9	0	3	0	0	0	0	0	0	0	0	0	0	0	0	0
naples	SI	M	Uni-Ventricular Heart	Rashkind Atrio-septostomy	3	3	0	3	0	0	0	0	0	0	0	0	0	0	0	0	0
genoa	P	F	Ventricular Septal Defect + Pulmonary Valve Stenosis+ PDA	PDA Embolization	23	3.4	0	3	0	0	0	0	0	0	0	0	0	0	0	0	0
genoa	G	F	Transposition of Great Arteries	Rashkind Atrio-septostomy	0	2.8	0	3	0	0	0	0	0	0	0	0	0	0	0	0	0
rome	GD	M	Pulmonary Valve Stenosis	Pulmonary Valvuloplasty	6	2.8	0	3	0	0	0	0	0	0	0	0	0	0	0	0	0
naples	SD	M	Aortic Valve Stenosis	Aortic Valvuloplasty	7	2.8	0	4	0	0	0	0	0	0	0	0	0	0	0	0	0
genoa	Z	M	Aortic Valve Stenosis	Aortic Valvuloplasty	15	3	0	4	0	0	0	0	0	0	0	0	0	0	0	0	0
naples	DMP	F	Pulmonary Valve Stenosis	Pulmonary Valvuloplasty	29	3.5	0	3	0	0	0	0	0	0	0	0	0	0	0	0	0
genoa	S	M	Tricuspid Valve Atresia + Aortic Coarctation	Rashkind Atrio-septostomy	3	3.2	0	3	0	0	0	0	0	0	0	0	0	0	0	0	0
genoa	F	M	Hypoplastic Left Heart Syndrome + Pulmonary Valve Stenosis + Aortic Valve Stenosis	Aortic Valvuloplasty + Pulmonary Valvuloplasty (failure)	2	1.6	0	4	0	0	0	0	0	0	0	0	0	0	0	0	0
genoa	F	M	Hypoplastic Left Heart Syndrome + Pulmonary Valve Stenosis + Aortic Valve Stenosis	Rashkind Atrio-septostomy	2	1.6	0	3	0	1	1	0	Cardia Tamponade	Drainage	N	0	D	0	1	1	2
genoa	C	F	Uni-Ventricular Heart (atresia tricuPulmonary Valve Stenosiside )	Rashkind Atrio-septostomy	3	3.4	0	3	0	0	0	0	0	0	0	0	0	0	0	0	0
massa	SA	M	Transposition of Great Arteries	Rashkind Atrio-septostomy	14	3.3	0	3	0	0	0	0	0	0	0	0	0	0	0	0	0
rome	LM	F	Transposition of Great Arteries	Rashkind Atrio-septostomy	5	2.7	0	3	0	0	0	0	0	0	0	0	0	0	0	0	0
genoa	B	F	Transposition of Great Arteries	Rashkind Atrio-septostomy	0	2.2	0	3	0	0	0	0	0	0	0	0	0	0	0	0	0
massa	BM	M	Transposition of Great Arteries	Rashkind Atrio-septostomy	0	3.7	0	3	0	1	0	1	Superior Caval Vein Thrombosis	Medical	Y	0	N	0	0	0	0
genoa	R	F	Transposition of Great Arteries	Rashkind Atrio-septostomy	0	3.4	0	3	0	0	0	0	0	0	0	0	0	0	0	0	0
genoa	F	M	Transposition of Great Arteries	Rashkind Atrio-septostomy	1	3	0	3	0	0	0	0	0	0	0	0	0	0	0	0	0
rome	MA	F	Transposition of Great Arteries	Rashkind Atrio-septostomy	2	2.25	0	3	0	0	0	0	0	0	0	0	0	0	0	0	0
genoa	C	M	Pulmonary Valve Atresia with Intact Ventricular Septum	Radio-frequency Perforation + Balloon Valvuloplasty	2	4	0	4	0	0	0	0	0	0	0	0	0	0	0	0	0
genoa	I	M	Transposition of Great Arteries	Rashkind Atrio-septostomy	0	3	0	3	0	0	0	0	0	0	0	0	0	0	0	0	0
genoa	G	M	Transposition of Great Arteries	Rashkind Atrio-septostomy	0	3	0	3	0	0	0	0	0	0	0	0	0	0	0	0	0
massa	TS	F	Transposition of Great Arteries	Rashkind Atrio-septostomy	1	2.7	0	3	0	0	0	0	0	0	0	0	0	0	0	0	0
genoa	EL	M	Pulmonary Valve Atresia with Intact Ventricular Septum	Radio-frequency Perforation + Balloon Valvuloplasty	1	2.3	0	4	0	0	0	0	0	0	0	0	0	0	0	0	0
genoa	V	F	Transposition of Great Arteries	Rashkind Atrio-septostomy	1	3.3	0	3	0	0	0	0	0	0	0	0	0	0	0	0	0
massa	RA	M	Pulmonary Valve Atresia with Intact Ventricular Septum	Radio-frequency Perforation (failure)	2	2.8	0	4	1	0	0	0	0	0	0	0	S	0	0	0	1
naples	FV	M	Transposition of Great Arteries	Rashkind Atrio-septostomy	0	3.6	0	3	0	0	0	0	0	0	0	0	0	0	0	0	0
naples	CC	F	Pulmonary Valve Stenosis	Pulmonary Valvuloplasty	28	2.7	0	3	0	0	0	0	0	0	0	0	0	0	0	0	0
genoa	DP	M	Pulmonary Valve Atresia with Intact Ventricular Septum	Radio-frequency Perforation + Balloon Valvuloplasty	1	4.6	0	4	0	0	0	0	0	0	0	0	0	0	0	0	0
genoa	DP	M	Pulmonary Valve Atresia with Intact Ventricular Septum	Rashkind Atrio-septostomy	8	4.4	0	3	0	0	0	0	0	0	0	0	0	0	0	0	0
massa	EL	F	Hypoplastic Left Heart Syndrome	Rashkind Atrio-septostomy (failure)	1	2.6	0	3	1	0	0	0	0	0	0	0	D	0	1	1	2
genoa	M	M	Transposition of Great Arteries	Rashkind Atrio-septostomy	0	3	0	3	0	0	0	0	0	0	0	0	0	0	0	0	0
genoa	M	M	Pulmonary Valve Stenosis	Pulmonary Valvuloplasty	2	3.2	0	3	0	0	0	0	0	0	0	0	0	0	0	0	0
genoa	S	F	Pulmonary Valve Atresia with Intact Ventricular Septum	Radio-frequency Perforation (failure)	0	2.7	0	4	1	1	0	1	Hemopericardium	Medical	Y	0	S	0	0	0	1
genoa	S	F	Pulmonary Valve Atresia with Intact Ventricular Septum	Rashkind Atrio-septostomy	3	2.7	0	3	0	0	0	0	0	0	0	0	0	0	0	0	0
naples	BA	M	Pulmonary Valve Stenosis	Pulmonary Valvuloplasty	5	3.4	0	3	0	0	0	0	0	0	0	0	0	0	0	0	0
genoa	L	M	Pulmonary Valve Atresia with Intact Ventricular Septum	Radio-frequency Perforation + Balloon Valvuloplasty	1	3	0	4	0	0	0	0	0	0	0	0	0	0	0	0	0
genoa	M	M	Pulmonary Valve Stenosis	Pulmonary Valvuloplasty	0	3.75	0	3	0	0	0	0	0	0	0	0	0	0	0	0	0
naples	VS	M	Transposition of Great Arteries	Rashkind Atrio-septostomy	0	3.9	0	3	0	0	0	0	0	0	0	0	0	0	0	0	0
naples	DMF	M	Pulmonary Valve Atresia with Intact Ventricular Septumand Hypoplastic Right Ventricle	Rashkind Atrio-septostomy	5	2.6	0	3	0	0	0	0	0	0	0	0	0	0	0	0	0
rome	NC	M	Pulmonary Valve Stenosis	Pulmonary Valvuloplasty	28	2.85	0	3	0	0	0	0	0	0	0	0	0	0	0	0	0
genoa	D	M	Transposition of Great Arteries	Rashkind Atrio-septostomy	1	3.1	0	3	0	0	0	0	0	0	0	0	0	0	0	0	0
massa	BAO	M	Pulmonary Valve Atresia with Intact Ventricular Septum	Rashkind Atrio-septostomy	6	2.5	0	3	0	0	0	0	0	0	0	0	0	0	0	0	0
naples	CFP	M	Transposition of Great Arteries + Ventricular Septal Defect	Rashkind Atrio-septostomy	2	2.6	0	3	0	0	0	0	0	0	0	0	0	0	0	0	0
naples	VM	M	Pulmonary Valve Stenosis	Pulmonary Valvuloplasty	11	2.55	0	3	0	0	0	0	0	0	0	0	0	0	0	0	0
rome	CS	M	Transposition of Great Arteries	Rashkind Atrio-septostomy	0	2.7	0	3	0	0	0	0	0	0	0	0	0	0	0	0	0
genoa	U	M	Pulmonary Valve Atresia with Intact Ventricular Septum	Radio-frequency Perforation + Balloon Valvuloplasty	2	2.5	0	4	0	0	0	0	0	0	0	0	0	0	0	0	0
genoa	S	M	Pulmonary Valve Atresia with Intact Ventricular Septum	Radio-frequency Perforation (failure)	0	2.2	0	4	1	0	0	0	0	0	0	0	S	0	0	0	1
massa	FJ	F	Pulmonary Valve Atresia with Intact Ventricular Septum	Radio-frequency Perforation + Balloon Valvuloplasty	2	2.8	0	4	0	0	0	0	0	0	0	0	0	0	0	0	0
naples	BS	M	Pulmonary Valve Stenosis	Pulmonary Valvuloplasty	9	2.15	0	3	0	0	0	0	0	0	0	0	0	0	0	0	0
naples	LMG	F	Inferior Caval Vein Thrombosis	Inferior Caval Vein Balloon Angioplasty	3	2.5	0	3	0	0	0	0	0	0	0	0	0	0	0	0	0
naples	LMG	F	Inferior Caval Vein Thrombosis	Inferior Caval Vein Balloon Angioplasty	8	2.5	0	3	0	0	0	0	0	0	0	0	0	0	0	0	0
massa	LM	M	Transposition of Great Arteries	Rashkind Atrio-septostomy	1	3.5	0	3	0	0	0	0	0	0	0	0	0	0	0	0	0
naples	TM	F	Aortic Valve Stenosis	Aortic Valvuloplasty	0	2.8	0	4	0	0	0	0	0	0	0	0	0	0	0	0	0
naples	CA	M	Transposition of Great Arteries	Rashkind Atrio-septostomy	1	2.5	0	3	0	0	0	0	0	0	0	0	0	0	0	0	0
rome	T	F	Transposition of Great Arteries	Rashkind Atrio-septostomy	20	2.6	0	3	0	0	0	0	0	0	0	0	0	0	0	0	0
genoa	P	M	Aortic Valve Stenosis	Aortic Valvuloplasty	0	2.5	0	4	0	0	0	0	0	0	0	0	0	0	1	1	1
massa	GG	M	Aortic Valve Stenosis	Aortic Valvuloplasty	0	3.7	0	4	0	0	0	0	0	0	0	0	0	0	0	0	0
genoa	U	M	Hypoplastic Left Heart Syndrome	Rashkind Atrio-septostomy	0	2.95	0	3	0	0	0	0	0	0	0	0	0	0	0	0	0
naples	MR	M	Transposition of Great Arteries	Rashkind Atrio-septostomy	9	2.5	0	3	0	0	0	0	0	0	0	0	0	0	0	0	0
naples	B	M	Aortic Valve Stenosis	Aortic Valvuloplasty	6	2.7	0	4	0	0	0	0	0	0	0	0	0	0	0	0	0
massa	GR	M	Aortic Valve Stenosis	Aortic Valvuloplasty	1	3.2	0	4	0	0	0	0	0	0	0	0	0	0	0	0	0
rome	CM	F	Pulmonary Valve Stenosis	Pulmonary Valvuloplasty (failure)	4	2.8	0	3	1	0	0	0	0	0	0	0	S	0	0	0	1
genoa	M	F	Transposition of Great Arteries	Rashkind Atrio-septostomy	0	2.4	0	3	0	0	0	0	0	0	0	0	0	0	0	0	0
rome	VAR	M	Transposition of Great Arteries	Rashkind Atrio-septostomy	7	2.8	0	3	0	0	0	0	0	0	0	0	0	0	0	0	0
naples	DVF	M	Aortic Valve Stenosis	Aortic Valvuloplasty	4	4.4	0	4	0	0	0	0	0	0	0	0	0	0	0	0	0
genoa	D	M	Transposition of Great Arteries + Ventricular Septal Defect + Aortic Coarctation	Rashkind Atrio-septostomy	4	3.3	0	3	0	0	0	0	0	0	0	0	0	0	0	0	0
rome	BG	M	Hypoplastic Left Heart Syndrome	Atrial Septum Perforation (failure)	0	2.8	0	4	1	0	0	0	0	0	0	0	D	0	1	1	2
naples	AA	F	Pulmonary Valve Stenosis	Pulmonary Valvuloplasty	0	2.4	0	3	0	0	0	0	0	0	0	0	0	0	0	0	0
naples	BV	M	Pulmonary Valve Stenosis + Right Ventricle-to-coronary circulation sinusoids	Pulmonary Valvuloplasty	0	2.5	0	3	0	0	0	0	0	0	0	0	0	0	0	0	0
rome	DSM	F	Transposition of Great Arteries	Rashkind Atrio-septostomy	1	2.6	0	3	0	0	0	0	0	0	0	0	0	0	0	0	0
genoa	M	M	Transposition of Great Arteries	Rashkind Atrio-septostomy	0	4	0	3	0	0	0	0	0	0	0	0	0	0	0	0	0
genoa	P	M	Pulmonary Valve Atresia with Intact Ventricular Septum	Radio-frequency Perforation + Balloon Valvuloplasty	1	3.35	0	4	0	0	0	0	0	0	0	0	0	0	0	0	0
naples	DND	M	Transposition of Great Arteries	Rashkind Atrio-septostomy	13	3.5	0	3	0	0	0	0	0	0	0	0	0	0	0	0	0
massa	NG	M	Pulmonary Valve Stenosis	Pulmonary Valvuloplasty	3	4	0	3	0	1	0	1	Sepsis	Medical	Y	0	N	0	0	0	0
genoa	M	F	Pulmonary Valve Stenosis	Pulmonary Valvuloplasty	10	3.7	0	3	0	0	0	0	0	0	0	0	0	0	0	0	0
massa	TG	F	Transposition of Great Arteries	Rashkind Atrio-septostomy	0	3.2	0	3	0	0	0	0	0	0	0	0	0	0	0	0	0
genoa	P	M	Transposition of Great Arteries + Ventricular Septal Defect	Rashkind Atrio-septostomy	2	2.6	0	3	0	1	1	0	Cerebral Ischemia	Medical	Y	0	N	0	0	0	1
massa	MT	M	Pulmonary Valve Atresia with Intact Ventricular Septum	Radio-frequency Perforation + Balloon Valvuloplasty	3	1.9	0	4	0	0	0	0	0	0	0	0	0	0	0	0	0
genoa	DZ	F	Hypoplastic Left Heart Syndrome	Rashkind Atrio-septostomy	0	2.2	0	3	0	0	0	0	0	0	0	0	0	0	1	1	1
massa	MME	M	Pulmonary Valve Atresia with Intact Ventricular Septum	Radio-frequency Perforation + Balloon Valvuloplasty	1	4.6	0	4	0	1	0	1	Hemopericardium	Medical	Y	0	N	0	0	0	0
naples	BP	M	Pulmonary Valve Stenosis	Pulmonary Valvuloplasty	7	3	0	3	0	0	0	0	0	0	0	0	0	0	0	0	0
naples	TM	M	Transposition of Great Arteries	Rashkind Atrio-septostomy	1	2.8	0	3	0	0	0	0	0	0	0	0	0	0	0	0	0
genoa	N	M	Transposition of Great Arteries	Rashkind Atrio-septostomy	0	3.2	0	3	0	0	0	0	0	0	0	0	0	0	0	0	0
naples	CM	M	Tetralogy of Fallot + Pulmonary Artery Discontinuity	PDA Stenting	16	2.2	0	4	0	0	0	0	0	0	0	0	0	0	0	0	0
rome	SG	M	Aortic Valve Stenosis	Aortic Valvuloplasty	1	2.7	0	4	0	0	0	0	0	0	0	0	0	0	0	0	0
rome	CG	F	Transposition of Great Arteries	Rashkind Atrio-septostomy	1	2.65	0	3	0	0	0	0	0	0	0	0	0	0	0	0	0
naples	DCM	M	Pulmonary Valve Stenosis	Pulmonary Valvuloplasty	6	3.7	0	3	0	0	0	0	0	0	0	0	0	0	0	0	0
massa	CC	M	Aortic Valve Stenosis	Aortic Valvuloplasty	1	3.2	0	4	0	0	0	0	0	0	0	0	0	0	0	0	0
genoa	L	M	Pulmonary Valve Stenosis	Pulmonary Valvuloplasty	7	3.3	0	3	0	0	0	0	0	0	0	0	0	0	0	0	0
naples	PS	F	Pulmonary Valve Stenosis	Pulmonary Valvuloplasty	3	2.5	0	3	0	0	0	0	0	0	0	0	0	0	0	0	0
massa	ML	M	Transposition of Great Arteries	Rashkind Atrio-septostomy	1	3.6	0	3	0	1	1	0	Pneumothorax	Drainage	Y	0	N	0	0	0	1
naples	DA	M	Aortic Valve Stenosis	Aortic Valvuloplasty	6	2	0	4	0	0	0	0	0	0	0	1	0	0	0	0	0
naples	PI	F	Aortic Valve Stenosis	Aortic Valvuloplasty	1	3.3	0	4	0	0	0	0	0	0	0	0	0	0	0	0	0
rome	DTGF	M	Transposition of Great Arteries	Rashkind Atrio-septostomy	0	2.8	0	3	0	0	0	0	0	0	0	0	0	0	0	0	0
genoa	M	F	Transposition of Great Arteries + Ventricular Septal Defect	Rashkind Atrio-septostomy	0	3	0	3	0	0	0	0	0	0	0	0	0	0	0	0	0
rome	DAM	F	Pulmonary Valve Stenosis	Pulmonary Valvuloplasty	3	2	0	3	0	0	0	0	0	0	0	0	0	0	0	0	0
naples	DLT	M	Transposition of Great Arteries	Rashkind Atrio-septostomy	2	2.6	0	3	0	0	0	0	0	0	0	0	0	0	0	0	0
naples	PE	F	Transposition of Great Arteries	Rashkind Atrio-septostomy	5	2.6	0	3	0	0	0	0	0	0	0	0	0	0	0	0	0
genoa	C	F	Transposition of Great Arteries + Ventricular Septal Defect + Aortic Isthmus Hypoplasia	Rashkind Atrio-septostomy	3	3.2	0	3	0	0	0	0	0	0	0	0	0	0	0	0	0
genoa	C	F	Transposition of Great Arteries + Ventricular Septal Defect + Aortic Isthmus Hypoplasia	Rashkind Atrio-septostomy	9	3.2	0	3	0	0	0	0	0	0	0	0	0	0	0	0	0
massa	LM	M	Transposition of Great Arteries	Rashkind Atrio-septostomy	0	3.35	0	3	0	0	0	0	0	0	0	0	0	0	0	0	0
massa	BM	M	Aortic Valve Stenosis	Aortic Valvuloplasty	2	3.5	0	4	0	0	0	0	0	0	0	0	0	0	0	0	0
genoa	C	F	Pulmonary Valve Stenosis	Pulmonary Valvuloplasty	12	4	0	3	0	0	0	0	0	0	0	0	0	0	0	0	0
massa	SO	M	Transposition of Great Arteries	Rashkind Atrio-septostomy	3	3.1	0	3	0	0	0	0	0	0	0	0	0	0	0	0	0
genoa	V	M	Transposition of Great Arteries + Ventricular Septal Defect + Aortic Coarctation	Rashkind Atrio-septostomy	5	3.9	0	3	0	0	0	0	0	0	0	0	0	0	0	0	0
rome	SM	F	Pulmonary Valve Stenosis	Pulmonary Valvuloplasty	19	2.6	0	3	0	0	0	0	0	0	0	0	0	0	0	0	0
rome	BSJ	F	Transposition of Great Arteries	Rashkind Atrio-septostomy	1	2.5	0	3	0	0	0	0	0	0	0	0	0	0	0	0	0
naples	BA	M	Double Outlet Right Ventricle	Rashkind Atrio-septostomy	13	2	0	3	0	0	0	0	0	0	0	0	0	0	0	0	0
rome	C	F	Pulmonary Valve Stenosis	Pulmonary Valvuloplasty	4	2.6	0	3	0	0	0	0	0	0	0	0	0	0	0	0	0
naples	BAA	M	Hypoplastic Left Heart Syndrome	PDA Stenting	16	3.2	0	4	0	0	0	0	0	0	0	1	0	0	0	0	0
naples	CC	F	Pulmonary Valve Stenosis	Pulmonary Valvuloplasty	12	3.7	0	3	0	0	0	0	0	0	0	0	0	0	0	0	0
rome	LA	F	Transposition of Great Arteries	Rashkind Atrio-septostomy	0	3	0	3	0	0	0	0	0	0	0	0	0	0	0	0	0
massa	AA	M	Pulmonary Valve Stenosis	Pulmonary Valvuloplasty	3	3.45	0	3	0	0	0	0	0	0	0	0	0	0	0	0	0
massa	CG	M	Transposition of Great Arteries	Rashkind Atrio-septostomy	1	3.1	0	3	0	1	1	0	Superior Caval Vein Perforation	Drainage	Y	0	N	0	0	0	1
genoa	M	M	Pulmonary Valve Atresia with Intact Ventricular Septum	Radio-frequency Perforation + Balloon Valvuloplasty	6	3	0	4	0	0	0	0	0	0	0	0	0	0	0	0	0
massa	PL	M	Transposition of Great Arteries	Rashkind Atrio-septostomy	0	3.05	0	3	0	1	1	0	Low Cardiac Output	Surgical	Y	0	S	0	0	0	1
massa	ML	M	Transposition of Great Arteries + Ventricular Septal Defect + Aortic Coarctation	Rashkind Atrio-septostomy	1	4	0	3	0	0	0	0	0	0	0	0	0	0	0	0	0
rome	ML	M	Pulmonary Valve Stenosis	Pulmonary Valvuloplasty	5	2.9	0	3	0	0	0	0	0	0	0	0	0	0	0	0	0
rome	LF	F	Pulmonary Valve Stenosis	Pulmonary Valvuloplasty	5	2.7	0	3	0	0	0	0	0	0	0	0	0	0	0	0	0
rome	ND	M	Pulmonary Valve Atresia with Intact Ventricular Septum	Radio-frequency Perforation + Balloon Valvuloplasty	0	2.5	0	4	0	1	1	0	Cardiac Tamponade	Drainage	Y	1	N	0	0	0	1
naples	MF	M	Aortic Valve Stenosis	Aortic Valvuloplasty	2	3.1	0	4	0	0	0	0	0	0	0	0	0	0	0	0	0
rome	MME	F	Pulmonary Valve Stenosis	Pulmonary Valvuloplasty	4	2.4	0	3	0	0	0	0	0	0	0	0	0	0	0	0	0
naples	RG	F	Pulmonary Valve Atresia with Intact Ventricular Septum	Radio-frequency Perforation + Balloon Valvuloplasty	0	2.9	0	4	0	0	0	0	0	0	0	0	0	0	0	0	0
naples	RG	F	Pulmonary Valve Atresia with Intact Ventricular Septum	PDA Stenting	12	3	0	4	0	0	0	0	0	0	0	0	0	0	0	0	0
genoa	I	F	Pulmonary Valve Atresia with Intact Ventricular Septum	Radio-frequency Perforation + Balloon Valvuloplasty	3	2.6	0	4	0	0	0	0	0	0	0	0	0	0	0	0	0
genoa	I	F	Pulmonary Valve Atresia with Intact Ventricular Septum	Surgical Shunt Balloon Angioplasty	8	2.6	0	3	0	0	0	0	0	0	0	0	0	0	0	0	0
massa	FN	M	Aortic Valve Stenosis	Aortic Valvuloplasty	17	3.8	0	4	0	0	0	0	0	0	0	0	0	0	0	0	0
rome	ZA	F	Transposition of Great Arteries	Rashkind Atrio-septostomy	0	2.4	0	3	0	0	0	0	0	0	0	0	0	0	0	0	0
massa	PG	M	Transposition of Great Arteries	Rashkind Atrio-septostomy	0	3.4	0	3	0	0	0	0	0	0	0	0	0	0	0	0	0
rome	TS	F	Pulmonary Valve Stenosis	Pulmonary Valvuloplasty	22	2	0	3	0	0	0	0	0	0	0	0	0	0	0	0	0
genoa	A	M	Transposition of Great Arteries	Rashkind Atrio-septostomy	1	3.8	0	3	0	0	0	0	0	0	0	0	0	0	0	0	0
naples	GS	M	Transposition of Great Arteries	Rashkind Atrio-septostomy	0	3.3	0	3	0	0	0	0	0	0	0	0	0	0	0	0	0
naples	LA	M	Transposition of Great Arteries	Rashkind Atrio-septostomy	6	3.2	0	3	0	0	0	0	0	0	0	0	0	0	0	0	0
naples	AA	M	Pulmonary Valve Atresia with Intact Ventricular Septum	Radio-frequency Perforation + Balloon Valvuloplasty	2	2.6	0	4	0	0	0	0	0	0	0	0	0	0	0	0	0
naples	AA	M	Pulmonary Valve Atresia with Intact Ventricular Septum	Pulmonary Valvuloplasty	19	2.7	0	3	0	0	0	0	0	0	0	0	0	0	0	0	0
massa	PO	F	Aortic Valve Stenosis + Aortic Arch Interruption	Aortic Valvuloplasty	4	3.3	0	4	0	0	0	0	0	0	0	0	0	0	0	0	0
naples	AM	M	Pulmonary Valve Stenosis	Pulmonary Valvuloplasty	1	3.4	0	3	0	0	0	0	0	0	0	0	0	0	0	0	0
naples	AM	M	Pulmonary Valve Stenosis	PDA Stenting + Pulmonary Valvuloplasty	24	3.6	0	4	0	0	0	0	0	0	0	0	0	0	0	0	0
milan	AG	F	Pulmonary Valve Stenosis	Pulmonary Valvuloplasty	6	2.65	0	3	0	1	0	1	Intracardiac Thrombosis	Medical	Y	0	N	0	0	0	0
rome	DLA	F	Pulmonary Valve Atresia with Intact Ventricular Septum	Radio-frequency Perforation + Balloon Valvuloplasty	5	2.5	0	4	0	0	0	0	0	0	0	0	0	0	0	0	0
genoa	M	F	Pulmonary Valve Stenosis	Pulmonary Valvuloplasty	19	3.3	0	3	0	0	0	0	0	0	0	0	0	0	0	0	0
naples	DFD	M	Aortic Valve Stenosis	Aortic Valvuloplasty	13	3.3	0	4	0	0	0	0	0	0	0	0	0	0	0	0	0
genoa	L	M	Pulmonary Valve Stenosis	Pulmonary Valvuloplasty	12	3.05	0	3	0	0	0	0	0	0	0	0	0	0	0	0	0
genoa	S	M	Transposition of Great Arteries	Rashkind Atrio-septostomy	1	3.3	0	3	0	0	0	0	0	0	0	0	0	0	0	0	0
rome	NV	M	Transposition of Great Arteries	Rashkind Atrio-septostomy	1	2.45	0	3	0	0	0	0	0	0	0	0	0	0	0	0	0
naples	SE	M	Aortic Valve Stenosis	Aortic Valvuloplasty	10	4.2	0	4	0	0	0	0	0	0	0	0	0	0	0	0	0
naples	DG	F	Pulmonary Valve Stenosis	Pulmonary Valvuloplasty	31	4.6	0	3	0	0	0	0	0	0	0	0	0	0	0	0	0
milan	DV	F	Transposition of Great Arteries	Rashkind Atrio-septostomy	1	3.65	0	3	0	0	0	0	0	0	0	0	0	0	0	0	0
naples	AG	M	Aortic Valve Stenosis	Aortic Valvuloplasty	4	3.5	0	4	0	0	0	0	0	0	0	0	0	0	0	0	0
naples	BG	F	Pulmonary Valve Atresia with Intact Ventricular Septum	Radio-frequency Perforation + Balloon Valvuloplasty	3	3	0	4	0	0	0	0	0	0	0	0	0	0	0	0	0
naples	FD	M	Transposition of Great Arteries	Rashkind Atrio-septostomy	0	3.2	0	3	0	0	0	0	0	0	0	0	0	0	0	0	0
massa	BSJ	M	Pulmonary Valve Stenosis	Pulmonary Valvuloplasty	3	2.75	0	3	0	0	0	0	0	0	0	0	0	0	0	0	0
milan	ZZ	F	Pulmonary Valve Stenosis	Pulmonary Valvuloplasty	10	3.55	0	3	0	0	0	0	0	0	0	0	0	0	0	0	0
genoa	B	M	Double Outlet Right Ventricle + Transposition of Great Arteries	Rashkind Atrio-septostomy	3	2.1	0	3	0	0	0	0	0	0	0	0	0	0	0	0	0
naples	AS	M	Pulmonary Valve Stenosis	Pulmonary Valvuloplasty	3	3.2	0	3	0	0	0	0	0	0	0	0	0	0	0	0	0
rome	CAO	M	Transposition of Great Arteries	Rashkind Atrio-septostomy	1	2.9	0	3	0	0	0	0	0	0	0	0	0	0	0	0	0
milan	CS	M	Transposition of Great Arteries	Rashkind Atrio-septostomy	0	3	0	3	0	0	0	0	0	0	0	0	0	0	0	0	0
massa	FI	F	Transposition of Great Arteries	Rashkind Atrio-septostomy	0	2.5	0	3	0	0	0	0	0	0	0	0	0	0	0	0	0
naples	CF	F	Transposition of Great Arteries	Rashkind Atrio-septostomy	2	3.7	0	3	0	0	0	0	0	0	0	0	0	0	0	0	0
rome	VDD	M	Pulmonary Valve Stenosis	Pulmonary Valvuloplasty	6	2.8	0	3	0	0	0	0	0	0	0	0	0	0	0	0	0
milan	HA	M	Pulmonary Valve Stenosis	Pulmonary Valvuloplasty	1	3.95	0	3	0	0	0	0	0	0	0	0	0	0	0	0	0
naples	IS	M	Aortic Valve Stenosis	Aortic Valvuloplasty	14	3.1	0	4	0	0	0	0	0	0	0	0	0	0	0	0	0
naples	CC	M	Transposition of Great Arteries	Rashkind Atrio-septostomy	0	4.5	0	3	0	0	0	0	0	0	0	0	0	0	0	0	0
naples	CC	F	Pulmonary Valve Stenosis	Pulmonary Valvuloplasty	1	3	0	3	0	0	0	0	0	0	0	0	0	0	0	0	0
naples	PR	F	Pulmonary Valve Atresia with Intact Ventricular Septum	Radio-frequency Perforation + Balloon Valvuloplasty	1	3.4	0	4	0	0	0	0	0	0	0	0	0	0	0	0	0
naples	PR	F	Pulmonary Valve Atresia with Intact Ventricular Septum	PDA Stenting + Pulmonary Valvuloplasty	15	4.2	0	4	0	0	0	0	0	0	0	0	0	0	0	0	0
naples	DM	F	Pulmonary Valve Stenosis	Pulmonary Valvuloplasty	7	3.1	0	3	0	0	0	0	0	0	0	0	0	0	0	0	0
genoa	C	M	Transposition of Great Arteries	Rashkind Atrio-septostomy (failure)	2	3.8	0	3	1	0	0	0	0	0	0	0	S	0	0	0	1
naples	SMM	F	Pulmonary Valve Stenosis	Pulmonary Valvuloplasty	3	3	0	3	0	0	0	0	0	0	0	0	0	0	0	0	0
naples	SMM	F	Pulmonary Valve Stenosis	PDA Stenting	7	3	0	4	0	1	0	1	Femoral Artery Thrombosis	Medical	Y	0	N	0	0	0	0
genoa	R	F	Transposition of Great Arteries	Rashkind Atrio-septostomy	0	3	0	3	0	0	0	0	0	0	0	0	0	0	0	0	0
genoa	DF	M	Transposition of Great Arteries + Ventricular Septal Defect	Rashkind Atrio-septostomy	1	4.3	0	3	0	0	0	0	0	0	0	0	0	0	0	0	0
genoa	B	M	Major Aorto-Pulmonary Collaterals	Major Aorto-Pulmonary Collaterals Embolization (failure)	19	1.7	0	3	1	1	1	0	Cardiac Tamponade	Drainage	N	1	D	0	1	1	3
naples	GD	F	Pulmonary Valve Stenosis	Pulmonary Valvuloplasty	5	4	0	3	0	0	0	0	0	0	0	0	0	0	0	0	0
naples	GD	F	Pulmonary Valve Stenosis	PDA Stenting	10	4.2	0	4	0	0	0	0	0	0	0	0	0	0	0	0	0
naples	AC	M	Critical Pulmonary Valve Stenosis critica + Inferior Caval Vein Thrombosis	Rashkind Atrio-septostomy	0	2.5	0	3	0	0	0	0	0	0	0	0	0	0	0	0	0
naples	AA	F	Transposition of Great Arteries	Rashkind Atrio-septostomy	3	3.5	0	3	0	0	0	0	0	0	0	0	0	0	0	0	0
genoa	G	M	Pulmonary Atresia + Ventricular Septal Defect	Radio-frequency Perforation (failure)	7	2.5	0	4	1	1	0	1	Hemopericardium	Medical	Y	0	S	0	0	0	1
rome	FM	F	Transposition of Great Arteries	Rashkind Atrio-septostomy	1	2.8	0	3	0	0	0	0	0	0	0	0	0	0	0	0	0
massa	PF	M	Pulmonary Valve Atresia with Intact Ventricular Septum	Radio-frequency Perforation + Balloon Valvuloplasty	4	3.2	0	4	0	0	0	0	0	0	0	0	0	0	0	0	0
milan	PT	M	Transposition of Great Arteries	Rashkind Atrio-septostomy	1	3	0	3	0	0	0	0	0	0	0	0	0	0	0	0	0
massa	FF	M	Transposition of Great Arteries	Rashkind Atrio-septostomy	0	3.75	0	3	0	0	0	0	0	0	0	0	0	0	0	0	0
genoa	GS	M	Tricuspid Valve Atresia	Rashkind Atrio-septostomy	1	2.6	0	3	0	0	0	0	0	0	0	0	0	0	0	0	0
genoa	P	M	Tricuspid Valve Atresia	Rashkind Atrio-septostomy	19	2.3	0	3	0	0	0	0	0	0	0	0	0	0	0	0	0
naples	DPM	F	Pulmonary Valve Atresia with Intact Ventricular Septum	Radio-frequency Perforation + Balloon Valvuloplasty	8	2.6	0	4	0	0	0	0	0	0	0	0	0	0	0	0	0
naples	DPM	F	Pulmonary Valve Atresia with Intact Ventricular Septum	PDA Stenting	21	2.6	0	4	0	0	0	0	0	0	0	0	0	0	0	0	0
naples	PR	F	Transposition of Great Arteries	Rashkind Atrio-septostomy	1	2.4	0	3	0	0	0	0	0	0	0	0	0	0	0	0	0
naples	GS	M	Ebstein Anomaly	PDA Stenting	8	2.6	0	4	0	0	0	0	0	0	0	0	0	0	0	0	0
genoa	B	M	Pulmonary Valve Atresia with Intact Ventricular Septum + Right Ventricle-to-coronary circulation sinusoids, stenosi valvolare e sottovalvolare aortica	Rashkind Atrio-septostomy	0	2.1	0	3	0	0	0	0	0	0	0	0	0	0	1	1	1
genoa	M	M	Pulmonary Valve Atresia with Intact Ventricular Septum	Radio-frequency Perforation + Balloon Valvuloplasty	1	3.2	0	4	0	1	1	0	Ventricular Fibrillation	DC Shock	Y	0	A	0	0	0	1
genoa	A	M	Transposition of Great Arteries + Ventricular Septal Defect	Rashkind Atrio-septostomy	3	3.2	0	3	0	0	0	0	0	0	0	0	0	0	0	0	0
genoa	A	M	Transposition of Great Arteries + Ventricular Septal Defect	Rashkind Atrio-septostomy	5	3.2	0	3	0	1	1	0	Cardiac Tamponade	Drainage	N	0	A+D	0	1	1	2
rome	BM	M	Aortic Valve Stenosis	Aortic Valvuloplasty	3	2.6	0	4	0	0	0	0	0	0	0	0	0	0	0	0	0
genoa	L	M	Transposition of Great Arteries	Rashkind Atrio-septostomy	0	2.8	0	3	0	0	0	0	0	0	0	0	0	0	0	0	0
naples	SA	M	Transposition of Great Arteries	Rashkind Atrio-septostomy	0	2.5	0	3	0	0	0	0	0	0	0	0	0	0	0	0	0
genoa	C	M	Pulmonary Valve Stenosis	Pulmonary Valvuloplasty	3	2.8	0	3	0	0	0	0	0	0	0	0	0	0	0	0	0
massa	BP	M	Transposition of Great Arteries	Rashkind Atrio-septostomy	2	3	0	3	0	0	0	0	0	0	0	0	0	0	0	0	0
genoa	M	F	Transposition of Great Arteries	Rashkind Atrio-septostomy	1	2.9	0	3	0	0	0	0	0	0	0	0	0	0	0	0	0
naples	DMR	M	Transposition of Great Arteries + Ventricular Septal Defect	Rashkind Atrio-septostomy	0	2.6	0	3	0	0	0	0	0	0	0	0	0	0	0	0	0
massa	VL	M	Transposition of Great Arteries	Rashkind Atrio-septostomy	1	3.4	0	3	0	0	0	0	0	0	0	0	0	0	0	0	0
naples	TL	M	Pulmonary Valve Stenosis	Pulmonary Valvuloplasty	1	3.3	0	3	0	0	0	0	0	0	0	0	0	0	0	0	0
naples	GL	M	Transposition of Great Arteries	Rashkind Atrio-septostomy	0	3.1	0	3	0	0	0	0	0	0	0	0	0	0	0	0	0
genoa	G	F	Mitral Valve Atresia	Rashkind Atrio-septostomy	2	3.1	0	3	0	0	0	0	0	0	0	0	0	0	0	0	0
genoa	M	M	Transposition of Great Arteries	Rashkind Atrio-septostomy	1	3.2	0	3	0	0	0	0	0	0	0	0	0	0	0	0	0
genoa	M	M	Transposition of Great Arteries	Superior Caval Vein Balloon Angioplasty	18	3.2	0	3	0	0	0	0	0	0	0	0	0	0	0	0	0
genoa	Z	F	Pulmonary Valve Atresia with Intact Ventricular Septum	Rashkind Atrio-septostomy	1	2.5	0	3	0	0	0	0	0	0	0	0	0	0	0	0	0
naples	CV	M	Pulmonary Valve Stenosis	Pulmonary Valvuloplasty	2	2.9	0	3	0	0	0	0	0	0	0	0	0	0	0	0	0
naples	DV	M	Pulmonary Valve Stenosis	Pulmonary Valvuloplasty	4	3	0	3	0	0	0	0	0	0	0	0	0	0	0	0	0
genoa	S	M	Transposition of Great Arteries + Ventricular Septal Defect	Rashkind Atrio-septostomy	0	3.5	0	3	0	1	0	1	Atrial Flutter	Medical	Y	0	N	0	0	0	0
genoa	T	F	Pulmonary Valve Stenosis	Pulmonary Valvuloplasty	17	2.7	0	3	0	0	0	0	0	0	0	0	0	0	0	0	0
naples	AE	F	Transposition of Great Arteries + Ventricular Septal Defect	Rashkind Atrio-septostomy	3	3.7	0	3	0	0	0	0	0	0	0	0	0	0	0	0	0
genoa	S	F	Pulmonary Valve Stenosis	Pulmonary Valvuloplasty	2	2.8	0	3	0	0	0	0	0	0	0	0	0	0	0	0	0
milan	MAA	M	Tetralogy of Fallot	Bilateral Pulmonary Artery Stenting	23	3.25	0	4	0	0	0	0	0	0	0	0	0	0	0	0	0
genoa	D	F	Pulmonary Valve Atresia with Intact Ventricular Septum	Rashkind Atrio-septostomy	0	3	0	3	0	0	0	0	0	0	0	0	0	0	0	0	0
genoa	G	M	Pulmonary Valve Atresia with Intact Ventricular Septum	Radio-frequency Perforation + Balloon Valvuloplasty	1	3.6	0	4	0	0	0	0	0	0	0	0	0	0	0	0	0
naples	GA	M	Transposition of Great Arteries	Rashkind Atrio-septostomy	0	3.3	0	3	0	0	0	0	0	0	0	0	0	0	0	0	0
naples	ML	M	Transposition of Great Arteries	Rashkind Atrio-septostomy	0	2.6	0	3	0	0	0	0	0	0	0	0	0	0	0	0	0
genoa	T	M	Pulmonary Valve Atresia with Intact Ventricular Septum	Radio-frequency Perforation + Balloon Valvuloplasty	0	3	0	4	0	0	0	0	0	0	0	0	0	0	0	0	0
naples	LP	M	Double Outlet Right Ventricle	Rashkind Atrio-septostomy	3	3.2	0	3	0	0	0	0	0	0	0	0	0	0	0	0	0
naples	RM	M	Transposition of Great Arteries	Rashkind Atrio-septostomy	1	3.3	0	3	0	0	0	0	0	0	0	0	0	0	0	0	0
naples	CC	M	Ebstein Anomaly	PDA Stenting	3	3.1	0	4	0	0	0	0	0	0	0	0	0	0	0	0	0
naples	CF	M	Transposition of Great Arteries	Rashkind Atrio-septostomy	0	2.8	0	3	0	0	0	0	0	0	0	0	0	0	0	0	0
massa	FY	M	Transposition of Great Arteries	Rashkind Atrio-septostomy	1	3.1	0	3	0	0	0	0	0	0	0	0	0	0	1	1	1
genoa	L	M	Transposition of Great Arteries + Aortic Arch Hypoplasia	Rashkind Atrio-septostomy	0	4.3	0	3	0	0	0	0	0	0	0	0	0	0	0	0	0
genoa	L	M	Transposition of Great Arteries + Aortic Arch Hypoplasia	Rashkind Atrio-septostomy	2	4.3	0	3	0	0	0	0	0	0	0	0	0	0	0	0	0
genoa	B	M	Pulmonary Valve Atresia with Intact Ventricular Septum	Radio-frequency Perforation + Balloon Valvuloplasty	3	2.7	0	4	0	0	0	0	0	0	0	0	0	0	0	0	0
genoa	S	M	Transposition of Great Arteries	Rashkind Atrio-septostomy	1	3.25	0	3	0	0	0	0	0	0	0	0	0	0	0	0	0
turin	GM	F	Transposition of Great Arteries	Rashkind Atrio-septostomy	1	3.9	0	3	0	0	0	0	0	0	0	0	0	0	0	0	0
genoa	F	M	Transposition of Great Arteries	Rashkind Atrio-septostomy	2	3	0	3	0	0	0	0	0	0	0	0	0	0	0	0	0
massa	CS	M	Transposition of Great Arteries + Pulmonary Valve Stenosis	Rashkind Atrio-septostomy	1	3.65	0	3	0	0	0	0	0	0	0	0	0	0	0	0	0
massa	UG	M	Transposition of Great Arteries	Rashkind Atrio-septostomy	0	3.8	0	3	0	0	0	0	0	0	0	0	0	0	0	0	0
rome	DG	M	Pulmonary Valve Stenosis	Pulmonary Valvuloplasty	2	2.3	0	3	0	0	0	0	0	0	0	0	0	0	0	0	0
genoa	M	M	Pulmonary Atresia + Ventricular Septal Defect	Radio-frequency Perforation + Balloon Valvuloplasty	6	3.45	0	4	0	1	0	1	Hemopericardium	Medical	Y	0	N	0	0	0	0
naples	SA	M	Pulmonary Valve Stenosis	Pulmonary Valvuloplasty	4	3.2	0	3	0	0	0	0	0	0	0	0	0	0	0	0	0
naples	SA	M	Pulmonary Valve Stenosis	PDA Stenting	9	3.3	0	4	0	0	0	0	0	0	0	0	0	0	0	0	0
genoa	A	F	Pulmonary Valve Atresia with Intact Ventricular Septum	Radio-frequency Perforation + Balloon Valvuloplasty	1	3	0	4	0	0	0	0	0	0	0	0	0	0	0	0	0
turin	SH	M	Transposition of Great Arteries	Rashkind Atrio-septostomy	5	3.6	0	3	0	0	0	0	0	0	0	0	0	0	0	0	0
genoa	L	F	Transposition of Great Arteries	Rashkind Atrio-septostomy	0	3.2	0	3	0	0	0	0	0	0	0	0	0	0	0	0	0
naples	BM	F	Pulmonary Valve Atresia with Intact Ventricular Septum	Rashkind Atrio-septostomy	0	2.8	0	3	0	0	0	0	0	0	0	0	0	0	0	0	0
turin	GS	M	Pulmonary Valve Atresia with Intact Ventricular Septum	Radio-frequency Perforation + Balloon Valvuloplasty	20	2.7	0	4	0	0	0	0	0	0	0	0	0	0	1	1	1
naples	AR	M	Transposition of Great Arteries	Rashkind Atrio-septostomy	0	2.7	0	3	0	0	0	0	0	0	0	0	0	0	0	0	0
massa	FGA	M	Aortic Valve Stenosis	Aortic Valvuloplasty	0	2.6	0	4	0	1	0	1	Bleeding	Medical	Y	1	N	0	0	0	0
massa	GM	F	Pulmonary Valve Stenosis	Pulmonary Valvuloplasty	1	3.1	0	3	0	0	0	0	0	0	0	0	0	0	0	0	0
rome	FS	M	Pulmonary Valve Stenosis	Pulmonary Valvuloplasty	22	2.8	0	3	0	0	0	0	0	0	0	0	0	0	0	0	0
massa	BE	F	Transposition of Great Arteries	Rashkind Atrio-septostomy	1	3.35	0	3	0	1	0	1	Hemopericardium	Drainage	Y	0	N	0	0	0	0
naples	CA	M	Pulmonary Valve Atresia with Intact Ventricular Septum	Radio-frequency Perforation + Balloon Valvuloplasty	1	3.6	0	4	0	0	0	0	0	0	0	0	0	0	0	0	0
naples	CMG	F	Pulmonary Valve Atresia with Intact Ventricular Septum	Radio-frequency Perforation + Balloon Valvuloplasty	1	3.6	0	4	0	0	0	0	0	0	0	0	0	0	0	0	0
naples	CMG	F	Pulmonary Valve Atresia with Intact Ventricular Septum	PDA Stenting	6	3.5	0	4	0	0	0	0	0	0	0	0	0	0	0	0	0
naples	SF	M	Tetralogy of Fallot + Pulmonary Artery Discontinuity	PDA Stenting	6	2.9	0	4	0	0	0	0	0	0	0	0	0	0	0	0	0
milan	RL	M	Transposition of Great Arteries	Rashkind Atrio-septostomy	0	3.65	0	3	0	0	0	0	0	0	0	0	0	0	0	0	0
rome	LR	M	Pulmonary Valve Stenosis	Pulmonary Valvuloplasty	2	2.7	0	3	0	0	0	0	0	0	0	0	0	0	0	0	0
naples	PN	M	Criss-Cross Heart + Ventricular Septal Defect + Pulmonary Valve Stenosis	PDA Stenting	9	2.8	0	4	0	0	0	0	0	0	0	0	0	0	0	0	0
naples	CLG	M	Aortic Valve Stenosis	Aortic Valvuloplasty	4	3	0	4	0	0	0	0	0	0	0	0	0	0	0	0	0
milan	PD	M	Pulmonary Valve Stenosis	Pulmonary Valvuloplasty	11	2.4	0	3	0	0	0	0	0	0	0	0	0	0	0	0	0
milan	CT	M	Transposition of Great Arteries	Rashkind Atrio-septostomy	0	3.9	0	3	0	0	0	0	0	0	0	0	0	0	0	0	0
genoa	P	M	Pulmonary Valve Atresia with Intact Ventricular Septum	Radio-frequency Perforation + Balloon Valvuloplasty	1	3.85	0	4	0	0	0	0	0	0	0	0	0	0	0	0	0
turin	PG	F	Transposition of Great Arteries	Rashkind Atrio-septostomy	0	3.1	0	3	0	0	0	0	0	0	0	0	0	0	0	0	0
turin	PA	M	Pulmonary Valve Stenosis	Pulmonary Valvuloplasty	2	2.9	0	3	0	0	0	0	0	0	0	0	0	0	0	0	0
turin	TA	M	Aortic Valve Stenosis	Aortic Valvuloplasty	30	5.8	0	4	0	0	0	0	0	0	0	0	0	0	0	0	0
milan	MM	F	Pulmonary Valve Stenosis	Pulmonary Valvuloplasty	10	2.2	0	3	0	0	0	0	0	0	0	0	0	0	0	0	0
naples	CN	M	Transposition of Great Arteries	Rashkind Atrio-septostomy	0	3.2	0	3	0	0	0	0	0	0	0	0	0	0	0	0	0
naples	CF	F	Ebstein Anomaly	PDA Stenting	3	3.2	0	4	0	0	0	0	0	0	0	0	0	0	0	0	0
naples	AEL	M	Hypoplastic Left Heart Syndrome	Rashkind Atrio-septostomy	1	3.1	0	3	0	0	0	0	0	0	0	0	0	0	0	0	0
genoa	P	M	Tetralogy of Fallot s/p Surgical Shunt	Surgical Shunt Thrombosysis + Balloon Angioplasty	15	3.25	0	3	0	0	0	0	0	0	0	0	0	0	0	0	0
naples	SE	M	Tetralogy of Fallot + Pulmonary Artery Discontinuity	PDA Stenting	7	3.1	0	4	0	0	0	0	0	0	0	0	0	0	0	0	0
genoa	S	F	Mitral Valve Atresia	Rashkind Atrio-septostomy	0	2.9	0	3	0	0	0	0	0	0	0	0	0	0	0	0	0
genoa	M	F	Pulmonary Valve Atresia with Intact Ventricular Septum	Radio-frequency Perforation + Balloon Valvuloplasty + Rashkind Atrio-septostomy	1	2.8	0	4	0	0	0	0	0	0	0	0	0	0	0	0	0
naples	GV	M	Transposition of Great Arteries	Rashkind Atrio-septostomy	0	3.3	0	3	0	0	0	0	0	0	0	0	0	0	0	0	0
naples	DNF	M	Pulmonary Valve Stenosis	Pulmonary Valvuloplasty	3	3	0	3	0	0	0	0	0	0	0	0	0	0	0	0	0
genoa	L	F	Pulmonary Valve Stenosis	Pulmonary Valvuloplasty	4	3.15	0	3	0	0	0	0	0	0	0	0	0	0	0	0	0
naples	MA	M	Transposition of Great Arteries	Rashkind Atrio-septostomy	0	2.6	0	3	0	0	0	0	0	0	0	0	0	0	0	0	0
milan	BC	M	Transposition of Great Arteries	Rashkind Atrio-septostomy	0	3.1	0	3	0	0	0	0	0	0	0	0	0	0	0	0	0
naples	BB	M	Hypoplastic Left Heart Syndrome	PDA Stenting	22	3	0	4	0	0	0	0	0	0	0	0	0	0	1	1	1
genoa	V	F	Transposition of Great Arteries + Ventricular Septal Defect	Rashkind Atrio-septostomy	0	2.5	0	3	0	0	0	0	0	0	0	0	0	0	0	0	0
naples	FE	M	Transposition of Great Arteries	Rashkind Atrio-septostomy	0	3	0	3	0	0	0	0	0	0	0	0	0	0	0	0	0
milan	TC	F	Transposition of Great Arteries	Rashkind Atrio-septostomy	0	3.5	0	3	0	0	0	0	0	0	0	0	0	0	0	0	0
naples	VR	M	Pulmonary Valve Stenosis	Pulmonary Valvuloplasty	4	2.9	0	3	0	0	0	0	0	0	0	0	0	0	0	0	0
turin	RA	M	Transposition of Great Arteries	Rashkind Atrio-septostomy	1	3.1	0	3	0	1	0	1	Hemopericardium	Medical	Y	0	N	0	0	0	0
turin	BN	F	Transposition of Great Arteries	Rashkind Atrio-septostomy	0	3.25	0	3	0	0	0	0	0	0	0	0	0	0	0	0	0
rome	MA	F	Pulmonary Valve Stenosis	Pulmonary Valvuloplasty	9	2.9	0	3	0	0	0	0	0	0	0	0	0	0	0	0	0
rome	SA	M	Aortic Valve Stenosis	Aortic Valvuloplasty	3	2.95	0	4	0	0	0	0	0	0	0	0	0	0	0	0	0
massa	RL	M	Transposition of Great Arteries	Rashkind Atrio-septostomy	1	3.4	0	3	0	1	1	0	Pneumothorax	Drainage	Y	1	S	0	0	0	1
massa	CL	F	Transposition of Great Arteries	Rashkind Atrio-septostomy	1	3.3	0	3	0	1	1	0	Cerebral Ischemia	Medical	Y	0	N	0	0	0	1
genoa	C	M	Transposition of Great Arteries	Rashkind Atrio-septostomy	0	3.7	0	3	0	0	0	0	0	0	0	0	0	0	0	0	0
milan	DIM	M	Tricuspid Valve Atresia + Pulmonary Valve Atresia	PDA Stenting	19	2.35	0	4	0	0	0	0	0	0	0	0	0	0	0	0	0
genoa	C	M	Transposition of Great Arteries + Ventricular Septal Defect	Rashkind Atrio-septostomy	0	3.5	0	3	0	0	0	0	0	0	0	0	0	0	0	0	0
naples	PV	M	Aortic Valve Stenosis	Aortic Valvuloplasty	1	3.4	0	4	0	0	0	0	0	0	0	0	0	0	0	0	0
massa	MA	M	Transposition of Great Arteries	Rashkind Atrio-septostomy	0	3.55	0	3	0	0	0	0	0	0	0	0	0	0	0	0	0
naples	MR	F	Pulmonary Valve Atresia with Intact Ventricular Septum + Hypoplastic Right Ventricle	PDA Stenting + Rashkind Atrio-septostomy	5	1.8	0	4	0	1	1	0	Stent Embolization	Percutaneous Retrieval	Y	0	C	0	0	0	1
naples	MR	F	Pulmonary Valve Atresia with Intact Ventricular Septum + Hypoplastic Right Ventricle	PDA Re-Stenting	28	2.4	0	4	0	0	0	0	0	0	0	0	0	0	0	0	0
genoa	F	F	Pulmonary Valve Atresia with Intact Ventricular Septum	Radio-frequency Perforation + Balloon Valvuloplasty	0	2.1	0	4	0	1	1	0	Right Ventricle Hematoma	Medical	N	1	D	0	1	1	2
naples	BLF	F	Transposition of Great Arteries	Rashkind Atrio-septostomy	2	3.5	0	3	0	0	0	0	0	0	0	0	0	0	0	0	0
massa	FR	M	Pulmonary Valve Stenosis	Pulmonary Valvuloplasty	2	3.4	0	3	0	0	0	0	0	0	0	0	0	0	0	0	0
rome	FM	F	Pulmonary Valve Stenosis	Pulmonary Valvuloplasty	22	2.5	0	3	0	0	0	0	0	0	0	0	0	0	0	0	0
naples	GR	M	Aortic Valve Stenosis	Aortic Valvuloplasty	7	3.6	0	4	0	0	0	0	0	0	0	0	0	0	0	0	0
genoa	L	F	Pulmonary Valve Atresia with Intact Ventricular Septum	Radio-frequency Perforation (failure)	0	2.5	0	4	1	1	1	0	Cardiac Tamponade	Drainage	N	0	S+D	0	1	1	3
turin	RM	M	Pulmonary Atresia + Ventricular Septal Defect	Major Aorto-Pulmonary Collaterals Embolization	28	3.4	0	3	0	0	0	0	0	0	0	0	0	0	0	0	0
turin	RM	M	Pulmonary Atresia + Ventricular Septal Defect	Major Aorto-Pulmonary Collaterals Embolization	31	3.4	0	3	0	0	0	0	0	0	0	0	0	0	0	0	0
genoa	M	F	Transposition of Great Arteries	Rashkind Atrio-septostomy	1	3.2	0	3	0	0	0	0	0	0	0	0	0	0	0	0	0
rome	MY	F	Pulmonary Valve Stenosis	Pulmonary Valvuloplasty	3	2.8	0	3	0	0	0	0	0	0	0	0	0	0	0	0	0
massa	MA	M	Transposition of Great Arteries	Rashkind Atrio-septostomy	0	2.4	0	3	0	0	0	0	0	0	0	0	0	0	0	0	0
massa	TM	M	Transposition of Great Arteries	Rashkind Atrio-septostomy	0	2.1	0	3	0	0	0	0	0	0	0	0	0	0	0	0	0
milan	CL	M	Pulmonary Valve Stenosis	Pulmonary Valvuloplasty	15	3.85	0	3	0	0	0	0	0	0	0	0	0	0	0	0	0
naples	GM	M	Hypoplastic Left Heart Syndrome	PDA Stenting	10	3	0	4	0	0	0	0	0	0	0	0	0	0	0	0	0
turin	SE	M	Pulmonary Valve Stenosis	Pulmonary Valvuloplasty	2	3.65	0	3	0	0	0	0	0	0	0	0	0	0	0	0	0
turin	SE	M	Pulmonary Valve Stenosis	Pulmonary Valvuloplasty	22	4.09	0	3	0	0	0	0	0	0	0	0	0	0	0	0	0
naples	CM	M	Tetralogy of Fallot	Pulmonary Valvuloplasty + PDA Stenting	4	3	0	3	0	0	0	0	0	0	0	0	0	0	0	0	0
massa	RSI	F	Hypoplastic Left Heart Syndrome	Rashkind Atrio-septostomy	1	1.7	0	3	0	0	0	0	0	0	0	0	0	0	0	0	0
genoa	M	F	Pulmonary Valve Stenosis	Pulmonary Valvuloplasty	26	3.6	0	3	0	0	0	0	0	0	0	0	0	0	0	0	0
naples	PA	M	Pulmonary Valve Stenosis	Pulmonary Valvuloplasty	13	3.5	0	3	0	0	0	0	0	0	0	0	0	0	0	0	0
naples	DB	F	Pulmonary Valve Stenosis	Pulmonary Valvuloplasty	13	3.6	0	3	0	0	0	0	0	0	0	0	0	0	0	0	0
genoa	S	F	Pulmonary Valve Atresia with Intact Ventricular Septum	Rashkind Atrio-septostomy	0	2.95	0	3	0	0	0	0	0	0	0	0	0	0	1	1	1
turin	MA	M	Double Outlet Right Ventricle	Rashkind Atrio-septostomy	5	2.75	0	3	0	0	0	0	0	0	0	0	0	0	0	0	0
turin	BM	M	Transposition of Great Arteries	Rashkind Atrio-septostomy	0	3.65	0	3	0	0	0	0	0	0	0	0	0	0	0	0	0
naples	BM	F	Pulmonary Valve Stenosis	Pulmonary Valvuloplasty	0	2.9	0	3	0	0	0	0	0	0	0	0	0	0	0	0	0
naples	CA	M	Pulmonary Valve Stenosis	Pulmonary Valvuloplasty	16	3.2	0	3	0	0	0	0	0	0	0	0	0	0	0	0	0
turin	OG	F	Transposition of Great Arteries	Rashkind Atrio-septostomy	1	4	0	3	0	0	0	0	0	0	0	0	0	0	0	0	0
turin	FL	M	Aortic Valve Stenosis	Aortic Valvuloplasty	12	3	0	4	0	0	0	0	0	0	0	0	0	0	0	0	0
turin	FL	M	Aortic Valve Stenosis	Aortic Valvuloplasty	20	3	0	4	0	0	0	0	0	0	0	0	0	0	0	0	0
massa	LG	F	Hypoplastic Left Heart Syndrome	Rashkind Atrio-septostomy	0	2	0	3	0	0	0	0	0	0	0	0	0	0	0	0	0
naples	SE	M	Uni-Ventricular Heart	Rashkind Atrio-septostomy	0	3	0	3	0	0	0	0	0	0	0	0	0	0	0	0	0
naples	CM	F	Transposition of Great Arteries	Rashkind Atrio-septostomy	2	3.3	0	3	0	0	0	0	0	0	0	0	0	0	0	0	0
genoa	O	M	Pulmonary Valve Stenosis	Pulmonary Valvuloplasty	9	3.25	0	3	0	0	0	0	0	0	0	0	0	0	0	0	0
massa	BA	M	Transposition of Great Arteries	Rashkind Atrio-septostomy	1	3.3	0	3	0	0	0	0	0	0	0	0	0	0	0	0	0
naples	DGP	M	Aortic Valve Stenosis	Aortic Valvuloplasty	8	3.3	0	4	0	0	0	0	0	0	0	0	0	0	0	0	0
massa	QA	F	Transposition of Great Arteries	Rashkind Atrio-septostomy	1	2.4	0	3	0	0	0	0	0	0	0	0	0	0	0	0	0
naples	TF	F	Transposition of Great Arteries	Rashkind Atrio-septostomy	0	3.4	0	3	0	0	0	0	0	0	0	0	0	0	0	0	0
rome	BC	M	Pulmonary Valve Stenosis	Pulmonary Valvuloplasty	5	2.9	0	3	0	0	0	0	0	0	0	0	0	0	0	0	0
massa	BA	M	Transposition of Great Arteries	Rashkind Atrio-septostomy	0	3.6	0	3	0	0	0	0	0	0	0	0	0	0	0	0	0
naples	RL	M	Aortic Valve Stenosis	Aortic Valvuloplasty	10	2.6	0	4	0	0	0	0	0	0	0	0	0	0	0	0	0
genoa	T	F	Tetralogy of Fallot	RVOT Stenting	20	2.9	0	3	0	1	0	1	Myocardial Ischemia	Medical	Y	0	N	0	0	0	0
naples	DPF	F	Bilateral Pulmonary Discontinuity	Bilateral PDA Stenting	17	3	0	4	0	0	0	0	0	0	0	0	0	0	0	0	0
naples	DCA	M	Transposition of Great Arteries	Rashkind Atrio-septostomy	14	3.1	0	3	0	0	0	0	0	0	0	0	0	0	0	0	0
rome	DSD	M	Transposition of Great Arteries	Rashkind Atrio-septostomy	1	2.9	0	3	0	0	0	0	0	0	0	0	0	0	0	0	0
turin	CA	M	Transposition of Great Arteries	Rashkind Atrio-septostomy	2	2.5	0	3	0	0	0	0	0	0	0	0	0	0	0	0	0
milan	MM	M	Aortic Valve Stenosis	Aortic Valvuloplasty	19	3.4	0	4	0	0	0	0	0	0	0	0	0	0	0	0	0
naples	ZS	M	Pulmonary Valve Stenosis	Pulmonary Valvuloplasty	3	3.4	0	3	0	0	0	0	0	0	0	0	0	0	0	0	0
rome	FL	F	Transposition of Great Arteries	Rashkind Atrio-septostomy	17	2.55	0	3	0	0	0	0	0	0	0	0	0	0	0	0	0
rome	CB	F	Transposition of Great Arteries	Rashkind Atrio-septostomy	1	2.75	0	3	0	0	0	0	0	0	0	0	0	0	0	0	0
massa	GA	F	Pulmonary Valve Atresia with Intact Ventricular Septum	Radio-frequency Perforation + Balloon Valvuloplasty	4	3	0	4	0	0	0	0	0	0	0	0	0	0	0	0	0
milan	MA	M	Transposition of Great Arteries	Rashkind Atrio-septostomy	0	3.2	0	3	0	0	0	0	0	0	0	0	0	0	0	0	0
turin	LL	M	Aortic Valve Stenosis	Aortic Valvuloplasty	0	3.2	0	4	0	0	0	0	0	0	0	0	0	0	0	0	0
rome	RD	M	Pulmonary Valve Stenosis	Pulmonary Valvuloplasty	2	2.3	0	3	0	1	0	1	Myocardial Ischemia	Medical	Y	0	N	0	0	0	0
naples	N	F	Transposition of Great Arteries	Rashkind Atrio-septostomy	0	3.5	0	3	0	0	0	0	0	0	0	0	0	0	0	0	0
naples	MM	M	Double Outlet Right Ventricle + Pulmonary Atresia + Pulmonary Artery Discontinuity	PDA Stenting bilaterale	5	1.5	0	4	0	0	0	0	0	0	0	1	0	0	0	0	0
turin	PG	M	Pulmonary Valve Stenosis	Pulmonary Valvuloplasty	3	3.4	0	3	0	0	0	0	0	0	0	0	0	0	0	0	0
genoa	Z	F	Double Outlet Right Ventricle + Transposition of Great Arteries + Pulmonary Valve Stenosis	Rashkind Atrio-septostomy	4	2.95	0	3	0	0	0	0	0	0	0	0	0	0	0	0	0
massa	PN	M	Hypoplastic Left Heart Syndrome	Rashkind Atrio-septostomy	0	2	0	3	0	0	0	0	0	0	0	0	0	0	0	0	0
massa	MP	M	Tricuspid Valve Atresia + Transposition of Great Arteries	Rashkind Atrio-septostomy	0	2.6	0	3	0	0	0	0	0	0	0	0	0	0	0	0	0
turin	MA	M	Aortic Valve Stenosis	Aortic Valvuloplasty	3	2.85	0	4	0	0	0	0	0	0	0	0	0	0	0	0	0
rome	BC	M	Pulmonary Valve Stenosis	Pulmonary Valvuloplasty	0	2.9	0	3	0	0	0	0	0	0	0	0	0	0	0	0	0
genoa	T	M	Transposition of Great Arteries	Rashkind Atrio-septostomy	0	3.1	0	3	0	0	0	0	0	0	0	0	0	0	0	0	0
genoa	M	M	Transposition of Great Arteries + Ventricular Septal Defect	Rashkind Atrio-septostomy	1	3.9	0	3	0	0	0	0	0	0	0	0	0	0	0	0	0
naples	CC	M	Pulmonary Valve Atresia with Intact Ventricular Septum	Radio-frequency Perforation + Balloon Valvuloplasty	3	3.8	0	4	0	1	0	1	Femoral Vein Thrombosis	Medical	Y	0	N	0	0	0	0
naples	CC	M	Pulmonary Valve Atresia with Intact Ventricular Septum	PDA Stenting	9	4	0	4	0	0	0	0	0	0	0	0	0	0	0	0	0
genoa	D	M	Pulmonary Atresia + Ventricular Septal Defect	Radio-frequency Perforation (failure)	3	2.8	0	4	1	0	0	0	0	0	0	0	S	0	0	0	1
turin	W	M	Pulmonary Valve Stenosis	Pulmonary Valvuloplasty	3	3.3	0	3	0	1	0	1	Hemopericardium	Medical	Y	0	N	0	0	0	0
naples	LR	M	Pulmonary Valve Stenosis	Pulmonary Valvuloplasty	2	2.3	0	3	0	0	0	0	0	0	0	0	0	0	0	0	0
naples	LR	M	Pulmonary Valve Stenosis	PDA Stenting	8	2.3	0	4	0	0	0	0	0	0	0	0	0	0	0	0	0
genoa	C	M	Transposition of Great Arteries	Rashkind Atrio-septostomy	0	2.5	0	3	0	0	0	0	0	0	0	0	0	0	0	0	0
milan	CCA	M	Pulmonary Valve Stenosis	Pulmonary Valvuloplasty	1	3.45	0	3	0	0	0	0	0	0	0	0	0	0	0	0	0
massa	HA	M	Uni-Ventricular Heart + Pulmonary Atresia	Rashkind Atrio-septostomy	1	2.4	0	3	0	1	1	0	Cerebral Ischemia	Medical	Y	0	N	0	0	0	1
massa	LD	M	Aortic Valve Stenosis	Aortic Valvuloplasty	1	2.9	0	4	0	1	1	0	Ventricular Fibrillation	DC Shock	Y	0	A+D	0	1	1	2
naples	NM	M	Pulmonary Atresia + Ventricular Septal Defect + Total Anomalous Pulmonary Vein Drainage	PDA Stenting	4	2.8	0	4	0	0	0	0	0	0	0	0	0	0	0	0	0
naples	CM	F	Transposition of Great Arteries	Rashkind Atrio-septostomy	0	3.1	0	3	0	0	0	0	0	0	0	0	0	0	0	0	0
rome	DLM	M	Pulmonary Valve Stenosis	Pulmonary Valvuloplasty	23	2.55	0	3	0	0	0	0	0	0	0	0	0	0	0	0	0
massa	BM	F	Double Outlet Right Ventricle	Rashkind Atrio-septostomy	0	2.7	0	3	0	1	0	1	Emorragia cerebrale lieve	Medical	Y	0	N	0	0	0	0
turin	LF	F	Transposition of Great Arteries	Rashkind Atrio-septostomy	1	3.3	0	3	0	0	0	0	0	0	0	0	0	0	0	0	0
massa	TT	M	Uni-Ventricular Heart	Rashkind Atrio-septostomy	1	2.5	0	3	0	0	0	0	0	0	0	0	0	0	0	0	0
massa	GM	F	Transposition of Great Arteries + Ventricular Septal Defect + Pulmonary Valve Stenosis	Rashkind Atrio-septostomy	0	3.2	0	3	0	1	0	1	Atrial Flutter	DC Shock	Y	0	N	0	0	0	0
naples	DFA	M	Pulmonary Atresia + Ventricular Septal Defect	PDA Stenting	12	3.4	0	4	0	0	0	0	0	0	0	0	0	0	0	0	0
genoa	T	F	Pulmonary Valve Stenosis	Pulmonary Valvuloplasty	3	2.7	0	3	0	0	0	0	0	0	0	0	0	0	0	0	0
turin	ZK	F	Pulmonary Valve Stenosis	Pulmonary Valvuloplasty	2	2.3	0	3	0	0	0	0	0	0	0	0	0	0	0	0	0
turin	BT	M	Tetralogy of Fallot	Pulmonary Valvuloplasty	31	4.15	0	3	0	0	0	0	0	0	0	0	0	0	0	0	0
turin	BM	M	Transposition of Great Arteries	Rashkind Atrio-septostomy	0	3.6	0	3	0	0	0	0	0	0	0	0	0	0	0	0	0
rome	DPD	M	Hypoplastic Left Heart Syndrome	PDA Stenting + Rashkind Atrio-septostomy (hybrid palliation)	6	2.75	1	4	0	1	0	1	Myocardial Ischemia	Medical	Y	0	N	0	0	0	0
rome	DPD	M	Hypoplastic Left Heart Syndrome	PDA Re-Stenting + Aortic Isthmus Balloon Angiolpasty	21	2.7	0	4	0	0	0	0	0	0	0	0	0	0	0	0	0
turin	MN	M	Pulmonary Valve Stenosis	Pulmonary Valvuloplasty	2	2.6	0	3	0	0	0	0	0	0	0	0	0	0	0	0	0
turin	MN	M	Pulmonary Valve Stenosis	Pulmonary Valvuloplasty	31	2.6	0	3	0	0	0	0	0	0	0	0	0	0	0	0	0
naples	VM	M	Pulmonary Valve Stenosis	Pulmonary Valvuloplasty	23	3.1	0	3	0	0	0	0	0	0	0	0	0	0	0	0	0
naples	DD	M	PDA	PDA Embolization	22	3.7	0	3	0	0	0	0	0	0	0	0	0	0	0	0	0
genoa	S	M	Double Outlet Right Ventricle + Ventricular Septal Defect	Rashkind Atrio-septostomy	1	2.1	0	3	0	0	0	0	0	0	0	0	0	0	0	0	0
genoa	C	F	Transposition of Great Arteries	Rashkind Atrio-septostomy	1	2.7	0	3	0	0	0	0	0	0	0	0	0	0	0	0	0
turin	CC	M	Transposition of Great Arteries	Rashkind Atrio-septostomy	0	3.6	0	3	0	0	0	0	0	0	0	0	0	0	0	0	0
rome	BN	M	Pulmonary Valve Stenosis	Pulmonary Valvuloplasty	6	2.9	0	3	0	0	0	0	0	0	0	0	0	0	0	0	0
massa	LME	F	Transposition of Great Arteries	Rashkind Atrio-septostomy	1	3	0	3	0	0	0	0	0	0	0	0	0	0	0	0	0
genoa	B	M	Pulmonary Valve Atresia with Intact Ventricular Septum	Radio-frequency Perforation + Balloon Valvuloplasty	2	3.5	0	4	0	0	0	0	0	0	0	0	0	0	0	0	0
milan	BC	F	Transposition of Great Arteries	Rashkind Atrio-septostomy	0	3.3	0	3	0	0	0	0	0	0	0	0	0	0	0	0	0
massa	PG	F	Aortic Valve Stenosis + Aortic Coarctation	Aortic Valvuloplasty	2	3	0	4	0	1	1	0	Cardiac Rupture	Surgical	Y	1	S	0	0	0	1
turin	LE	M	Transposition of Great Arteries	Rashkind Atrio-septostomy	1	2.7	0	3	0	0	0	0	0	0	0	0	0	0	0	0	0
genoa	U	F	Tetralogy of Fallot	RVOT Stenting (hybrid) + Pulmonary Artery Balloon Angioplasty	25	3.2	1	4	0	1	1	0	Pulmonary Artery Rupture	Surgical	Y	1	S	0	0	0	1
naples	DSM	F	Transposition of Great Arteries	Rashkind Atrio-septostomy	0	3	0	3	0	0	0	0	0	0	0	0	0	0	0	0	0
genoa	F	M	Transposition of Great Arteries	Rashkind Atrio-septostomy	0	2.8	0	3	0	0	0	0	0	0	0	0	0	0	0	0	0
rome	LA	M	Aortic Valve Stenosis	Aortic Valvuloplasty	12	2.1	0	4	0	0	0	0	0	0	0	0	0	0	0	0	0
genoa	D	M	Transposition of Great Arteries	Rashkind Atrio-septostomy	0	1.6	0	3	0	0	0	0	0	0	0	0	0	0	0	0	0
turin	DPS	M	Pulmonary Valve Stenosis	Pulmonary Valvuloplasty	1	3.5	0	3	0	0	0	0	0	0	0	0	0	0	0	0	0
milan	ZCA	M	Transposition of Great Arteries	Rashkind Atrio-septostomy	0	2.75	0	3	0	0	0	0	0	0	0	0	0	0	0	0	0
turin	BK	M	Transposition of Great Arteries	Rashkind Atrio-septostomy	0	3.85	0	3	0	0	0	0	0	0	0	0	0	0	0	0	0
turin	CG	M	Pulmonary Valve Stenosis	Pulmonary Valvuloplasty	1	3.5	0	3	0	0	0	0	0	0	0	0	0	0	0	0	0
genoa	P	M	Transposition of Great Arteries + Ventricular Septal Defect	Rashkind Atrio-septostomy	1	2.8	0	3	0	0	0	0	0	0	0	0	0	0	0	0	0
turin	DPTS	F	Pulmonary Valve Stenosis	Pulmonary Valvuloplasty	0	2.7	0	3	0	0	0	0	0	0	0	0	0	0	0	0	0
genoa	DC	M	Transposition of Great Arteries + Aortic Coarctation	Rashkind Atrio-septostomy	0	3.05	0	3	0	0	0	0	0	0	0	0	0	0	0	0	0
massa	VS	M	Transposition of Great Arteries	Rashkind Atrio-septostomy	0	3	0	3	0	0	0	0	0	0	0	0	0	0	0	0	0
milan	JQM	F	Transposition of Great Arteries	Rashkind Atrio-septostomy	2	3.35	0	3	0	0	0	0	0	0	0	0	0	0	0	0	0
milan	SL	M	Aortic Valve Stenosis	Aortic Valvuloplasty	7	2.95	0	4	0	0	0	0	0	0	0	0	0	0	0	0	0
milan	GD	F	Transposition of Great Arteries	Rashkind Atrio-septostomy	0	3.8	0	3	0	0	0	0	0	0	0	0	0	0	0	0	0
milan	MM	M	Transposition of Great Arteries	Rashkind Atrio-septostomy	0	2.45	0	3	0	0	0	0	0	0	0	0	0	0	0	0	0
massa	BE	M	Transposition of Great Arteries	Rashkind Atrio-septostomy	0	3	0	3	0	0	0	0	0	0	0	0	0	0	0	0	0
turin	FE	M	Aortic Valve Stenosis	Aortic Valvuloplasty	1	4.1	0	4	0	0	0	0	0	0	0	0	0	0	1	1	1
naples	MG	M	Transposition of Great Arteries	Rashkind Atrio-septostomy	0	3	0	3	0	0	0	0	0	0	0	0	0	0	0	0	0
milan	PS	M	Transposition of Great Arteries	Rashkind Atrio-septostomy	0	3.4	0	3	0	0	0	0	0	0	0	0	0	0	0	0	0
massa	LA	M	Transposition of Great Arteries	Rashkind Atrio-septostomy	0	3.55	0	3	0	0	0	0	0	0	0	0	0	0	0	0	0
genoa	T	M	Pulmonary Valve Stenosis	Pulmonary Valvuloplasty	29	4	0	3	0	0	0	0	0	0	0	0	0	0	0	0	0
naples	GG	F	Transposition of Great Arteries	Rashkind Atrio-septostomy	0	3.2	0	3	0	0	0	0	0	0	0	0	0	0	0	0	0
rome	MG	F	Pulmonary Valve Stenosis	Pulmonary Valvuloplasty	3	2.4	0	3	0	0	0	0	0	0	0	0	0	0	0	0	0
naples	BE	M	Uni-Ventricular Heart	Rashkind Atrio-septostomy	14	2.7	0	3	0	0	0	0	0	0	0	0	0	0	0	0	0
naples	DME	F	Transposition of Great Arteries	Rashkind Atrio-septostomy	0	3.2	0	3	0	0	0	0	0	0	0	0	0	0	0	0	0
genoa	DG	F	Aortic Valve Stenosis	Aortic Valvuloplasty	8	2.4	0	4	0	0	0	0	0	0	0	0	0	0	0	0	0
rome	IV	F	Transposition of Great Arteries	Rashkind Atrio-septostomy	2	2.7	0	3	0	0	0	0	0	0	0	0	0	0	0	0	0
turin	VG	F	Pulmonary Valve Stenosis	Pulmonary Valvuloplasty	2	3	0	3	0	0	0	0	0	0	0	0	0	0	0	0	0
massa	SH	F	Hypoplastic Left Heart Syndrome	Rashkind Atrio-septostomy	0	2.65	0	3	0	0	0	0	0	0	0	0	0	0	0	0	0
naples	LN	M	Pulmonary Valve Atresia with Intact Ventricular Septum	PDA Stenting	11	2.9	0	4	0	0	0	0	0	0	0	0	0	0	0	0	0
naples	CG	M	Transposition of Great Arteries	Rashkind Atrio-septostomy	0	3.4	0	3	0	0	0	0	0	0	0	0	0	0	0	0	0
naples	BG	M	Transposition of Great Arteries	Rashkind Atrio-septostomy + Atrial Septum Angioplasty with cutting balloon	0	1.8	0	4	0	0	0	0	0	0	0	0	0	0	0	0	0
massa	LD	M	Pulmonary Valve Stenosis	Pulmonary Valvuloplasty	1	2.75	0	3	0	1	0	1	Femoral Artery Thrombosis	Medical	Y	0	N	0	0	0	0
naples	VA	M	Transposition of Great Arteries	Rashkind Atrio-septostomy	0	2.3	0	3	0	0	0	0	0	0	0	0	0	0	0	0	0
rome	RL	M	Shone Complex s/p Surgical Coartectomy	Angioplastica istmo aortico	30	2.25	0	3	0	0	0	0	0	0	0	0	0	0	0	0	0
massa	MNL	F	Transposition of Great Arteries + Ventricular Septal Defect	Rashkind Atrio-septostomy	0	2.7	0	3	0	1	1	0	Heart Block	Surgical (PMK)	Y	0	S	0	0	0	1
naples	PFP	M	Complete Atrio-Ventricular Canal sbilanciato + Tetralogy of Fallot	PDA Stenting	25	1.85	0	4	0	0	0	0	0	0	0	1	0	0	1	1	1
genoa	M	M	Hypoplastic Left Heart Syndrome	Rashkind Atrio-septostomy (failure)	0	2.5	0	3	1	0	0	0	0	0	0	0	S+D	0	1	1	2
genoa	R	F	Pulmonary Valve Atresia with Intact Ventricular Septum	Radio-frequency Perforation + Balloon Valvuloplasty	1	2.9	0	4	0	0	0	0	0	0	0	0	0	0	0	0	0
massa	KGPN	F	Transposition of Great Arteries + Ventricular Septal Defect + Pulmonary Valve Stenosis	Rashkind Atrio-septostomy	30	3.5	0	3	0	0	0	0	0	0	0	0	0	0	0	0	0
naples	MSM	F	Double Outlet Right Ventricle	Rashkind Atrio-septostomy	4	2.9	0	3	0	0	0	0	0	0	0	0	0	0	0	0	0
genoa	P	M	Transposition of Great Arteries	Rashkind Atrio-septostomy	0	3	0	3	0	0	0	0	0	0	0	0	0	0	0	0	0
turin	LA	F	Pulmonary Valve Stenosis	Pulmonary Valvuloplasty	3	3.5	0	3	0	0	0	0	0	0	0	0	0	0	0	0	0
naples	AS	M	Transposition of Great Arteries	Rashkind Atrio-septostomy	0	3.2	0	3	0	0	0	0	0	0	0	0	0	0	0	0	0
genoa	B	M	Pulmonary Valve Atresia with Intact Ventricular Septum + Right Ventricle-to-coronary circulation sinusoids	Rashkind Atrio-septostomy	1	3.2	0	3	0	0	0	0	0	0	0	0	0	0	0	0	0
turin	SM	F	Transposition of Great Arteries	Rashkind Atrio-septostomy	6	2.6	0	3	0	0	0	0	0	0	0	0	0	0	0	0	0
turin	BC	M	Transposition of Great Arteries	Rashkind Atrio-septostomy	0	2.8	0	3	0	0	0	0	0	0	0	0	0	0	0	0	0
genoa	M	M	Transposition of Great Arteries	Rashkind Atrio-septostomy	0	3.5	0	3	0	0	0	0	0	0	0	0	0	0	0	0	0
naples	CA	F	Pulmonary Valve Stenosis	Pulmonary Valvuloplasty	1	2.5	0	3	0	0	0	0	0	0	0	0	0	0	0	0	0
turin	CL	M	Aortic Valve Stenosis	Aortic Valvuloplasty	1	3.65	0	4	0	0	0	0	0	0	0	0	0	0	0	0	0
naples	SM	M	Aortic Valve Stenosis	Aortic Valvuloplasty	10	3.4	0	4	0	0	0	0	0	0	0	0	0	0	0	0	0
naples	IIP	F	Transposition of Great Arteries + Pulmonary Atresia	PDA Stenting	11	2.7	0	4	0	0	0	0	0	0	0	0	0	0	0	0	0
naples	ME	M	Uni-Ventricular Heart	PDA Stenting	3	3	0	4	0	0	0	0	0	0	0	0	0	0	0	0	0
genoa	P	M	Pulmonary Valve Atresia with Intact Ventricular Septum + Ebstein Anomaly	Rashkind Atrio-septostomy	2	3	0	3	0	0	0	0	0	0	0	0	0	0	0	0	0
turin	MR	M	Transposition of Great Arteries + Ventricular Septal Defect	Rashkind Atrio-septostomy	22	3.1	0	3	0	0	0	0	0	0	0	0	0	0	0	0	0
genoa	G	M	Pulmonary Valve Atresia with Intact Ventricular Septum	Radio-frequency Perforation + Balloon Valvuloplasty	1	2.6	0	4	0	0	0	0	0	0	0	0	0	0	0	0	0
massa	CF	M	Pulmonary Valve Stenosis	Pulmonary Valvuloplasty	1	3.75	0	3	0	0	0	0	0	0	0	0	0	0	0	0	0
naples	TFP	M	Tetralogy of Fallot	PDA Stenting	6	2.2	0	4	0	1	1	0	Cardiac Arrest	Medical	N	1	A+D	0	1	1	2
turin	DM	M	Pulmonary Valve Atresia with Intact Ventricular Septum	Radio-frequency Perforation + Balloon Valvuloplasty	5	2.1	0	4	0	0	0	0	0	0	0	0	0	0	0	0	0
rome	OV	M	Transposition of Great Arteries	Rashkind Atrio-septostomy	2	2.2	0	3	0	0	0	0	0	0	0	0	0	0	0	0	0
massa	MK	M	Transposition of Great Arteries	Rashkind Atrio-septostomy	0	3.15	0	3	0	0	0	0	0	0	0	0	0	0	0	0	0
turin	VN	M	Hypoplastic Left Heart Syndrome	Rashkind Atrio-septostomy	1	3.3	0	3	0	0	0	0	0	0	0	0	0	0	0	0	0
genoa	R	F	Hypoplastic Left Heart Syndrome	Rashkind Atrio-septostomy	0	3	0	3	0	0	0	0	0	0	0	0	0	0	0	0	0
genoa	R	M	Transposition of Great Arteries + Ventricular Septal Defect + Aortic Arch Hypoplasia	Rashkind Atrio-septostomy	0	2.8	0	3	0	0	0	0	0	0	0	0	0	0	0	0	0
rome	SM	F	Hypoplastic Left Heart Syndrome	PDA Stenting (failure)	13	2.8	0	4	1	0	0	0	0	0	0	0	S	0	0	0	1
genoa	C	M	Transposition of Great Arteries	Rashkind Atrio-septostomy	1	3	0	3	0	1	0	1	Hemopericardium	Medical	Y	0	N	0	0	0	0
naples	DA	M	Pulmonary Valve Stenosis	Pulmonary Valvuloplasty	2	2.7	0	3	0	0	0	0	0	0	0	0	0	0	0	0	0
milan	BB	M	Pulmonary Valve Stenosis	Pulmonary Valvuloplasty	2	3.2	0	3	0	0	0	0	0	0	0	0	0	0	0	0	0
genoa	C	F	Transposition of Great Arteries	Rashkind Atrio-septostomy	6	3.7	0	3	0	0	0	0	0	0	0	0	0	0	0	0	0
turin	EIH	F	Transposition of Great Arteries	Rashkind Atrio-septostomy	0	2.6	0	3	0	0	0	0	0	0	0	0	0	0	0	0	0
genoa	V	M	Transposition of Great Arteries	Rashkind Atrio-septostomy	0	2.6	0	3	0	0	0	0	0	0	0	0	0	0	0	0	0
naples	PE	F	Transposition of Great Arteries	Rashkind Atrio-septostomy	1	3.2	0	3	0	0	0	0	0	0	0	0	0	0	0	0	0
naples	CC	M	Pulmonary Valve Stenosis	Pulmonary Valvuloplasty	1	3.4	0	3	0	0	0	0	0	0	0	0	0	0	0	0	0
massa	GA	F	Hypoplastic Left Heart Syndrome	Rashkind Atrio-septostomy	1	2.6	0	3	0	0	0	0	0	0	0	0	0	0	0	0	0
genoa	C	M	Pulmonary Valve Stenosis	Pulmonary Valvuloplasty	10	3.8	0	3	0	0	0	0	0	0	0	0	0	0	0	0	0
milan	AF	M	Transposition of Great Arteries	Rashkind Atrio-septostomy	0	3.05	0	3	0	0	0	0	0	0	0	0	0	0	0	0	0
genoa	S	F	Pulmonary Valve Atresia with Intact Ventricular Septum	Rashkind Atrio-septostomy	0	2.5	0	3	0	0	0	0	0	0	0	0	0	0	0	0	0
genoa	A	M	Aortic Valve Stenosis con Hypoplastic Left Heart Syndrome	Aortic Valvuloplasty	0	3.2	0	4	0	0	0	0	0	0	0	0	0	0	0	0	0
massa	BG	F	Pulmonary Valve Stenosis	Pulmonary Valvuloplasty	3	2.9	0	3	0	0	0	0	0	0	0	0	0	0	0	0	0
turin	BN	M	Transposition of Great Arteries	Rashkind Atrio-septostomy	3	2.7	0	3	0	0	0	0	0	0	0	0	0	0	0	0	0
rome	AA	M	Transposition of Great Arteries	Rashkind Atrio-septostomy	1	2.9	0	3	0	0	0	0	0	0	0	0	0	0	0	0	0
massa	BG	M	Pulmonary Valve Stenosis + Tricuspid Valve Hypoplasia	Rashkind Atrio-septostomy	0	2.4	0	3	0	0	0	0	0	0	0	0	0	0	0	0	0
genoa	G	M	Transposition of Great Arteries	Rashkind Atrio-septostomy	8	3	0	3	0	0	0	0	0	0	0	0	0	0	0	0	0
turin	MR	M	Pulmonary Valve Stenosis	Pulmonary Valvuloplasty	1	3.15	0	3	0	1	0	1	Hemopericardium	Medical	Y	0	N	0	0	0	0
naples	VV	M	Transposition of Great Arteries	Rashkind Atrio-septostomy	0	3.5	0	3	0	0	0	0	0	0	0	0	0	0	0	0	0
naples	AC	M	Tetralogy of Fallot	PDA Stenting	12	2.3	0	4	0	0	0	0	0	0	0	0	0	0	0	0	0
rome	PM	F	Transposition of Great Arteries + Ventricular Septal Defect + Pulmonary Valve Stenosis	Rashkind Atrio-septostomy	19	2.8	0	3	0	0	0	0	0	0	0	0	0	0	0	0	0
massa	BJ	M	Transposition of Great Arteries	Rashkind Atrio-septostomy	0	3.8	0	3	0	0	0	0	0	0	0	0	0	0	0	0	0
massa	MA	M	Transposition of Great Arteries	Rashkind Atrio-septostomy	0	3.8	0	3	0	0	0	0	0	0	0	0	0	0	0	0	0
milan	GG	F	Pulmonary Valve Stenosis	Pulmonary Valvuloplasty	1	2.6	0	3	0	0	0	0	0	0	0	1	0	0	0	0	0
turin	TV	F	Transposition of Great Arteries	Rashkind Atrio-septostomy	0	3.25	0	3	0	0	0	0	0	0	0	0	0	0	0	0	0
naples	AM	M	Transposition of Great Arteries + Ventricular Septal Defect	Rashkind Atrio-septostomy	6	3.5	0	3	0	0	0	0	0	0	0	0	0	0	0	0	0
milan	PJ	M	Transposition of Great Arteries	Rashkind Atrio-septostomy	0	2.6	0	3	0	0	0	0	0	0	0	0	0	0	0	0	0
rome	MV	F	Aortic Valve Stenosis	Aortic Valvuloplasty (failure)	12	2.6	0	4	1	1	1	0	Ventricular Fibrillation	DC Shock	Y	0	S	0	0	0	2
genoa	S	F	Pulmonary Valve Atresia with Intact Ventricular Septum	Radio-frequency Perforation + Balloon Valvuloplasty	0	2.5	0	4	0	1	0	1	Atrial Flutter	DC Shock	Y	0	N	0	0	0	0
massa	RR	M	Transposition of Great Arteries + Ventricular Septal Defect + Aortic Arch Hypoplasia + Pulmonary Artery Discontinuity	Rashkind Atrio-septostomy	1	3	0	3	0	0	0	0	0	0	0	0	0	0	0	0	0
genoa	C	F	Pulmonary Valve Atresia with Intact Ventricular Septum	Radio-frequency Perforation + Balloon Valvuloplasty	0	3	0	4	0	0	0	0	0	0	0	0	0	0	0	0	0
rome	LN	F	Pulmonary Valve Stenosis	Pulmonary Valvuloplasty	3	2.7	0	3	0	0	0	0	0	0	0	0	0	0	0	0	0
naples	BSM	F	Transposition of Great Arteries	Rashkind Atrio-septostomy	0	3	0	3	0	0	0	0	0	0	0	0	0	0	0	0	0
naples	DB	F	Pulmonary Valve Stenosis	Pulmonary Valvuloplasty + PDA Stenting	1	2.9	0	3	0	0	0	0	0	0	0	0	0	0	0	0	0
genoa	RA	F	Aortic Valve Stenosis	Aortic Valvuloplasty	23	2.6	0	4	0	0	0	0	0	0	0	0	0	0	0	0	0
milan	SS	F	Pulmonary Valve Stenosis	Pulmonary Valvuloplasty	29	4.2	0	3	0	0	0	0	0	0	0	0	0	0	0	0	0
genoa	F	M	Transposition of Great Arteries + Ventricular Septal Defect	Rashkind Atrio-septostomy	0	2.9	0	3	0	1	0	1	Hemopericardium	Medical	Y	0	N	0	0	0	0
turin	ZG	F	Pulmonary Valve Stenosis	Pulmonary Valvuloplasty	4	3.2	0	3	0	0	0	0	0	0	0	0	0	0	0	0	0
genoa	G	F	Transposition of Great Arteries + Ventricular Septal Defect + Aortic Coarctation	Rashkind Atrio-septostomy	1	2.7	0	3	0	0	0	0	0	0	0	0	0	0	0	0	0
massa	MM	F	Transposition of Great Arteries	Rashkind Atrio-septostomy	0	3.8	0	3	0	1	1	0	Superior Caval Vein Thrombosis	Medical	N	0	D	0	1	1	2
naples	FN	M	Pulmonary Valve Stenosis	Pulmonary Valvuloplasty	1	2.8	0	3	0	0	0	0	0	0	0	0	0	0	0	0	0
naples	FN	M	Pulmonary Valve Stenosis	PDA Stenting	8	2.9	0	4	0	0	0	0	0	0	0	0	0	0	0	0	0
turin	TA	F	Transposition of Great Arteries	Rashkind Atrio-septostomy	0	3.5	0	3	0	0	0	0	0	0	0	0	0	0	0	0	0
genoa	G	F	Transposition of Great Arteries + Ventricular Septal Defect	Rashkind Atrio-septostomy	0	3	0	3	0	0	0	0	0	0	0	0	0	0	0	0	0
genoa	C	F	Transposition of Great Arteries	Rashkind Atrio-septostomy	0	2.9	0	3	0	0	0	0	0	0	0	0	0	0	0	0	0
naples	BG	M	Pulmonary Valve Stenosis	Pulmonary Valvuloplasty	7	2.7	0	3	0	0	0	0	0	0	0	0	0	0	0	0	0
naples	SG	M	Pulmonary Valve Stenosis	Pulmonary Valvuloplasty	7	2.7	0	3	0	0	0	0	0	0	0	0	0	0	0	0	0
naples	SG	M	Pulmonary Valve Stenosis	PDA Stenting	11	2.7	0	4	0	0	0	0	0	0	0	0	0	0	0	0	0
turin	SK	F	Transposition of Great Arteries	Rashkind Atrio-septostomy	0	2.7	0	3	0	0	0	0	0	0	0	0	0	0	0	0	0
genoa	C	M	Transposition of Great Arteries + Ventricular Septal Defect + Aortic Coarctation	Rashkind Atrio-septostomy	0	3	0	3	0	0	0	0	0	0	0	0	0	0	0	0	0
turin	RA	M	Transposition of Great Arteries	Rashkind Atrio-septostomy	2	3.6	0	3	0	0	0	0	0	0	0	0	0	0	0	0	0
naples	AG	F	Transposition of Great Arteries	Rashkind Atrio-septostomy	0	2.5	0	3	0	0	0	0	0	0	0	0	0	0	0	0	0
naples	BS	F	Pulmonary Valve Stenosis	Pulmonary Valvuloplasty	5	5.3	0	3	0	0	0	0	0	0	0	0	0	0	0	0	0
naples	DC	M	Pulmonary Valve Stenosis	Pulmonary Valvuloplasty	11	3.2	0	3	0	0	0	0	0	0	0	0	0	0	0	0	0
massa	VL	M	Transposition of Great Arteries	Rashkind Atrio-septostomy	0	3.2	0	3	0	0	0	0	0	0	0	0	0	0	0	0	0
naples	BF	F	Pulmonary Valve Stenosis	Pulmonary Valvuloplasty	2	2.9	0	3	0	0	0	0	0	0	0	0	0	0	0	0	0
milan	PL	M	Pulmonary Valve Stenosis	Pulmonary Valvuloplasty	4	2.9	0	3	0	0	0	0	0	0	0	0	0	0	0	0	0
milan	PL	M	Pulmonary Valve Stenosis	PDA Stenting	4	3	0	4	0	1	0	1	Femoral Artery Thrombosis	Medical	Y	0	N	0	0	0	0
milan	GM	M	Transposition of Great Arteries	Rashkind Atrio-septostomy	1	2.3	0	3	0	0	0	0	0	0	0	0	0	0	0	0	0
genoa	L	M	Transposition of Great Arteries	Rashkind Atrio-septostomy	0	3	0	3	0	0	0	0	0	0	0	0	0	0	0	0	0
milan	PS	F	Pulmonary Valve Atresia with Intact Ventricular Septum	Radio-frequency Perforation + Balloon Valvuloplasty	2	2.45	0	4	0	0	0	0	0	0	0	0	0	0	0	0	0
naples	SC	M	Pulmonary Atresia + Ventricular Septal Defect	PDA Stenting	10	3.2	0	4	0	0	0	0	0	0	0	0	0	0	0	0	0
genoa	M	M	Pulmonary Valve Stenosis	Pulmonary Valvuloplasty	2	2.8	0	3	0	1	0	1	Hemopericardium	Medical	Y	0	N	0	0	0	0
naples	SI	F	Pulmonary Valve Stenosis	Pulmonary Valvuloplasty	2	3.4	0	3	0	0	0	0	0	0	0	0	0	0	0	0	0
naples	SI	F	Pulmonary Valve Stenosis	PDA Stenting	9	3.3	0	4	0	0	0	0	0	0	0	0	0	0	0	0	0
turin	PI	F	Aortic Valve Stenosis	Aortic Valvuloplasty	4	3.945	0	4	0	0	0	0	0	0	0	0	0	0	0	0	0
naples	CD	M	Transposition of Great Arteries	Rashkind Atrio-septostomy	0	3.4	0	3	0	0	0	0	0	0	0	0	0	0	0	0	0
genoa	C	M	Pulmonary Valve Atresia with Intact Ventricular Septum	Radio-frequency Perforation + Balloon Valvuloplasty	1	2.6	0	4	0	1	0	1	Hemopericardium	Drainage	Y	0	N	0	0	0	0
turin	LM	M	Aortic Valve Stenosis	Aortic Valvuloplasty	7	3.05	0	4	0	0	0	0	0	0	0	0	0	0	0	0	0
turin	MF	M	Transposition of Great Arteries	Rashkind Atrio-septostomy	0	4	0	3	0	0	0	0	0	0	0	0	0	0	0	0	0
naples	BA	M	Transposition of Great Arteries	Rashkind Atrio-septostomy	3	3.3	0	3	0	0	0	0	0	0	0	0	0	0	0	0	0
naples	RMD	F	Tetralogy of Fallot	PDA Stenting	8	1.7	0	4	0	1	0	1	Bilateral Pulmoonary Artery Iatrogenic Stenosis	Medical	Y	1	N	0	0	0	0
naples	TC	M	Aortic Valve Stenosis	Aortic Valvuloplasty	16	3.3	0	4	0	0	0	0	0	0	0	0	0	0	0	0	0
turin	FL	M	Transposition of Great Arteries	Rashkind Atrio-septostomy	0	3.1	0	3	0	0	0	0	0	0	0	0	0	0	0	0	0
rome	CMR	F	Transposition of Great Arteries	Rashkind Atrio-septostomy	10	2.8	0	3	0	0	0	0	0	0	0	0	0	0	0	0	0
milan	AA	F	Pulmonary Valve Stenosis	Pulmonary Valvuloplasty + PDA Stenting	0	2.55	0	4	0	1	0	1	Sepsis	Medical	Y	0	N	0	0	0	0
rome	PD	M	Pulmonary Valve Atresia with Intact Ventricular Septum	Rashkind Atrio-septostomy	18	2.7	0	3	0	0	0	0	0	0	0	0	0	0	0	0	0
genoa	C	M	Transposition of Great Arteries	Rashkind Atrio-septostomy	0	1.8	0	3	0	1	0	1	Atrial Flutter	DC Shock	Y	0	N	0	0	0	0
genoa	G	M	Transposition of Great Arteries	Rashkind Atrio-septostomy	0	4.2	0	3	0	0	0	0	0	0	0	0	0	0	0	0	0
turin	GA	M	Transposition of Great Arteries	Rashkind Atrio-septostomy	0	3.45	0	3	0	0	0	0	0	0	0	0	0	0	0	0	0
naples	MS	M	Pulmonary Atresia + Ventricular Septal Defect	Rashkind Atrio-septostomy	4	2.6	0	3	0	0	0	0	0	0	0	0	0	0	0	0	0
turin	RL	M	Pulmonary Valve Stenosis	Pulmonary Valvuloplasty	0	4	0	3	0	0	0	0	0	0	0	0	0	0	0	0	0
genoa	MA	M	Pulmonary Valve Atresia with Intact Ventricular Septum + Right Ventricle-to-coronary circulation sinusoids	Rashkind Atrio-septostomy	0	3	0	3	0	0	0	0	0	0	0	0	0	0	0	0	0
rome	OG	F	Pulmonary Valve Stenosis	Pulmonary Valvuloplasty	1	2.45	0	3	0	0	0	0	0	0	0	0	0	0	0	0	0
turin	BR	M	Transposition of Great Arteries	Rashkind Atrio-septostomy	0	3.3	0	3	0	0	0	0	0	0	0	0	0	0	0	0	0
turin	RM	M	Transposition of Great Arteries	Rashkind Atrio-septostomy	1	2.7	0	3	0	0	0	0	0	0	0	0	0	0	0	0	0
turin	SA	M	Pulmonary Valve Stenosis	Pulmonary Valvuloplasty	28	2.85	0	3	0	0	0	0	0	0	0	0	0	0	0	0	0
massa	LS	F	Transposition of Great Arteries	Rashkind Atrio-septostomy	1	3.4	0	3	0	0	0	0	0	0	0	0	0	0	0	0	0
naples	CE	F	Pulmonary Valve Stenosis	Pulmonary Valvuloplasty	3	3.4	0	3	0	0	0	0	0	0	0	0	0	0	0	0	0
naples	DC	M	Pulmonary Valve Stenosis	Pulmonary Valvuloplasty	0	3.6	0	3	0	0	0	0	0	0	0	0	0	0	0	0	0
naples	DC	M	Pulmonary Valve Stenosis	PDA Stenting	7	3.4	0	4	0	0	0	0	0	0	0	0	0	0	0	0	0
naples	DRC	M	Pulmonary Valve Stenosis	Pulmonary Valvuloplasty	8	1.9	0	3	0	0	0	0	0	0	0	0	0	0	0	0	0
naples	OA	M	Pulmonary Valve Stenosis	Pulmonary Valvuloplasty	2	2.9	0	3	0	0	0	0	0	0	0	0	0	0	0	0	0
naples	OA	M	Pulmonary Valve Stenosis	PDA Stenting	9	3	0	4	0	0	0	0	0	0	0	0	0	0	0	0	0
naples	GG	M	Aortic Coarctation	Stenting Coartazione	9	1.1	0	3	0	0	0	0	0	0	0	1	0	0	1	1	1
naples	MG	M	Hypoplastic Left Heart Syndrome	Rashkind Atrio-septostomy	10	1.2	0	3	0	0	0	0	0	0	0	0	0	0	1	1	1
naples	BA	M	Pulmonary Valve Stenosis	Pulmonary Valvuloplasty	11	2.8	0	3	0	0	0	0	0	0	0	0	0	0	0	0	0
milan	CA	M	Aortic Valve Stenosis	Aortic Valvuloplasty	24	4.45	0	4	0	0	0	0	0	0	0	0	0	0	0	0	0
massa	SS	F	Transposition of Great Arteries + Ventricular Septal Defect	Rashkind Atrio-septostomy	1	3.2	0	3	0	0	0	0	0	0	0	0	0	0	0	0	0
naples	DMN	F	Pulmonary Valve Atresia with Intact Ventricular Septum + Right Ventricle-to-coronary circulation sinusoids	PDA Stenting	6	3	0	4	0	0	0	0	0	0	0	0	0	0	0	0	0
naples	BA	M	Tetralogy of Fallot with Absent Pulmonary Valve + Pulmonary Artery Discontinuity	PDA Stenting	3	3.9	0	4	0	1	1	0	Low Cardiac Output	Medical	Y	0	N	0	0	0	1
genoa	J	M	Aortic Valve Stenosis + Hypoplastic Left Heart Syndrome	Aortic Valvuloplasty	1	2.5	0	4	0	0	0	0	0	0	0	0	0	0	1	1	1
naples	LRF	M	Transposition of Great Arteries + Ventricular Septal Defect + Pulmonary Valve Stenosis	PDA Stenting	4	3	0	4	0	0	0	0	0	0	0	0	0	0	0	0	0
milan	MV	F	Hypoplastic Left Heart Syndrome s/p Norwood Procedure (Sano modification)	Pulmonary Artery Stenting	21	3.55	0	4	0	1	0	1	Sepsis	Medical	Y	0	N	0	0	0	0
massa	MM	M	Hypoplastic Left Heart Syndrome	Rashkind Atrio-septostomy	0	2.8	0	3	0	0	0	0	0	0	0	0	0	0	0	0	0
rome	FL	F	Pulmonary Valve Stenosis	Pulmonary Valvuloplasty	2	2.4	0	3	0	0	0	0	0	0	0	0	0	0	0	0	0
massa	CA	M	Aortic Valve Stenosis	Aortic Valvuloplasty	1	1.8	0	4	0	0	0	0	0	0	0	0	0	0	1	1	1
turin	BG	M	Transposition of Great Arteries	Rashkind Atrio-septostomy	0	2.95	0	3	0	0	0	0	0	0	0	0	0	0	0	0	0
naples	GP	M	Complete Atrio-Ventricular Canal + Pulmonary Atresia	PDA Stenting	9	2.3	0	4	0	1	1	0	Stent Embolization	Surgical	N	1	S+D	0	1	1	2
genoa	G	F	Mitral Valve Atresia	Rashkind Atrio-septostomy	0	1	0	3	0	0	0	0	0	0	0	0	0	0	0	0	0
massa	AF	M	Transposition of Great Arteries + Ventricular Septal Defect	Rashkind Atrio-septostomy	0	3.4	0	3	0	1	0	1	Hemopericardium	Medical	Y	0	N	0	0	0	0
rome	OC	F	Hypoplastic Left Heart Syndrome S/P Norwood Procedure	Surgical Shunt Stenting	10	2.6	0	4	0	0	0	0	0	0	0	0	0	0	0	0	0
massa	LE	M	Transposition of Great Arteries	Rashkind Atrio-septostomy	1	3.1	0	3	0	0	0	0	0	0	0	0	0	0	0	0	0
naples	BM	F	Pulmonary Valve Stenosis	Pulmonary Valvuloplasty	3	3	0	3	0	0	0	0	0	0	0	0	0	0	0	0	0
naples	MR	M	Pulmonary Valve Stenosis	Pulmonary Valvuloplasty	3	3.6	0	3	0	0	0	0	0	0	0	0	0	0	0	0	0
naples	MR	M	Pulmonary Valve Stenosis	PDA Stenting	19	3.7	0	4	0	0	0	0	0	0	0	0	0	0	0	0	0
turin	MS	F	Transposition of Great Arteries	Rashkind Atrio-septostomy	1	3.6	0	3	0	0	0	0	0	0	0	0	0	0	0	0	0
turin	SS	M	Transposition of Great Arteries	Rashkind Atrio-septostomy	0	2.7	0	3	0	0	0	0	0	0	0	0	0	0	0	0	0
turin	BA	F	Transposition of Great Arteries	Rashkind Atrio-septostomy	0	2.4	0	3	0	0	0	0	0	0	0	0	0	0	0	0	0
genoa	G	M	Transposition of Great Arteries	Rashkind Atrio-septostomy	0	3	0	3	0	0	0	0	0	0	0	0	0	0	0	0	0
milan	GP	M	Aortic Valve Stenosis	Aortic Valvuloplasty	1	3.1	0	4	0	0	0	0	0	0	0	0	0	0	0	0	0
turin	DLS	M	Pulmonary Valve Atresia with Intact Ventricular Septum	Radio-frequency Perforation + Balloon Valvuloplasty	0	2.75	0	4	0	0	0	0	0	0	0	0	0	0	0	0	0
naples	CM	F	Transposition of Great Arteries + Ventricular Septal Defect + Pulmonary Valve Stenosis	Rashkind Atrio-septostomy	0	3.5	0	3	0	0	0	0	0	0	0	0	0	0	0	0	0
naples	CM	F	Transposition of Great Arteries + Ventricular Septal Defect + Pulmonary Valve Stenosis	PDA Stenting	16	3.5	0	4	0	0	0	0	0	0	0	0	0	0	0	0	0
genoa	S	M	Pulmonary Valve Stenosis	Pulmonary Valvuloplasty	1	3.3	0	3	0	0	0	0	0	0	0	0	0	0	0	0	0
naples	DCF	F	Pulmonary Valve Stenosis	Pulmonary Valvuloplasty	7	3	0	3	0	0	0	0	0	0	0	0	0	0	0	0	0
naples	MPA	M	Transposition of Great Arteries con Ventricular Septal Defect e Pulmonary Valve Stenosis	PDA Stenting	9	2.3	0	4	0	0	0	0	0	0	0	0	0	0	0	0	0
turin	ES	M	Pulmonary Valve Stenosis	Pulmonary Valvuloplasty	4	3.7	0	3	0	0	0	0	0	0	0	0	0	0	0	0	0
genoa	M	F	Pulmonary Valve Stenosis	Pulmonary Valvuloplasty	3	2.8	0	3	0	0	0	0	0	0	0	0	0	0	0	0	0
turin	SE	M	Pulmonary Valve Stenosis	Pulmonary Valvuloplasty (failure)	2	3	0	3	1	1	0	1	Hemopericardium	Medical	Y	0	C	0	0	0	1
turin	SE	M	Pulmonary Valve Stenosis	Pulmonary Valvuloplasty	6	2.9	0	3	0	0	0	0	0	0	0	0	0	0	0	0	0
naples	CM	F	Tetralogy of Fallot + Situs Inversus + Dextrocardia	PDA Stenting	16	3	0	4	0	0	0	0	0	0	0	0	0	0	0	0	0
genoa	C	M	Pulmonary Valve Atresia with Intact Ventricular Septum	Radio-frequency Perforation + Balloon Valvuloplasty	0	3.35	0	4	0	0	0	0	0	0	0	0	0	0	0	0	0
bologna	23	M	Stenosi valvolare polmare	Pulmonary Valvuloplasty	1	2.4	0	3	0	0	0	0	0	0	0	0	0	0	0	0	0
genoa	MG	F	Transposition of Great Arteries	Rashkind Atrio-septostomy	0	3.7	0	3	0	0	0	0	0	0	0	0	0	0	0	0	0
massa	NF	M	Transposition of Great Arteries	Rashkind Atrio-septostomy	1	3.15	0	3	0	0	0	0	0	0	0	0	0	0	0	0	0
naples	AE	M	Transposition of Great Arteries + Ventricular Septal Defect + Pulmonary Valve Stenosis	PDA Stenting	4	2.1	0	4	0	1	0	1	Femoral Artery Thrombosis	Medical	Y	0	N	0	0	0	0
naples	DA	F	Aortic Valve Stenosis	Aortic Valvuloplasty	2	2.45	0	4	0	0	0	0	0	0	0	0	0	0	0	0	0
massa	DG	M	Transposition of Great Arteries	Rashkind Atrio-septostomy	1	3.55	0	3	0	0	0	0	0	0	0	0	0	0	0	0	0
naples	CF	M	Pulmonary Valve Atresia with Intact Ventricular Septum	Radio-frequency Perforation + Balloon Valvuloplasty	1	3.4	0	4	0	0	0	0	0	0	0	0	0	0	0	0	0
naples	CF	M	Pulmonary Valve Atresia with Intact Ventricular Septum	PDA Stenting	1	3.3	0	4	0	0	0	0	0	0	0	0	0	0	0	0	0
naples	TFP	F	Pulmonary Valve Atresia with Intact Ventricular Septum	Radio-frequency Perforation + Balloon Valvuloplasty	0	3.7	0	4	0	0	0	0	0	0	0	0	0	0	0	0	0
naples	TFP	F	Pulmonary Valve Atresia with Intact Ventricular Septum	PDA Stenting	2	3.7	0	4	0	0	0	0	0	0	0	0	0	0	0	0	0
naples	ZF	F	Pulmonary Valve Stenosis	Pulmonary Valvuloplasty	0	3.3	0	3	0	0	0	0	0	0	0	0	0	0	0	0	0
naples	DF	M	Pulmonary Valve Stenosis	Pulmonary Valvuloplasty	11	3	0	3	0	0	0	0	0	0	0	0	0	0	0	0	0
turin	MA	M	Pulmonary Valve Stenosis	Pulmonary Valvuloplasty	4	2.95	0	3	0	0	0	0	0	0	0	0	0	0	0	0	0
massa	ME	M	Aortic Valve Stenosis	Aortic Valvuloplasty	2	2.5	0	4	0	0	0	0	0	0	0	0	0	0	0	0	0
massa	WG	M	Transposition of Great Arteries	Rashkind Atrio-septostomy	0	3.2	0	3	0	0	0	0	0	0	0	0	0	0	0	0	0
bologna	1	F	Transposition of Great Arteries + Ventricular Septal Defect	Rashkind Atrio-septostomy	0	2.05	0	3	0	0	0	0	0	0	0	0	0	0	0	0	0
turin	CM	M	Pulmonary Valve Stenosis	Pulmonary Valvuloplasty	11	3.4	0	3	0	0	0	0	0	0	0	0	0	0	0	0	0
bologna	24	M	Transposition of Great Arteries	Rashkind Atrio-septostomy	1	3	0	3	0	0	0	0	0	0	0	0	0	0	0	0	0
bologna	107	F	Hypoplastic Left Heart Syndrome	Rashkind Atrio-septostomy	18	2.3	0	3	0	0	0	0	0	0	0	0	0	0	0	0	0
bologna	107	F	Hypoplastic Left Heart Syndrome	PDA Stenting (hybrid palliation)	21	2.4	1	4	0	0	0	0	0	0	0	0	0	0	0	0	0
rome	CI	F	Pulmonary Valve Stenosis	Pulmonary Valvuloplasty (failure)	10	2.5	0	3	1	0	0	0	0	0	0	0	S	0	0	0	1
massa	PE	F	Transposition of Great Arteries	Rashkind Atrio-septostomy	0	3.3	0	3	0	0	0	0	0	0	0	0	0	0	0	0	0
bologna	2	M	Transposition of Great Arteries + Ventricular Septal Defect + Mitral Valve Dysplasia	Rashkind Atrio-septostomy	0	2.9	0	3	0	0	0	0	0	0	0	0	0	0	0	0	0
naples	VY	F	Pulmonary Atresia + Ventricular Septal Defect	PDA Stenting	14	2.8	0	4	0	0	0	0	0	0	0	0	0	0	0	0	0
milan	ML	M	Transposition of Great Arteries	Rashkind Atrio-septostomy	0	4.05	0	3	0	0	0	0	0	0	0	0	0	0	0	0	0
genoa	F	M	Transposition of Great Arteries	Rashkind Atrio-septostomy	0	2.7	0	3	0	0	0	0	0	0	0	0	0	0	0	0	0
genoa	R	M	Pulmonary Valve Stenosis	Pulmonary Valvuloplasty	22	2.4	0	3	0	0	0	0	0	0	0	0	0	0	0	0	0
genoa	G	M	Pulmonary Valve Stenosis	Pulmonary Valvuloplasty	1	3	0	3	0	1	1	0	Heart Block	Surgical (PMK)	Y	0	S	0	0	0	1
naples	RE	M	Pulmonary Valve Atresia with Intact Ventricular Septum	Radio-frequency Perforation + Balloon Valvuloplasty	1	3.4	0	4	0	0	0	0	0	0	0	0	0	0	0	0	0
naples	RE	M	Pulmonary Valve Atresia with Intact Ventricular Septum	PDA Stenting	5	3.4	0	4	0	0	0	0	0	0	0	0	0	0	0	0	0
milan	PB	F	Transposition of Great Arteries	Rashkind Atrio-septostomy	0	2.4	0	3	0	0	0	0	0	0	0	0	0	0	0	0	0
naples	MB	M	Pulmonary Valve Stenosis	Pulmonary Valvuloplasty	2	3.1	0	3	0	0	0	0	0	0	0	0	0	0	0	0	0
naples	MB	M	Pulmonary Valve Stenosis	PDA Stenting	2	3.4	0	4	0	0	0	0	0	0	0	0	0	0	0	0	0
genoa	C	M	Pulmonary Valve Atresia with Intact Ventricular Septum	Radio-frequency Perforation + Balloon Valvuloplasty	2	2.5	0	4	0	0	0	0	0	0	0	0	0	0	0	0	0
milan	CM	M	Pulmonary Valve Stenosis	Pulmonary Valvuloplasty	2	3.1	0	3	0	1	1	0	Low Cardiac Output	Medical	Y	0	N	0	0	0	1
bologna	25	F	Transposition of Great Arteries	Rashkind Atrio-septostomy	1	4.8	0	3	0	0	0	0	0	0	0	0	0	0	0	0	0
massa	CG	F	Transposition of Great Arteries	Rashkind Atrio-septostomy	1	3	0	3	0	1	0	1	Heart Block	Medical	Y	0	N	0	0	0	0
turin	C	M	Pulmonary Valve Atresia with Intact Ventricular Septum	Radio-frequency Perforation + Balloon Valvuloplasty	1	2.9	0	4	0	1	0	1	Hemopericardium	Drainage	Y	0	N	0	0	0	0
naples	FG	F	Transposition of Great Arteries + Ventricular Septal Defect + Pulmonary Valve Stenosis	PDA Stenting	12	3.1	0	4	0	0	0	0	0	0	0	0	0	0	0	0	0
bologna	3	M	Transposition of Great Arteries	Rashkind Atrio-septostomy	0	3.2	0	3	0	1	1	0	Cardiac Arrest + HemoThorax	Medical	Y	1	N	0	0	0	1
turin	BV	M	Tetralogy of Fallot	Pulmonary Valvuloplasty	3	2.75	0	3	0	0	0	0	0	0	0	0	0	0	0	0	0
milan	DN	M	Transposition of Great Arteries	Rashkind Atrio-septostomy	0	3.6	0	3	0	0	0	0	0	0	0	0	0	0	0	0	0
naples	LL	M	Transposition of Great Arteries + Ventricular Septal Defect + Pulmonary Valve Stenosis	Rashkind Atrio-septostomy	11	2.2	0	3	0	0	0	0	0	0	0	0	0	0	0	0	0
naples	LL	M	Transposition of Great Arteries + Ventricular Septal Defect + Pulmonary Valve Stenosis	PDA Stenting	16	2.4	0	4	0	0	0	0	0	0	0	0	0	0	0	0	0
bologna	4	M	Transposition of Great Arteries + Ventricular Septal Defect	Rashkind Atrio-septostomy	0	3.25	0	3	0	0	0	0	0	0	0	0	0	0	0	0	0
milan	CL	M	Transposition of Great Arteries + Aortic Coarctation	Rashkind Atrio-septostomy	0	3.45	0	3	0	0	0	0	0	0	0	0	0	0	0	0	0
massa	ML	M	Pulmonary Valve Atresia with Intact Ventricular Septum	Radio-frequency Perforation (failure)	4	3.4	0	4	1	1	1	0	Cardiac Rupture	Surgical	Y	1	S	0	0	0	2
milan	RM	F	Pulmonary Valve Atresia with Intact Ventricular Septum	Radio-frequency Perforation + Balloon Valvuloplasty + PDA Stenting	0	3.3	0	4	0	1	0	1	Femoral Artery Thrombosis	Medical	Y	0	N	0	0	0	0
genoa	F	F	Transposition of Great Arteries + Aortic Arch Hypoplasia + Aortic Coarctation	Rashkind Atrio-septostomy	0	2.8	0	3	0	0	0	0	0	0	0	0	0	0	0	0	0
bologna	5	F	Transposition of Great Arteries	Rashkind Atrio-septostomy	0	2.9	0	3	0	0	0	0	0	0	0	0	0	0	0	0	0
turin	CA	F	Ebstein Anomaly	Rashkind Atrio-septostomy	24	2.9	0	3	0	0	0	0	0	0	0	0	0	0	1	1	1
bologna	27	M	Transposition of Great Arteries	Rashkind Atrio-septostomy	1	3.5	0	3	0	0	0	0	0	0	0	0	0	0	0	0	0
bologna	83	F	Pulmonary Valve Stenosis	Pulmonary Valvuloplasty	7	2.8	0	3	0	0	0	0	0	0	0	0	0	0	0	0	0
genoa	F	F	Pulmonary Valve Atresia with Intact Ventricular Septum	Radio-frequency Perforation + Balloon Valvuloplasty	2	3	0	4	0	0	0	0	0	0	0	0	0	0	0	0	0
turin	BL	M	Galeno Vein Malformation	Major Aorto-Pulmonary Collaterals Embolization	7	3	0	3	0	0	0	0	0	0	0	0	0	0	0	0	0
turin	BL	M	Galeno Vein Malformation	Major Aorto-Pulmonary Collaterals Embolization	9	4.9	0	3	0	0	0	0	0	0	0	0	0	0	0	0	0
turin	GE	F	Complete Atrio-Ventricular Canal + Pulmonary Atresia	PDA Stenting	3	3.2	0	4	0	0	0	0	0	0	0	0	0	0	0	0	0
naples	CG	M	Double Outlet Right Ventricle + Transposition of Great Arteries + Pulmonary Valve Stenosis	PDA Stenting	9	2.45	0	4	0	0	0	0	0	0	0	0	0	0	0	0	0
bologna	116	M	Pulmonary Valve Stenosis	Pulmonary Valvuloplasty	22	3.6	0	3	0	0	0	0	0	0	0	0	0	0	0	0	0
naples	MA	M	Unbalanced Complete Atrio-Ventricular Canal + Tetralogy of Fallot	PDA Stenting + Pulmonary Artery Stenting	1	3.1	0	4	0	0	0	0	0	0	0	0	0	0	0	0	0
turin	MA	F	Transposition of Great Arteries	Rashkind Atrio-septostomy	0	3	0	3	0	0	0	0	0	0	0	0	0	0	0	0	0
naples	VM	F	Transposition of Great Arteries	Rashkind Atrio-septostomy	1	2.05	0	3	0	0	0	0	0	0	0	0	0	0	0	0	0
turin	GT	M	Hypoplastic Left Heart Syndrome	Rashkind Atrio-septostomy	1	3.3	0	3	0	0	0	0	0	0	0	0	0	0	0	0	0
turin	GT	M	Hypoplastic Left Heart Syndrome s/p Norwood Procedure (Sano modification)	Sano conduit Stenting	26	3	0	4	0	0	0	0	0	0	0	0	0	0	1	1	1
naples	DG	M	Pulmonary Valve Stenosis	Pulmonary Valvuloplasty	5	2.95	0	3	0	0	0	0	0	0	0	0	0	0	0	0	0
genoa	A	F	Pulmonary Valve Atresia with Intact Ventricular Septum + Right Ventricle-to-coronary circulation sinusoids	Rashkind Atrio-septostomy	1	4.1	0	3	0	0	0	0	0	0	0	0	0	0	0	0	0
genoa	S	F	Pulmonary Valve Stenosis	Pulmonary Valvuloplasty	9	1.75	0	3	0	0	0	0	0	0	0	0	0	0	0	0	0
massa	CA	M	Transposition of Great Arteries	Rashkind Atrio-septostomy	0	3.15	0	3	0	1	0	1	Hemopericardium	Medical	Y	0	N	0	0	0	0
milan	PN	M	Aortic Valve Stenosis	Aortic Valvuloplasty	10	2.5	0	4	0	1	1	0	Cardiogenic Shock	Medical	Y	1	N	0	0	0	1
genoa	B	M	Transposition of Great Arteries	Rashkind Atrio-septostomy	18	3	0	3	0	0	0	0	0	0	0	0	0	0	0	0	0
massa	CDG	M	Hypoplastic Left Heart Syndrome	Rashkind Atrio-septostomy	0	3	0	3	0	1	0	1	Hemopericardium	Medical	Y	0	N	0	0	0	0
genoa	DM	M	Transposition of Great Arteries	Rashkind Atrio-septostomy	0	3.5	0	3	0	0	0	0	0	0	0	0	0	0	0	0	0
genoa	S	M	Transposition of Great Arteries	Rashkind Atrio-septostomy	0	3	0	3	0	0	0	0	0	0	0	0	0	0	0	0	0
bologna	44	M	Dilated Cardiomyopathy	Rashkind Atrio-septostomy	2	4.2	0	3	0	0	0	0	0	0	0	0	0	0	0	0	0
bologna	60	M	Pulmonary Valve Atresia with Intact Ventricular Septum	Radio-frequency Perforation (failure)	3	3.3	0	4	1	1	0	1	TachyArrhythmias	Medical	Y	0	S	0	0	0	1
bologna	60	M	Pulmonary Valve Atresia with Intact Ventricular Septum	Rashkind Atrio-septostomy	3	3.3	0	3	0	0	0	0	0	0	0	0	0	0	0	0	0
naples	AS	F	Ebstein Anomaly	PDA Stenting	3	3.5	0	4	0	0	0	0	0	0	0	0	0	0	0	0	0
genoa	R	M	Aortic Valve Stenosis + Hypoplastic Left Heart Syndrome	Aortic Valvuloplasty + Rashkind Atrio-septostomy	0	2.6	0	4	0	0	0	0	0	0	0	0	0	0	0	0	0
genoa	R	M	Aortic Valve Stenosis + Hypoplastic Left Heart Syndrome	PDA Stenting (hybrid palliation)	4	2.8	1	4	0	0	0	0	0	0	0	0	0	0	0	0	0
genoa	M	M	Transposition of Great Arteries	Rashkind Atrio-septostomy	0	3.5	0	3	0	0	0	0	0	0	0	0	0	0	0	0	0
milan	SS	M	Transposition of Great Arteries	Rashkind Atrio-septostomy	0	2.7	0	3	0	0	0	0	0	0	0	0	0	0	0	0	0
naples	AA	F	Transposition of Great Arteries + Double Outlet Right Ventricle + Pulmonary Atresia	PDA Stenting + Rashkind Atrio-septostomy	2	3.9	0	4	0	1	1	0	Stent Thrombosis	Surgical	Y	0	S	0	0	0	1
bologna	6	M	Transposition of Great Arteries	Rashkind Atrio-septostomy	0	3.1	0	3	0	0	0	0	0	0	0	0	0	0	0	0	0
milan	OAA	F	Pulmonary Valve Stenosis	Pulmonary Valvuloplasty + PDA Stenting	3	2.35	0	4	0	0	0	0	0	0	0	0	0	0	0	0	0
naples	SLRA	F	Transposition of Great Arteries + Ventricular Septal Defect	Rashkind Atrio-septostomy	1	3.5	0	3	0	0	0	0	0	0	0	0	0	0	0	0	0
milan	VS	F	Transposition of Great Arteries	Rashkind Atrio-septostomy	0	4.2	0	3	0	0	0	0	0	0	0	0	0	0	0	0	0
bologna	28	M	Criss-cross heart + Transposition of Great Arteries + Ventricular Septal Defect	Rashkind Atrio-septostomy	1	2.9	0	3	0	0	0	0	0	0	0	0	0	0	0	0	0
turin	RE	F	Transposition of Great Arteries	Rashkind Atrio-septostomy	1	3.2	0	3	0	0	0	0	0	0	0	0	0	0	0	0	0
bologna	45	M	Aortic Valve Stenosis	Aortic Valvuloplasty	2	2	0	4	0	1	1	0	Ventricular Fibrillation	Medical	Y	0	A	0	0	0	1
turin	GM	F	Pulmonary Valve Atresia with Intact Ventricular Septum	Radio-frequency Perforation + Balloon Valvuloplasty	2	3.4	0	4	0	0	0	0	0	0	0	0	0	0	0	0	0
naples	SV	M	Complete Atrio-Ventricular Canal + Tetralogy of Fallot	PDA Stenting	17	3.3	0	4	0	0	0	0	0	0	0	0	0	0	0	0	0
milan	SMS	F	Pulmonary Valve Atresia with Intact Ventricular Septum	Radio-frequency Perforation + Balloon Valvuloplasty + PDA Stenting	1	3.05	0	4	0	1	0	1	AtrialFlutter	Medical	Y	1	N	0	0	0	0
milan	AL	M	Aortic Valve Stenosis	Aortic Valvuloplasty	21	3.4	0	4	0	0	0	0	0	0	0	0	0	0	0	0	0
bologna	124	M	Pulmonary Atresia + Ventricular Septal Defect	Pulmonary Valvuloplasty	27	3.9	0	3	0	0	0	0	0	0	0	0	0	0	0	0	0
genoa	B	M	Transposition of Great Arteries	Rashkind Atrio-septostomy	16	3	0	3	0	0	0	0	0	0	0	0	0	0	0	0	0
turin	AT	M	Transposition of Great Arteries	Rashkind Atrio-septostomy	0	2.95	0	3	0	0	0	0	0	0	0	0	0	0	0	0	0
naples	CG	F	Transposition of Great Arteries + Ventricular Septal Defect	Rashkind Atrio-septostomy	0	2.4	0	3	0	0	0	0	0	0	0	0	0	0	0	0	0
naples	PES	M	Tetralogy of Fallot	Pulmonary Valvuloplasty + PDA Stenting	6	3.1	0	3	0	0	0	0	0	0	0	0	0	0	0	0	0
genoa	S	M	Transposition of Great Arteries	Rashkind Atrio-septostomy	0	2.4	0	3	0	1	1	0	Heart Block	Surgical (PMK)	N	0	S+D	0	1	1	2
bologna	7	F	Transposition of Great Arteries + Ventricular Septal Defect	Rashkind Atrio-septostomy	0	3.4	0	3	0	0	0	0	0	0	0	0	0	0	0	0	0
genoa	I	F	Transposition of Great Arteries	Rashkind Atrio-septostomy	0	3	0	3	0	0	0	0	0	0	0	0	0	0	0	0	0
naples	DLCP	M	Pulmonary Atresia + Ventricular Septal Defect	PDA Stenting	2	2.1	0	4	0	0	0	0	0	0	0	0	0	0	0	0	0
naples	SB	F	Unbalanced Complete Atrio-Ventricular Canal + Transposition of Great Arteries + Pulmonary Valve Stenosis	PDA Stenting	28	2.6	0	4	0	0	0	0	0	0	0	1	0	0	0	0	0
turin	GL	M	Transposition of Great Arteries	Rashkind Atrio-septostomy	1	3.9	0	3	0	0	0	0	0	0	0	0	0	0	0	0	0
massa	MG	M	Pulmonary Valve Stenosis	Pulmonary Valvuloplasty	27	4.1	0	3	0	0	0	0	0	0	0	0	0	0	0	0	0
massa	TG	M	Transposition of Great Arteries	Rashkind Atrio-septostomy	0	3.1	0	3	0	0	0	0	0	0	0	0	0	0	0	0	0
turin	CM	M	Pulmonary Valve Stenosis	Pulmonary Valvuloplasty	17	1.7	0	3	0	0	0	0	0	0	0	0	0	0	0	0	0
bologna	61	M	Tricuspid Valve Dysplasia	Rashkind Atrio-septostomy	3	3.3	0	3	0	1	0	1	Femoral Vein Thrombosis	Medical	Y	0	N	0	0	0	0
bologna	69	F	Pulmonary Valve Atresia with Intact Ventricular Septum	Radio-frequency Perforation + Balloon Valvuloplasty	5	3.2	0	4	0	0	0	0	0	0	0	0	0	0	0	0	0
naples	CT	M	Hypoplastic Left Heart Syndrome	Rashkind Atrio-septostomy	3	2.35	0	3	0	0	0	0	0	0	0	0	0	0	1	1	1
genoa	A	F	Transposition of Great Arteries	Rashkind Atrio-septostomy	0	3	0	3	0	0	0	0	0	0	0	0	0	0	0	0	0
naples	DDF	M	Transposition of Great Arteries	Rashkind Atrio-septostomy	0	2.7	0	3	0	0	0	0	0	0	0	0	0	0	0	0	0
milan	DGR	M	Transposition of Great Arteries	Rashkind Atrio-septostomy	0	3.45	0	3	0	0	0	0	0	0	0	0	0	0	0	0	0
genoa	B	M	Double Outlet Right Ventricle + Transposition of Great Arteries + Pulmonary Atresia	Rashkind Atrio-septostomy	0	3.8	0	3	0	0	0	0	0	0	0	0	0	0	1	1	1
milan	BD	M	Aortic Valve Stenosis + CoAo	Aortic Valvuloplasty	20	3.75	0	4	0	0	0	0	0	0	0	1	0	0	0	0	0
genoa	C	F	Tricuspid Valve Dysplasia	Rashkind Atrio-septostomy	4	3	0	3	0	0	0	0	0	0	0	0	0	0	0	0	0
genoa	C	F	Pulmonary Valve Atresia with Intact Ventricular Septum + Right Ventricle-to-coronary circulation sinusoids	Radio-frequency Perforation (failure) + Rashkind Atrio-septostomy	1	3.1	0	4	1	0	0	0	0	0	0	0	S	0	0	0	1
naples	SF	F	Pulmonary Valve Stenosis	Pulmonary Valvuloplasty	29	3.8	0	3	0	0	0	0	0	0	0	0	0	0	0	0	0
milan	AM	M	Pulmonary Valve Atresia with Intact Ventricular Septum	Radio-frequency Perforation + Balloon Valvuloplasty	1	3.1	0	4	0	0	0	0	0	0	0	0	0	0	0	0	0
milan	AM	M	Pulmonary Valve Atresia with Intact Ventricular Septum	PDA Stenting	1	3.2	0	4	0	1	0	1	Femoral Artery Thrombosis	Medical	Y	0	N	0	0	0	0
bologna	67	M	Pulmonary Valve Atresia with Intact Ventricular Septum	Radio-frequency Perforation + Balloon Valvuloplasty + Pulmonary Artery Balloon Angioplasty	4	2.9	0	4	0	0	0	0	0	0	0	0	0	0	0	0	0
genoa	DR	F	Pulmonary Thrombo-embolism	Pulmonary Artery Thrombolysis + Thrombectomy	23	3.5	0	3	0	0	0	0	0	0	0	0	0	0	0	0	0
genoa	S	M	Tetralogy of Fallot	RVOT Stenting (hybrid approach)	10	3	1	4	0	1	1	0	Cardiac Arrest	Medical	N	0	A+D	0	1	1	2
naples	II	M	Uni-Ventricular Heart	PDA Stenting	3	2.7	0	4	0	0	0	0	0	0	0	0	0	0	0	0	0
genoa	C	M	Transposition of Great Arteries	Rashkind Atrio-septostomy	0	2.6	0	3	0	0	0	0	0	0	0	0	0	0	0	0	0
genoa	S	M	Pulmonary Valve Atresia with Intact Ventricular Septum	Radio-frequency Perforation (failure)	0	2.7	0	4	1	1	1	0	Cardiac Tamponade	Drainage	Y	0	C+S (ibrido)	0	0	0	2
genoa	S	M	Pulmonary Valve Atresia with Intact Ventricular Septum	Rashkind Atrio-septostomy + Pulmonary Valvuloplasty + Shunt Pulmonary Valve Stenosis (procedura ibrida)	0	2.7	1	3	0	0	0	0	0	0	0	0	0	0	0	0	0
genoa	T	M	Pulmonary Valve Stenosis	Pulmonary Valvuloplasty	18	4.1	0	3	0	0	0	0	0	0	0	0	0	0	0	0	0
naples	SLM	M	Aortic Valve Stenosis	Aortic Valvuloplasty	0	2	0	4	0	0	0	0	0	0	0	1	0	0	0	0	0
naples	SLM	M	Aortic Valve Stenosis	Aortic Valvuloplasty	22	2.4	0	4	0	0	0	0	0	0	0	1	0	0	0	0	0
milan	BJ	M	Double Outlet Right Ventricle + CoA	Rashkind Atrio-septostomy	15	3.25	0	3	0	0	0	0	0	0	0	0	0	0	0	0	0
milan	RD	F	Transposition of Great Arteries	Rashkind Atrio-septostomy	0	2.95	0	3	0	0	0	0	0	0	0	0	0	0	0	0	0
bologna	8	M	Transposition of Great Arteries + Ventricular Septal Defect	Rashkind Atrio-septostomy	0	3.2	0	3	0	0	0	0	0	0	0	0	0	0	0	0	0
massa	PF	M	Transposition of Great Arteries + Ventricular Septal Defect + Pulmonary Valve Stenosis	Rashkind Atrio-septostomy	3	3.9	0	3	0	0	0	0	0	0	0	0	0	0	0	0	0
naples	GDG	M	Transposition of Great Arteries con Criss cross heart	PDA Stenting	14	3.2	0	4	0	0	0	0	0	0	0	0	0	0	0	0	0
massa	SM	M	Transposition of Great Arteries	Rashkind Atrio-septostomy	1	3.4	0	3	0	1	0	1	Hemopericardium	Medical	Y	0	N	0	0	0	0
massa	AC	M	Transposition of Great Arteries	Rashkind Atrio-septostomy	0	3.35	0	3	0	0	0	0	0	0	0	0	0	0	0	0	0
bologna	29	M	Aortic Valve Stenosis	Aortic Valvuloplasty	1	4	0	4	0	1	1	0	Cerebral Ischemia	Medical	Y	0	N	0	0	0	1
genoa	CG	M	Hypoplastic Left Heart Syndrome	Rashkind Atrio-septostomy	5	2.8	0	3	0	0	0	0	0	0	0	0	0	0	1	1	1
massa	ODP	M	Transposition of Great Arteries	Rashkind Atrio-septostomy	0	3.2	0	3	0	0	0	0	0	0	0	0	0	0	0	0	0
naples	CM	F	Transposition of Great Arteries + Ventricular Septal Defect + Pulmonary Valve Stenosis	PDA Stenting + Rashkind Atrio-septostomy	10	2.6	0	4	0	0	0	0	0	0	0	0	0	0	0	0	0
naples	DG	M	Pulmonary Valve Stenosis	Pulmonary Valvuloplasty	4	3.3	0	3	0	0	0	0	0	0	0	0	0	0	0	0	0
naples	LG	M	Pulmonary Atresia + Ventricular Septal Defect	PDA Stenting	2	2.4	0	4	0	0	0	0	0	0	0	0	0	0	0	0	0
bologna	121	M	Pulmonary Valve Atresia with Intact Ventricular Septum + Tricuspid Valve Dysplasia	Radio-frequency Perforation + Balloon Valvuloplasty	26	3.4	0	3	0	0	0	0	0	0	0	0	0	0	0	0	0
naples	CA	M	Pulmonary Valve Stenosis	Pulmonary Valvuloplasty	2	3.2	0	3	0	0	0	0	0	0	0	0	0	0	0	0	0
bologna	30	F	Transposition of Great Arteries + Ventricular Septal Defect + Pulmonary Valve Stenosis + type A Aortic Arch Interruption	Rashkind Atrio-septostomy	1	3.1	0	3	0	0	0	0	0	0	0	0	0	0	0	0	0
massa	LG	M	Transposition of Great Arteries	Rashkind Atrio-septostomy	0	3	0	3	0	0	0	0	0	0	0	0	0	0	0	0	0
massa	CSG	M	Transposition of Great Arteries	Rashkind Atrio-septostomy	0	3.75	0	3	0	1	1	0	PneumoThorax + KyloThorax	Drainage	Y	0	N	0	0	0	1
genoa	L	M	Transposition of Great Arteries	Rashkind Atrio-septostomy	0	3.55	0	3	0	0	0	0	0	0	0	0	0	0	0	0	0
bologna	9	M	Transposition of Great Arteries + Ventricular Septal Defect	Rashkind Atrio-septostomy	0	3.6	0	3	0	0	0	0	0	0	0	0	0	0	0	0	0
bologna	113	M	Aortic Coarctation + Transposition of Great Arteries + Ventricular Septal Defect s/p surgical repair	Angioplastica istmo aortico	21	3.4	0	3	0	0	0	0	0	0	0	0	0	0	0	0	0
genoa	M	M	Mitral Valve Atresia	Rashkind Atrio-septostomy	0	2	0	3	0	1	0	1	Atrial Flutter	Medical	Y	0	N	0	1	1	1
milan	DCF	M	Transposition of Great Arteries	Rashkind Atrio-septostomy	0	2.95	0	3	0	0	0	0	0	0	0	0	0	0	0	0	0
naples	DM	F	Pulmonary Valve Stenosis	Pulmonary Valvuloplasty	5	2	0	3	0	0	0	0	0	0	0	0	0	0	0	0	0
bologna	62	F	Hypoplastic Left Heart Syndrome	PDA Stenting + Rashkind Atrio-septostomy	3	3	0	4	0	1	1	0	Femoral Artery Bleeding	Medical	Y	0	C	0	0	0	1
bologna	62	F	Hypoplastic Left Heart Syndrome	Femoral Artery Stenting	4	3	0	3	0	0	0	0	0	0	0	0	0	0	0	0	0
naples	FA	M	Aortic Valve Stenosis	Aortic Valvuloplasty	26	3	0	4	0	0	0	0	0	0	0	0	0	0	0	0	0
milan	UA	M	Transposition of Great Arteries	Rashkind Atrio-septostomy	0	4.1	0	3	0	0	0	0	0	0	0	0	0	0	0	0	0
genoa	M	M	Pulmonary Valve Atresia with Intact Ventricular Septum	Radio-frequency Perforation (failure)(hybrid approach)	1	2	1	4	1	1	1	0	Cardiac Tamponade	Drainage	Y	0	S	0	0	0	2
genoa	M	M	Pulmonary Valve Atresia with Intact Ventricular Septum	Rashkind Atrio-septostomy	7	2	0	3	0	0	0	0	0	0	0	0	0	0	0	0	0
milan	DD	M	Aortic Valve Stenosis	Aortic Valvuloplasty	11	3.3	0	4	0	0	0	0	0	0	0	0	0	0	0	0	0
massa	CR	F	Pulmonary Valve Stenosis	Pulmonary Valvuloplasty	14	2.25	0	3	0	0	0	0	0	0	0	1	0	0	0	0	0
genoa	C	M	Transposition of Great Arteries	Rashkind Atrio-septostomy	1	3	0	3	0	0	0	0	0	0	0	0	0	0	0	0	0
turin	EZK	M	Tetralogy of Fallot	Surgical Shunt Stenting	13	3	0	4	0	0	0	0	0	0	0	0	0	0	0	0	0
milan	IS	M	Pulmonary Valve Stenosis	Pulmonary Valvuloplasty	6	3.1	0	3	0	0	0	0	0	0	0	0	0	0	0	0	0
bologna	46	M	Transposition of Great Arteries + Ventricular Septal Defect	Rashkind Atrio-septostomy	2	3.15	0	3	0	0	0	0	0	0	0	0	0	0	0	0	0
naples	GA	M	Transposition of Great Arteries + Ventricular Septal Defect	Rashkind Atrio-septostomy	0	3.4	0	3	0	0	0	0	0	0	0	0	0	0	0	0	0
naples	SG	F	Pulmonary Valve Stenosis	Pulmonary Valvuloplasty	14	3.5	0	3	0	0	0	0	0	0	0	0	0	0	0	0	0
bologna	10	M	Transposition of Great Arteries + Ventricular Septal Defect	Rashkind Atrio-septostomy	0	2.4	0	3	0	0	0	0	0	0	0	0	0	0	0	0	0
naples	DFA	M	Pulmonary Valve Stenosis	Pulmonary Valvuloplasty	4	2.2	0	3	0	1	1	0	Septic Shock	Medical	N	0	D	0	1	1	2
turin	DS	F	Pulmonary Valve Atresia with Intact Ventricular Septum	Radio-frequency Perforation + Balloon Valvuloplasty	3	1.5	0	4	0	0	0	0	0	0	0	0	0	0	0	0	0
turin	LAA	M	Transposition of Great Arteries + Pulmonary Atresia	PDA Stenting + Rashkind Atrio-septostomy	1	1.2	0	4	0	0	0	0	0	0	0	0	0	0	0	0	0
turin	LAA	M	Transposition of Great Arteries + Pulmonary Atresia	Rashkind Atrio-septostomy	2	1.2	0	3	0	1	1	0	Cardiac Tamponade	Drainage	N	0	D	0	1	1	2
naples	MR	M	Transposition of Great Arteries	Rashkind Atrio-septostomy	1	3.8	0	3	0	0	0	0	0	0	0	0	0	0	0	0	0
turin	CG	F	Pulmonary Valve Atresia with Intact Ventricular Septum	Radio-frequency Perforation + PDA Stenting	2	2.7	0	4	0	0	0	0	0	0	0	0	0	0	0	0	0
milan	CG	F	Transposition of Great Arteries	Rashkind Atrio-septostomy	0	3.1	0	3	0	1	0	1	Femoral Vein Thrombosis	Medical	Y	0	N	0	0	0	0
bologna	111	F	Pulmonary Valve Stenosis	Pulmonary Valvuloplasty	20	3.2	0	3	0	0	0	0	0	0	0	0	0	0	0	0	0
genoa	B	M	Fulminant Myocarditis	Rashkind Atrio-septostomy	0	3	0	3	0	0	0	0	0	0	0	0	0	0	1	1	1
bologna	122	M	Hypoplastic Left Heart Syndrome	Pulmonary Artery SStenting	26	3	0	4	0	0	0	0	0	0	0	0	0	0	0	0	0
turin	GL	F	Transposition of Great Arteries + Ventricular Septal Defect	Rashkind Atrio-septostomy (failure)	3	3	0	3	1	0	0	0	0	0	0	0	C	0	0	0	1
turin	CL	F	Transposition of Great Arteries + Ventricular Septal Defect	Rashkind Atrio-septostomy	4	3.2	0	3	0	0	0	0	0	0	0	0	0	0	0	0	0
milan	AG	M	Transposition of Great Arteries	Rashkind Atrio-septostomy	1	2.45	0	3	0	0	0	0	0	0	0	0	0	0	0	0	0
genoa	C	M	Hypoplastic Left Heart Syndrome	PDA Stenting (hybrid palliation)	4	1.8	1	4	0	0	0	0	0	0	0	0	0	0	0	0	0
naples	TV	F	Pulmonary Valve Stenosis	Pulmonary Valvuloplasty	6	2.75	0	3	0	0	0	0	0	0	0	0	0	0	0	0	0
genoa	P	M	Aortic Valve Stenosis	Aortic Valvuloplasty	1	3.1	0	4	0	0	0	0	0	0	0	0	0	0	0	0	0
turin	BS	M	Ebstein Anomaly + Functional Pulmonary Atresia	Rashkind Atrio-septostomy	4	2.5	0	3	0	0	0	0	0	0	0	0	0	0	1	1	1
naples	PA	F	Pulmonary Atresia + Ventricular Septal Defect	PDA Stenting	4	2.4	0	4	0	0	0	0	0	0	0	0	0	0	0	0	0
milan	CP	M	Transposition of Great Arteries	Rashkind Atrio-septostomy	0	3.05	0	3	0	0	0	0	0	0	0	0	0	0	0	0	0
naples	EC	F	Tetralogy of Fallot	PDA Stenting	6	2.5	0	4	0	1	1	0	Bilateral Pulmonary Artery Iatrogenic Stenosis	Surgical	Y	0	S	0	0	0	1
milan	PM	F	Transposition of Great Arteries	Rashkind Atrio-septostomy	0	2.7	0	3	0	0	0	0	0	0	0	0	0	0	0	0	0
turin	GM	F	Pulmonary Valve Stenosis	Pulmonary Valvuloplasty	1	2.4	0	3	0	0	0	0	0	0	0	0	0	0	0	0	0
genoa	C	F	Type B Aortic Arch Interruption	PDA Stenting (hybrid palliation)	8	2.5	1	4	0	0	0	0	0	0	0	0	0	0	0	0	0
bologna	88	F	Pulmonary Valve Stenosis	Pulmonary Valvuloplasty	8	2.7	0	3	0	0	0	0	0	0	0	0	0	0	0	0	0
turin	MJ	F	Transposition of Great Arteries	Rashkind Atrio-septostomy	1	2.45	0	3	0	0	0	0	0	0	0	0	0	0	0	0	0
milan	CC	F	Aortic Valve Stenosis	Aortic Valvuloplasty	13	3.65	0	4	0	0	0	0	0	0	0	0	0	0	0	0	0
naples	FG	F	Uni-Ventricular Heart	PDA Stenting	0	3.2	0	4	0	0	0	0	0	0	0	0	0	0	0	0	0
milan	FG	F	Transposition of Great Arteries	Rashkind Atrio-septostomy	0	2.65	0	3	0	0	0	0	0	0	0	0	0	0	0	0	0
massa	MS	M	Transposition of Great Arteries	Rashkind Atrio-septostomy	0	3	0	3	0	0	0	0	0	0	0	0	0	0	0	0	0
bologna	47	M	Pulmonary Valve Stenosis	Pulmonary Valvuloplasty	2	3.1	0	3	0	1	0	1	Heart Block	Medical	Y	0	N	0	0	0	0
bologna	31	M	Aortic Valve Stenosis	Aortic Valvuloplasty	1	2.9	0	4	0	0	0	0	0	0	0	0	0	0	0	0	0
naples	CA	F	Pulmonary Valve Atresia with Intact Ventricular Septum	Radio-frequency Perforation	2	2.5	0	4	0	1	1	0	Cardiac Tamponade	Drainage	Y	0	N	0	0	0	1
naples	CA	F	Pulmonary Valve Atresia with Intact Ventricular Septum	PDA Stenting	9	2.7	0	4	0	1	0	1	Femoral Artery Thrombosis	Medical	Y	0	N	0	0	0	0
massa	OA	M	Pulmonary Valve Stenosis	Pulmonary Valvuloplasty	4	4	0	3	0	1	0	1	Tachyarrhythmias	Medical	Y	0	N	0	0	0	0
naples	FG	F	Ebstein Anomaly	PDA Stenting	6	3	0	4	0	0	0	0	0	0	0	0	0	0	0	0	0
naples	FG	F	Ebstein Anomaly	PDA Embolization	29	3.5	0	3	0	0	0	0	0	0	0	0	0	0	0	0	0
massa	ML	F	Transposition of Great Arteries	Rashkind Atrio-septostomy	0	2.8	0	3	0	0	0	0	0	0	0	0	0	0	0	0	0
massa	MG	M	Pulmonary Valve Stenosis	Pulmonary Valvuloplasty	4	3.55	0	3	0	1	0	1	Femoral Artery Thrombosis	Medical	Y	0	N	0	0	0	0
milan	TA	M	Pulmonary Valve Atresia with Intact Ventricular Septum	Radio-frequency Perforation + PDA Stenting	2	3.345	0	4	0	0	0	0	0	0	0	0	0	0	0	0	0
turin	MPVS	M	Tetralogy of Fallot	Pulmonary Artery Stenting	28	3.1	0	3	0	0	0	0	0	0	0	0	0	0	0	0	0
massa	CG	M	Transposition of Great Arteries	Rashkind Atrio-septostomy	0	4	0	3	0	0	0	0	0	0	0	0	0	0	0	0	0
genoa	R	F	Transposition of Great Arteries	Rashkind Atrio-septostomy	0	3.1	0	3	0	0	0	0	0	0	0	0	0	0	0	0	0
genoa	D	F	Transposition of Great Arteries	Rashkind Atrio-septostomy	1	2.5	0	3	0	1	0	1	Tachyarrhythmias	Medical	Y	0	N	0	0	0	0
turin	OF	M	Pulmonary Valve Stenosis	Pulmonary Valvuloplasty	5	3.2	0	3	0	0	0	0	0	0	0	0	0	0	0	0	0
turin	SV	F	Complete Atrio-Ventricular Canal + Tetralogy of Fallot	RVOT Stenting	13	3.4	0	3	0	0	0	0	0	0	0	0	0	0	0	0	0
genoa	Z	M	Type B Aortic Arch Interruption	PDA Stenting (hybrid palliation)	6	2.3	1	4	0	0	0	0	0	0	0	0	0	0	0	0	0
massa	BR	M	Pulmonary Valve Stenosis	Pulmonary Valvuloplasty	3	3.5	0	3	0	1	0	1	Tachyarrhythmias	Medical	Y	0	N	0	0	0	0
turin	PN	F	Transposition of Great Arteries	Rashkind Atrio-septostomy	3	3	0	3	0	0	0	0	0	0	0	0	0	0	0	0	0
turin	PN	F	Transposition of Great Arteries	Rashkind Atrio-septostomy	5	3	0	3	0	0	0	0	0	0	0	0	0	0	0	0	0
turin	OFJ	M	Mitral Valve Atresia	PDA Stenting + Rashkind Atrio-septostomy	1	3.45	0	4	0	0	0	0	0	0	0	0	0	0	0	0	0
turin	CL	F	Hypoplastic Left Heart Syndrome	PDA Stenting (hybrid palliation) + Pulmonary Artery Stenting	14	1.8	1	4	0	1	1	0	Cardiogenic Shock	Medical	N	0	D	0	1	1	2
naples	AM	M	Double Outlet Right Ventricle + Pulmonary Valve Stenosis	Rashkind Atrio-septostomy	0	2.65	0	3	0	0	0	0	0	0	0	0	0	0	0	0	0
naples	AM	M	Double Outlet Right Ventricle + Pulmonary Valve Stenosis	PDA Stenting	7	2.66	0	4	0	0	0	0	0	0	0	0	0	0	0	0	0
bologna	97	M	Hypoplastic Left Heart Syndrome	PDA Stenting (hybrid palliation)	14	3.2	1	4	0	0	0	0	0	0	0	0	0	0	0	0	0
bologna	127	F	Hypoplastic Left Heart Syndrome	Pulmonary Artery Stenting	14	3.2	0	3	0	1	1	0	Cardiogenic Shock	Medical	Y	0	D	0	1	1	2
bologna	48	F	Mitral Valve Atresia	Rashkind Atrio-septostomy	2	2.6	0	3	0	0	0	0	0	0	0	0	0	0	0	0	0
naples	RD	M	Pulmonary Valve Stenosis	Pulmonary Valvuloplasty	0	3	0	3	0	0	0	0	0	0	0	0	0	0	0	0	0
naples	RD	M	Pulmonary Valve Stenosis	PDA Stenting	7	3.2	0	4	0	0	0	0	0	0	0	0	0	0	0	0	0
genoa	B	M	Pulmonary Valve Atresia with Intact Ventricular Septum + Right Ventricle-to-coronary circulation sinusoids	Radio-frequency Perforation (failure) + Rashkind Atrio-septostomy	1	2.8	1	4	1	1	1	0	Cardiac Tamponade	Drainage	Y	0	C+S (ibrido)	0	0	0	2
naples	DG	M	Double Outlet Right Ventricle + Pulmonary Atresia	Rashkind Atrio-septostomy	1	3.5	0	3	0	0	0	0	0	0	0	0	0	0	0	0	0
naples	DG	M	Double Outlet Right Ventricle + Pulmonary Atresia	PDA Stenting	10	3.5	0	4	0	0	0	0	0	0	0	1	0	0	0	0	0
turin	DD	M	Hypoplastic Left Heart Syndrome	PDA Stenting + Rashkind Atrio-septostomy	3	2.85	0	4	0	0	0	0	0	0	0	0	0	0	0	0	0
genoa	M	M	Transposition of Great Arteries	Rashkind Atrio-septostomy	0	2.8	0	3	0	0	0	0	0	0	0	0	0	0	0	0	0
bologna	79	F	Pulmonary Valve Stenosis	Pulmonary Valvuloplasty	6	3.6	0	3	0	1	0	1	Femoral Artery Bleeding	Medical	Y	0	N	0	0	0	0
genoa	P	F	Pulmonary Valve Atresia with Intact Ventricular Septum	Radio-frequency Perforation	1	3.1	0	4	0	1	0	1	Femoral Vein Thrombosis	Medical	Y	0	N	0	0	0	0
milan	RN	M	Transposition of Great Arteries	Rashkind Atrio-septostomy	0	3.25	0	3	0	0	0	0	0	0	0	0	0	0	0	0	0
naples	TV	M	Transposition of Great Arteries	Rashkind Atrio-septostomy	0	3	0	3	0	0	0	0	0	0	0	0	0	0	0	0	0
rome	DGL	F	Transposition of Great Arteries	Rashkind Atrio-septostomy	0	2.85	0	3	0	0	0	0	0	0	0	0	0	0	0	0	0
genoa	C	M	Transposition of Great Arteries + Ventricular Septal Defect	Rashkind Atrio-septostomy	1	3	0	3	0	0	0	0	0	0	0	0	0	0	0	0	0
genoa	K	F	Pulmonary Valve Stenosis	Pulmonary Valvuloplasty	23	4.4	0	3	0	0	0	0	0	0	0	0	0	0	0	0	0
turin	GG	M	Transposition of Great Arteries	Rashkind Atrio-septostomy	1	3.2	0	3	0	0	0	0	0	0	0	0	0	0	0	0	0
naples	GV	M	Pulmonary Valve Stenosis	Pulmonary Valvuloplasty	2	2.3	0	3	0	0	0	0	0	0	0	0	0	0	0	0	0
bologna	89	F	Tetralogy of Fallot	Pulmonary Valvuloplasty	8	3.8	0	3	0	0	0	0	0	0	0	0	0	0	0	0	0
padua	FS	M	Pulmonary Valve Atresia with Intact Ventricular Septum	Radio-frequency Perforation	9	2.75	0	4	0	1	1	0	Low Cardiac Output	Medical	Y	0	N	0	0	0	1
padua	FS	M	Pulmonary Valve Atresia with Intact Ventricular Septum	PDA Stenting	16	2.8	0	4	0	0	0	0	0	0	0	0	0	0	0	0	0
genoa	A	M	Transposition of Great Arteries + Ventricular Septal Defect + Aortic Coarctation	Rashkind Atrio-septostomy	14	3.2	0	3	0	0	0	0	0	0	0	0	0	0	0	0	0
massa	ZMF	F	Pulmonary Valve Stenosis	Pulmonary Valvuloplasty	3	3.7	0	3	0	0	0	0	0	0	0	0	0	0	0	0	0
bologna	11	M	Aortic Valve Stenosis	Aortic Valvuloplasty	0	2.55	0	4	0	0	0	0	0	0	0	0	0	0	0	0	0
bologna	117	M	Aortic Valve Stenosis	Aortic Valvuloplasty	22	2.3	0	4	0	0	0	0	0	0	0	0	0	0	0	0	0
naples	DSL	M	Pulmonary Valve Stenosis	Pulmonary Valvuloplasty	1	2.6	0	3	0	0	0	0	0	0	0	0	0	0	0	0	0
naples	DSL	M	Pulmonary Valve Stenosis	PDA Stenting	4	2.7	0	4	0	0	0	0	0	0	0	0	0	0	0	0	0
bologna	70	M	Pulmonary Valve Stenosis	Pulmonary Valvuloplasty	5	3.3	0	3	0	0	0	0	0	0	0	0	0	0	0	0	0
genoa	A	M	Hypoplastic Left Heart Syndrome	Radio-frequency Atrial Septum Perforation + Stenting	0	2.8	0	4	0	0	0	0	0	0	0	0	0	0	0	0	0
genoa	A	M	Hypoplastic Left Heart Syndrome	PDA Stenting (hybrid palliation)	6	2.8	1	4	0	0	0	0	0	0	0	0	0	0	0	0	0
turin	SI	M	Hypoplastic Left Heart Syndrome	PDA Stenting + Rashkind Atrio-septostomy	2	3.4	0	4	0	0	0	0	0	0	0	0	0	0	1	1	1
genoa	G	F	Mitral Valve Atresia	Rashkind Atrio-septostomy	1	2.2	0	3	0	0	0	0	0	0	0	0	0	0	0	0	0
genoa	P	M	Transposition of Great Arteries	Rashkind Atrio-septostomy	1	3	0	3	0	0	0	0	0	0	0	0	0	0	0	0	0
naples	MS	F	Pulmonary Valve Stenosis	Pulmonary Valvuloplasty	10	2.7	0	3	0	0	0	0	0	0	0	0	0	0	0	0	0
genoa	P	M	Transposition of Great Arteries	Rashkind Atrio-septostomy	1	3	0	3	0	0	0	0	0	0	0	0	0	0	0	0	0
genoa	P	M	Transposition of Great Arteries	Superior Caval Vein Thrombectomy + Balloon Angioplasty	15	3	0	3	0	0	0	0	0	0	0	0	0	0	0	0	0
genoa	P	M	Transposition of Great Arteries	Superior Caval Vein Thrombectomy + Balloon Angioplasty	17	3	0	3	0	0	0	0	0	0	0	0	0	0	0	0	0
turin	AGE	F	Transposition of Great Arteries + Ventricular Septal Defect	Rashkind Atrio-septostomy	12	2.5	0	3	0	0	0	0	0	0	0	0	0	0	1	1	1
turin	TM	F	Pulmonary Valve Stenosis	Pulmonary Valvuloplasty	26	3.3	0	3	0	0	0	0	0	0	0	0	0	0	0	0	0
turin	TM	F	Pulmonary Valve Stenosis	PDA Stenting	31	3.4	0	4	0	0	0	0	0	0	0	0	0	0	0	0	0
genoa	C	F	Pulmonary Valve Stenosis	Pulmonary Valvuloplasty	16	3	0	3	0	0	0	0	0	0	0	0	0	0	0	0	0
naples	BM	F	Pulmonary Valve Stenosis	Pulmonary Valvuloplasty	1	2.6	0	3	0	0	0	0	0	0	0	0	0	0	0	0	0
naples	BM	F	Pulmonary Valve Stenosis	PDA Stenting	5	2.6	0	4	0	0	0	0	0	0	0	0	0	0	0	0	0
rome	AD	M	Pulmonary Valve Stenosis	Pulmonary Valvuloplasty	1	2.7	0	3	0	0	0	0	0	0	0	0	0	0	0	0	0
padua	BL	M	Pulmonary Valve Stenosis	Pulmonary Valvuloplasty	24	3.75	0	3	0	0	0	0	0	0	0	0	0	0	0	0	0
genoa	M	M	Transposition of Great Arteries	Rashkind Atrio-septostomy (failure)	0	4	0	3	1	0	0	0	0	0	0	0	S+D	0	1	1	2
turin	FG	F	Pulmonary Valve Atresia with Intact Ventricular Septum	Radio-frequency Perforation	2	2.2	0	4	0	0	0	0	0	0	0	0	0	0	0	0	0
genoa	C	M	Transposition of Great Arteries	Rashkind Atrio-septostomy	0	3	0	3	0	0	0	0	0	0	0	0	0	0	0	0	0
bologna	129	M	Transposition of Great Arteries + Ventricular Septal Defect	Rashkind Atrio-septostomy	0	3.3	0	3	0	0	0	0	0	0	0	0	0	0	0	0	0
massa	DVE	F	Pulmonary Valve Atresia with Intact Ventricular Septum	Radio-frequency Perforation (failure)	4	3	0	4	1	1	0	1	Myocardial Ischemia	Medical	Y	0	S	0	0	0	1
genoa	C	M	Hypoplastic Left Heart Syndrome	Aortic Valvuloplasty + PDA Stenting (hybrid)	7	2.8	1	4	0	0	0	0	0	0	0	0	0	0	0	0	0
massa	BD	M	Transposition of Great Arteries	Rashkind Atrio-septostomy	0	4.6	0	3	0	0	0	0	0	0	0	0	0	0	0	0	0
naples	NY	M	Tetralogy of Fallot	PDA Stenting	10	2.9	0	4	0	0	0	0	0	0	0	1	0	0	0	0	0
naples	CV	M	Pulmonary Valve Stenosis	Pulmonary Valvuloplasty	5	3.2	0	3	0	0	0	0	0	0	0	0	0	0	0	0	0
naples	CMC	F	Scynmitar Syndrome + Patent Ductus Arteriosus + Major Aorto-Pulmonary Collaterals	Major Aorto-Pulmonary Collaterals Embolization + PDA Embolization	6	3.2	0	3	0	0	0	0	0	0	0	0	0	0	0	0	0
bologna	12	M	Transposition of Great Arteries	Rashkind Atrio-septostomy	0	3.15	0	3	0	0	0	0	0	0	0	1	0	0	0	0	0
milan	GF	M	Transposition of Great Arteries	Rashkind Atrio-septostomy	0	3.2	0	3	0	0	0	0	0	0	0	0	0	0	0	0	0
bologna	125	M	Pulmonary Valve Stenosis	Pulmonary Valvuloplasty	28	3.6	0	3	0	0	0	0	0	0	0	0	0	0	0	0	0
bologna	131	M	Tricuspid Valve Atresia	Rashkind Atrio-septostomy	13	3.2	0	3	0	0	0	0	0	0	0	0	0	0	0	0	0
naples	RMG	M	Pulmonary Valve Atresia with Intact Ventricular Septum	Radio-frequency Perforation	1	2.8	0	4	0	0	0	0	0	0	0	0	0	0	0	0	0
naples	RMG	M	Pulmonary Valve Atresia with Intact Ventricular Septum	PDA Stenting + Pulmonary Valvuloplasty + Inferior Caval Vein Balloon Angioplasty	25	3.2	0	4	0	0	0	0	0	0	0	1	0	0	0	0	0
turin	GM	M	Transposition of Great Arteries	Rashkind Atrio-septostomy	1	3	0	3	0	0	0	0	0	0	0	0	0	0	0	0	0
padua	ZM	M	Pulmonary Valve Atresia with Intact Ventricular Septum	Radio-frequency Perforation (failure)	27	2.5	0	4	1	0	0	0	0	0	0	0	C	0	0	0	1
padua	ZM	M	Pulmonary Valve Atresia with Intact Ventricular Septum	PDA Stenting	28	2.5	0	4	0	0	0	0	0	0	0	0	0	0	0	0	0
turin	UVZD	M	Complete Atrio-Ventricular Canal + Pulmonary Atresia	PDA Stenting	1	3.1	0	4	0	0	0	0	0	0	0	0	0	0	1	1	1
naples	RG	M	Pulmonary Valve Stenosis	Pulmonary Valvuloplasty	1	3.8	0	3	0	0	0	0	0	0	0	0	0	0	0	0	0
padua	BE	M	Pulmonary Valve Stenosis	Pulmonary Valvuloplasty	5	3.3	0	3	0	0	0	0	0	0	0	0	0	0	0	0	0
turin	TC	F	Transposition of Great Arteries	Rashkind Atrio-septostomy	0	3.4	0	3	0	0	0	0	0	0	0	0	0	0	1	1	1
genoa	S	M	Hypoplastic Left Heart Syndrome	PDA Stenting (hybrid palliation)	7	3	1	4	0	0	0	0	0	0	0	0	0	0	0	0	0
genoa	S	M	Hypoplastic Left Heart Syndrome	Rashkind Atrio-septostomy	20	3	0	3	0	0	0	0	0	0	0	0	0	0	0	0	0
bologna	71	M	Tetralogy of Fallot	Pulmonary Valvuloplasty	5	3	0	3	0	1	0	1	Femoral Artery Thrombosis	Medical	Y	0	N	0	0	0	0
bologna	132	M	Transposition of Great Arteries + Ventricular Septal Defect	Rashkind Atrio-septostomy	2	2.9	0	3	0	0	0	0	0	0	0	0	0	0	0	0	0
naples	FG	F	Pulmonary Valve Stenosis	Pulmonary Valvuloplasty	10	3.5	0	3	0	0	0	0	0	0	0	0	0	0	0	0	0
bologna	65	M	Transposition of Great Arteries	Rashkind Atrio-septostomy	3	2.4	0	3	0	0	0	0	0	0	0	0	0	0	0	0	0
turin	SM	M	Hypoplastic Left Heart Syndrome	PDA Stenting (hybrid palliation) + Rashkind Atrio-septostomy	1	3.4	1	4	0	0	0	0	0	0	0	0	0	0	1	1	1
bologna	118	F	Aortic Valve Stenosis	Aortic Valvuloplasty	22	1.8	0	4	0	1	1	0	Low Cardiac Output	Medical	Y	0	N	0	0	0	1
turin	MS	M	Pulmonary Valve Stenosis	Pulmonary Valvuloplasty	0	2.5	0	3	0	0	0	0	0	0	0	0	0	0	0	0	0
bologna	66	F	Transposition of Great Arteries	Rashkind Atrio-septostomy	3	2.75	0	3	0	0	0	0	0	0	0	0	0	0	0	0	0
naples	FB	M	Aortic Valve Stenosis	Aortic Valvuloplasty	17	3.9	0	4	0	0	0	0	0	0	0	0	0	0	0	0	0
massa	GD	M	Pulmonary Valve Atresia with Intact Ventricular Septum	Rashkind Atrio-septostomy	5	2.95	0	3	0	0	0	0	0	0	0	0	0	0	0	0	0
naples	CA	M	Aortic Valve Stenosis	Aortic Valvuloplasty	1	3.4	0	4	0	0	0	0	0	0	0	0	0	0	0	0	0
naples	CC	F	Tetralogy of Fallot	PDA Stenting	6	3	0	4	0	0	0	0	0	0	0	0	0	0	0	0	0
genoa	V	M	Transposition of Great Arteries	Rashkind Atrio-septostomy	0	3	0	3	0	0	0	0	0	0	0	0	0	0	0	0	0
bologna	13	M	Aortic Valve Stenosis	Aortic Valvuloplasty	0	2.95	0	4	0	0	0	0	0	0	0	0	0	0	0	0	0
naples	FM	F	Pulmonary Valve Atresia with Intact Ventricular Septum + Hypoplastic Right Ventricle	Rashkind Atrio-septostomy	0	2.4	0	3	0	0	0	0	0	0	0	0	0	0	0	0	0
naples	FM	F	Pulmonary Valve Atresia with Intact Ventricular Septum + Hypoplastic Right Ventricle	PDA Stenting	5	2.5	0	4	0	0	0	0	0	0	0	0	0	0	0	0	0
turin	CT	M	Transposition of Great Arteries + Ventricular Septal Defect	Rashkind Atrio-septostomy	1	3	0	3	0	0	0	0	0	0	0	0	0	0	0	0	0
padua	HQ	F	Pulmonary Valve Stenosis	Pulmonary Valvuloplasty	27	1.85	0	3	0	0	0	0	0	0	0	0	0	0	0	0	0
milan	RA	F	Pulmonary Valve Stenosis	Pulmonary Valvuloplasty	0	3.2	0	3	0	0	0	0	0	0	0	0	0	0	0	0	0
genoa	P	M	Transposition of Great Arteries	Rashkind Atrio-septostomy	0	3.5	0	3	0	0	0	0	0	0	0	0	0	0	0	0	0
turin	FJ	F	Transposition of Great Arteries + Ventricular Septal Defect	Rashkind Atrio-septostomy	1	3	0	3	0	0	0	0	0	0	0	0	0	0	0	0	0
padua	BP	M	Aortic Valve Stenosis	Aortic Valvuloplasty	1	3.1	0	4	0	0	0	0	0	0	0	0	0	0	0	0	0
bologna	14	M	Transposition of Great Arteries	Rashkind Atrio-septostomy	0	3.2	0	3	0	0	0	0	0	0	0	0	0	0	0	0	0
genoa	D	F	Tricuspid Valve Atresia	Rashkind Atrio-septostomy	8	2.6	0	3	0	0	0	0	0	0	0	0	0	0	0	0	0
massa	MS	M	Aortic Valve Stenosis with Endocardial Fibro-elasthosis	Aortic Valvuloplasty	0	2.1	0	4	0	0	0	0	0	0	0	0	0	0	0	0	0
massa	MS	M	Aortic Valve Stenosis with Endocardial Fibro-elasthosis	Rashkind Atrio-septostomy	6	2.1	0	3	0	0	0	0	0	0	0	0	0	0	1	1	1
genoa	C	M	Transposition of Great Arteries + Ventricular Septal Defect	Rashkind Atrio-septostomy	0	2.5	0	3	0	0	0	0	0	0	0	0	0	0	0	0	0
bologna	50	F	Double Outlet Right Ventricle + Tricuspid Valve Atresia	Rashkind Atrio-septostomy	2	2.95	0	3	0	0	0	0	0	0	0	0	0	0	0	0	0
genoa	N	M	Transposition of Great Arteries + Ventricular Septal Defect	Rashkind Atrio-septostomy	1	2.8	0	3	0	0	0	0	0	0	0	0	0	0	0	0	0
rome	OS	F	Pulmonary Valve Stenosis	Pulmonary Valvuloplasty	2	2.2	0	3	0	0	0	0	0	0	0	0	0	0	0	0	0
naples	R	F	Pulmonary Valve Stenosis	Pulmonary Valvuloplasty	0	2.8	0	3	0	0	0	0	0	0	0	0	0	0	0	0	0
massa	BM	M	Transposition of Great Arteries	Rashkind Atrio-septostomy	0	2.65	0	3	0	0	0	0	0	0	0	0	0	0	0	0	0
turin	FMD	F	Hypoplastic Left Heart Syndrome + Aortic Coarctation	Rashkind Atrio-septostomy	2	3.55	0	3	0	0	0	0	0	0	0	0	0	0	0	0	0
naples	GC	F	Pulmonary Valve Stenosis	Pulmonary Valvuloplasty	1	1.8	0	3	0	0	0	0	0	0	0	0	0	0	0	0	0
naples	LG	M	Aortic Valve Stenosis	Aortic Valvuloplasty	1	2.5	0	4	0	0	0	0	0	0	0	0	0	0	0	0	0
turin	SD	M	Pulmonary Valve Stenosis	Pulmonary Valvuloplasty	2	3	0	3	0	0	0	0	0	0	0	0	0	0	0	0	0
padua	SA	F	Pulmonary Valve Stenosis	Pulmonary Valvuloplasty	23	4.5	0	3	0	0	0	0	0	0	0	0	0	0	0	0	0
padua	ZMV	F	Pulmonary Atresia + Ventricular Septal Defect	PDA Stenting	30	2.5	0	4	0	0	0	0	0	0	0	0	0	0	0	0	0
rome	SR	M	Hypoplastic Left Heart Syndrome	PDA Stenting (hybrid palliation)	23	2.6	1	4	0	0	0	0	0	0	0	0	0	0	0	0	0
naples	MV	F	Aortic Valve Stenosis	Aortic Valvuloplasty	1	2.7	0	4	0	0	0	0	0	0	0	0	0	0	0	0	0
genoa	P	M	Transposition of Great Arteries	Rashkind Atrio-septostomy	0	3.3	0	3	0	0	0	0	0	0	0	0	0	0	0	0	0
naples	CA	M	Pulmonary Valve Stenosis	Pulmonary Valvuloplasty	13	3.2	0	3	0	0	0	0	0	0	0	0	0	0	0	0	0
bologna	106	M	Aortic Valve Stenosis	Aortic Valvuloplasty	17	4	0	4	0	0	0	0	0	0	0	0	0	0	0	0	0
naples	AVM	F	Pulmonary Valve Stenosis	Pulmonary Valvuloplasty	3	2.2	0	3	0	0	0	0	0	0	0	0	0	0	0	0	0
turin	KK	F	Hypoplastic Left Heart Syndrome	PDA Stenting (hybrid palliation)	6	3.6	1	4	0	0	0	0	0	0	0	0	0	0	0	0	0
naples	CV	F	Transposition of Great Arteries	Rashkind Atrio-septostomy	0	2.8	0	3	0	0	0	0	0	0	0	0	0	0	0	0	0
massa	LD	M	Pulmonary Valve Stenosis	Pulmonary Valvuloplasty	4	3.7	0	3	0	0	0	0	0	0	0	0	0	0	0	0	0
rome	AT	M	Tetralogy of Fallot	Pulmonary Valvuloplasty	6	2.75	0	3	0	0	0	0	0	0	0	0	0	0	0	0	0
rome	AT	M	Tetralogy of Fallot	RVOT Stenting	16	2.8	0	3	0	0	0	0	0	0	0	0	0	0	0	0	0
padua	HA	F	Aortic Valve Stenosis	Aortic Valvuloplasty	7	3	0	4	0	0	0	0	0	0	0	0	0	0	0	0	0
naples	LI	F	Pulmonary Atresia + Ventricular Septal Defect + Pulmonary Artery Discontinuity	PDA Stenting	3	1.8	0	4	0	0	0	0	0	0	0	0	0	0	0	0	0
naples	LI	F	Pulmonary Atresia + Ventricular Septal Defect + Pulmonary Artery Discontinuity	PDA re-Stenting	7	2	0	4	0	0	0	0	0	0	0	0	0	0	1	1	1
naples	PA	F	Pulmonary Valve Stenosis	Pulmonary Valvuloplasty	26	3.2	0	3	0	0	0	0	0	0	0	0	0	0	0	0	0
bologna	15	M	Transposition of Great Arteries + Ventricular Septal Defect	Rashkind Atrio-septostomy	0	2	0	3	0	0	0	0	0	0	0	0	0	0	0	0	0
turin	LU	M	Pulmonary Valve Stenosis	Pulmonary Valvuloplasty	6	3.8	0	3	0	0	0	0	0	0	0	0	0	0	0	0	0
genoa	C	M	Pulmonary Valve Atresia with Intact Ventricular Septum	Radio-frequency Perforation	2	3.3	0	4	0	0	0	0	0	0	0	0	0	0	0	0	0
bologna	133	M	Transposition of Great Arteries + Ventricular Septal Defect	Rashkind Atrio-septostomy	3	3.3	0	3	0	0	0	0	0	0	0	0	0	0	0	0	0
turin	CR	F	Pulmonary Valve Stenosis	Pulmonary Valvuloplasty	1	3.3	0	3	0	0	0	0	0	0	0	0	0	0	0	0	0
massa	SV	M	Transposition of Great Arteries	Rashkind Atrio-septostomy	1	3.9	0	3	0	0	0	0	0	0	0	0	0	0	0	0	0
massa	MR	M	Hypoplastic Left Heart Syndrome	Rashkind Atrio-septostomy (failure)	0	3.6	0	3	1	0	0	0	0	0	0	0	D	0	1	1	2
massa	LA	F	Pulmonary Valve Stenosis	Pulmonary Valvuloplasty	25	4	0	3	0	0	0	0	0	0	0	0	0	0	0	0	0
bologna	114	F	Truncus arteriosus s/p PA banding	Pulmonary Artery Banding Balloon Angioplasty	21	2.05	0	3	0	0	0	0	0	0	0	0	0	0	0	0	0
naples	RP	M	Pulmonary Artery Discontinuity	PDA Stenting	2	3.3	0	4	0	0	0	0	0	0	0	1	0	0	0	0	0
turin	AA	F	Transposition of Great Arteries	Rashkind Atrio-septostomy	3	2.9	0	3	0	0	0	0	0	0	0	0	0	0	0	0	0
turin	DPA	F	Pulmonary Valve Stenosis	Pulmonary Valvuloplasty	21	4	0	3	0	0	0	0	0	0	0	0	0	0	0	0	0
naples	RE	M	Pulmonary Valve Stenosis	Pulmonary Valvuloplasty	13	1.7	0	3	0	0	0	0	0	0	0	1	0	0	1	1	1
turin	LSV	F	Transposition of Great Arteries	Rashkind Atrio-septostomy	1	2.4	0	3	0	0	0	0	0	0	0	0	0	0	0	0	0
naples	CA	F	Transposition of Great Arteries	Rashkind Atrio-septostomy	1	3.2	0	3	0	0	0	0	0	0	0	0	0	0	0	0	0
bologna	51	F	Transposition of Great Arteries	Rashkind Atrio-septostomy	2	2.45	0	3	0	0	0	0	0	0	0	0	0	0	0	0	0
naples	EV	M	Transposition of Great Arteries	Rashkind Atrio-septostomy	0	2	0	3	0	0	0	0	0	0	0	0	0	0	0	0	0
massa	LM	M	Transposition of Great Arteries	Rashkind Atrio-septostomy	5	2.6	0	3	0	0	0	0	0	0	0	0	0	0	0	0	0
padua	CS	M	Transposition of Great Arteries	Rashkind Atrio-septostomy	8	3.6	0	3	0	0	0	0	0	0	0	0	0	0	0	0	0
naples	DFG	F	Pulmonary Valve Stenosis	Pulmonary Valvuloplasty	14	2.3	0	3	0	0	0	0	0	0	0	0	0	0	0	0	0
genoa	P	M	Double Outlet Right Ventricle	Rashkind Atrio-septostomy	12	3.5	0	3	0	0	0	0	0	0	0	0	0	0	0	0	0
naples	SBJ	M	Hypoplastic Left Heart Syndrome	Radio-frequency Atrial Septum Perforation + Stenting	0	2.8	0	4	0	0	0	0	0	0	0	0	0	0	0	0	0
naples	SBJ	M	Hypoplastic Left Heart Syndrome	Atrial Septum Stenting + PDA Stenting (hybrid palliation)	7	2.75	1	4	0	0	0	0	0	0	0	0	0	0	1	1	1
turin	SM	M	Aortic Valve Stenosis	Aortic Valvuloplasty	1	3	0	4	0	0	0	0	0	0	0	0	0	0	0	0	0
rome	VS	M	Transposition of Great Arteries	Rashkind Atrio-septostomy	0	2.5	0	3	0	0	0	0	0	0	0	0	0	0	0	0	0
naples	AR	M	Uni-Ventricular Heart	PDA Stenting (failure)	6	3.6	0	4	1	1	1	0	Stent Jailing	Percutaneous Retrieval	Y	0	S	0	0	0	2
milan	CR	M	Aortic Valve Stenosis	Aortic Valvuloplasty (failure)	0	3	0	4	1	0	0	0	0	0	0	1	S	0	0	0	1
milan	CA	F	Transposition of Great Arteries	Rashkind Atrio-septostomy	0	3.3	0	3	0	0	0	0	0	0	0	0	0	0	0	0	0
milan	GF	M	Transposition of Great Arteries	Rashkind Atrio-septostomy	0	3	0	3	0	0	0	0	0	0	0	0	0	0	0	0	0
naples	SM	F	Hypoplastic Left Heart Syndrome + Aortic Valve Stenosis	Aortic Valvuloplasty (effective) + Rashkind Atrio-septostomy (failure)	0	2.3	0	4	1	0	0	0	0	0	0	1	C	0	0	0	1
naples	SM	F	Hypoplastic Left Heart Syndrome + Aortic Valve Stenosis	Radio-frequency Atrial Septum Perforation + Stenting (failure)	1	2.3	0	4	1	1	1	0	Cardiac Perforation	Surgical (ECMO)	N	1	D	1	0	1	3
padua	BD	M	Pulmonary Valve Stenosis	PDA Stenting + Pulmonary Valvuloplasty	2	3.5	0	4	0	0	0	0	0	0	0	0	0	0	0	0	0
milan	CA	F	Transposition of Great Arteries	Rashkind Atrio-septostomy	0	2.95	0	3	0	0	0	0	0	0	0	0	0	0	0	0	0
bologna	52	F	Pulmonary Valve Stenosis	Pulmonary Valvuloplasty	2	3.75	0	3	0	0	0	0	0	0	0	0	0	0	0	0	0
massa	SAK	M	Pulmonary Valve Atresia with Intact Ventricular Septum	Radio-frequency Perforation (failure)	3	3.2	0	4	1	1	1	0	Cardiac Tamponade	Drainage	Y	0	D	0	1	1	3
padua	HS	F	Aortic Valve Stenosis	Aortic Valvuloplasty	13	2.5	0	4	0	0	0	0	0	0	0	0	0	0	1	1	1
naples	SA	M	Pulmonary Valve Stenosis	Pulmonary Valvuloplasty	19	3.5	0	3	0	0	0	0	0	0	0	0	0	0	0	0	0
naples	AS	M	Tetralogy of Fallot	PDA Stenting	10	2.4	0	4	0	0	0	0	0	0	0	0	0	0	0	0	0
turin	LD	M	Mitral Valve Atresia	Rashkind Atrio-septostomy (failure)	0	3	0	3	1	0	0	0	0	0	0	0	D	1	0	1	2
naples	LM	F	Pulmonary Valve Stenosis	Pulmonary Valvuloplasty	9	2.8	0	3	0	0	0	0	0	0	0	0	0	0	0	0	0
bologna	134	M	Tricuspid Valve Dysplasia	Rashkind Atrio-septostomy	7	3	0	3	0	1	0	1	Bradycardia	Medical	Y	0	N	0	0	0	0
bologna	32	F	Tetralogy of Fallot	Pulmonary Valvuloplasty	1	3.5	0	3	0	1	0	1	Bradycardia	Medical	Y	0	N	0	0	0	0
genoa	D	F	Transposition of Great Arteries + Ventricular Septal Defect + Pulmonary Valve Stenosis	Rashkind Atrio-septostomy	25	3.5	0	3	0	0	0	0	0	0	0	0	0	0	0	0	0
milan	RAL	M	Double Outlet Right Ventricle	Rashkind Atrio-septostomy (failure) + Atrial Septum Stenting	10	3.4	0	4	1	0	0	0	0	0	0	0	C	0	0	0	1
milan	GRM	F	Transposition of Great Arteries	Rashkind Atrio-septostomy	0	3.15	0	3	0	0	0	0	0	0	0	0	0	0	0	0	0
massa	DS	M	Transposition of Great Arteries	Rashkind Atrio-septostomy	1	3.5	0	3	0	0	0	0	0	0	0	0	0	0	0	0	0
genoa	T	M	Transposition of Great Arteries	Rashkind Atrio-septostomy	0	3.7	0	3	0	0	0	0	0	0	0	0	0	0	0	0	0
turin	PM	F	Aortic Valve Stenosis	Aortic Valvuloplasty	7	4	0	4	0	1	0	1	Myocardial Ischemia	Medical	Y	0	N	0	0	0	0
rome	MV	F	Transposition of Great Arteries	Rashkind Atrio-septostomy	0	2.8	0	3	0	0	0	0	0	0	0	0	0	0	0	0	0
turin	EA	F	Pulmonary Valve Stenosis	Pulmonary Valvuloplasty	29	4	0	3	0	0	0	0	0	0	0	0	0	0	0	0	0
bologna	72	M	Aortic Valve Stenosis	Aortic Valvuloplasty	5	3	0	4	0	0	0	0	0	0	0	0	0	0	0	0	0
milan	SE	F	Transposition of Great Arteries	Rashkind Atrio-septostomy	1	3.65	0	3	0	0	0	0	0	0	0	0	0	0	0	0	0
milan	ETN	M	Transposition of Great Arteries	Rashkind Atrio-septostomy	0	3	0	3	0	0	0	0	0	0	0	0	0	0	0	0	0
naples	EG	M	Tetralogy of Fallot	PDA Stenting + Pulmonary Valvuloplasty	6	2.7	0	4	0	0	0	0	0	0	0	0	0	0	0	0	0
massa	SD	M	Transposition of Great Arteries	Rashkind Atrio-septostomy	2	3.7	0	3	0	1	0	1	Hemopericardium	Medical	Y	0	N	0	0	0	0
genoa	S	M	Transposition of Great Arteries	Rashkind Atrio-septostomy	1	2.8	0	3	0	0	0	0	0	0	0	0	0	0	0	0	0
rome	RC	F	Pulmonary Valve Stenosis	Pulmonary Valvuloplasty	5	2.9	0	3	0	0	0	0	0	0	0	0	0	0	0	0	0
naples	CD	M	Aortic Valve Stenosis	Aortic Valvuloplasty	4	2.4	0	4	0	1	1	0	Low Cardiac Output	Medical	Y	0	N	0	0	0	1
naples	PF	M	Transposition of Great Arteries	Rashkind Atrio-septostomy	0	3.5	0	3	0	0	0	0	0	0	0	0	0	0	0	0	0
padua	RV	F	Pulmonary Valve Atresia with Intact Ventricular Septum	Radio-frequency Perforation	14	4	0	4	0	0	0	0	0	0	0	0	0	0	0	0	0
padua	RV	F	Pulmonary Valve Atresia with Intact Ventricular Septum	PDA Stenting	28	4	0	4	0	0	0	0	0	0	0	0	0	0	0	0	0
naples	CSG	M	Pulmonary Valve Stenosis	Pulmonary Valvuloplasty	5	3.5	0	3	0	0	0	0	0	0	0	0	0	0	0	0	0
naples	CSG	M	Pulmonary Valve Stenosis	PDA Stenting	7	3.5	0	4	0	0	0	0	0	0	0	0	0	0	0	0	0
naples	PE	M	Transposition of Great Arteries	Rashkind Atrio-septostomy	0	3	0	3	0	0	0	0	0	0	0	0	0	0	0	0	0
turin	BA	M	Hypoplastic Left Heart Syndrome	Rashkind Atrio-septostomy (failure)	3	2	0	3	1	0	0	0	0	0	0	0	D	0	1	1	2
naples	VS	F	Pulmonary Valve Stenosis	Pulmonary Valvuloplasty	4	3	0	3	0	0	0	0	0	0	0	0	0	0	0	0	0
turin	MM	M	Mitral Valve Atresia	Rashkind Atrio-septostomy	1	3	0	3	0	0	0	0	0	0	0	0	0	0	0	0	0
milan	DBG	M	Transposition of Great Arteries	Rashkind Atrio-septostomy	0	1.9	0	3	0	0	0	0	0	0	0	0	0	0	0	0	0
genoa	C	F	Pulmonary Valve Atresia with Intact Ventricular Septum + Right Ventricle-to-coronary circulation sinusoids	Rashkind Atrio-septostomy	0	2.8	0	3	0	0	0	0	0	0	0	0	0	0	0	0	0
massa	TG	F	Transposition of Great Arteries	Rashkind Atrio-septostomy	0	3.4	0	3	0	0	0	0	0	0	0	0	0	0	0	0	0
turin	CA	F	Pulmonary Valve Atresia with Intact Ventricular Septum	Radio-frequency Perforation + Balloon Valvuloplasty	2	2.7	0	4	0	0	0	0	0	0	0	0	0	0	0	0	0
massa	SM	M	Pulmonary Valve Atresia with Intact Ventricular Septum	Rashkind Atrio-septostomy	6	2.8	0	3	0	1	0	1	Pleural Effusion	Medical	Y	0	N	0	0	0	0
turin	LA	M	Transposition of Great Arteries + Ventricular Septal Defect	Rashkind Atrio-septostomy	1	2	0	3	0	0	0	0	0	0	0	0	0	0	0	0	0
bologna	16	M	Transposition of Great Arteries + Ventricular Septal Defect	Rashkind Atrio-septostomy	0	3.9	0	3	0	0	0	0	0	0	0	0	0	0	0	0	0
genoa	B	M	Tetralogy of Fallot	RVOT Stenting (hybrid approach)	28	3	1	4	0	0	0	0	0	0	0	0	0	0	0	0	0
naples	DM	F	Pulmonary Valve Atresia with Intact Ventricular Septum	Rashkind Atrio-septostomy	1	3	0	3	0	0	0	0	0	0	0	0	0	0	0	0	0
naples	DM	F	Pulmonary Valve Atresia with Intact Ventricular Septum	Radio-frequency Perforation + Balloon Valvuloplasty	4	3	0	4	0	0	0	0	0	0	0	0	0	0	0	0	0
naples	DM	F	Pulmonary Valve Atresia with Intact Ventricular Septum	Radio-frequency Perforation + Balloon Valvuloplasty	4	3	0	4	0	0	0	0	0	0	0	0	0	0	0	0	0
milan	LRJ	M	Transposition of Great Arteries	Rashkind Atrio-septostomy	0	3.65	0	3	0	0	0	0	0	0	0	0	0	0	0	0	0
naples	FY	F	Pulmonary Atresia + Ventricular Septal Defect	PDA Stenting	17	3	0	4	0	0	0	0	0	0	0	0	0	0	0	0	0
padua	MF	M	Aortic Valve Stenosis	Aortic Valvuloplasty	3	3	0	4	0	0	0	0	0	0	0	0	0	0	0	0	0
genoa	S	F	Pulmonary Valve Atresia with Intact Ventricular Septum	Radio-frequency Perforation + Balloon Valvuloplasty	1	3	0	4	0	0	0	0	0	0	0	0	0	0	0	0	0
genoa	S	F	Transposition of Great Arteries	Rashkind Atrio-septostomy	0	3	0	3	0	0	0	0	0	0	0	0	0	0	0	0	0
genoa	DV	M	Pulmonary Valve Atresia with Intact Ventricular Septum	Radio-frequency Perforation + Balloon Valvuloplasty	1	3.2	0	4	0	1	0	1	Hemopericardium	Medical	Y	0	N	0	0	0	0
bologna	119	F	Hypoplastic Left Heart Syndrome	PDA Stenting (hybrid palliation)	25	1.9	1	4	0	0	0	0	0	0	0	0	0	0	0	0	0
naples	AG	M	Double Outlet Right Ventricle con Pulmonary Valve Stenosis	PDA Stenting	7	2.9	0	4	0	0	0	0	0	0	0	0	0	0	0	0	0
genoa	C	M	Transposition of Great Arteries + Ventricular Septal Defect + Pulmonary Valve Stenosis	Rashkind Atrio-septostomy	1	3.4	0	3	0	0	0	0	0	0	0	0	0	0	0	0	0
naples	NL	M	Hypoplastic Left Heart Syndrome	Rashkind Atrio-septostomy	2	3.5	0	3	0	0	0	0	0	0	0	0	0	0	0	0	0
naples	MAM	F	Hypoplastic Left Heart Syndrome	Atrial Septum Perforation (failure)	0	2.5	0	4	1	0	0	0	0	0	0	0	D	0	1	1	2
bologna	17	M	Transposition of Great Arteries + Ventricular Septal Defect	Rashkind Atrio-septostomy	0	3.3	0	3	0	0	0	0	0	0	0	0	0	0	0	0	0
naples	CG	F	Pulmonary Valve Atresia with Intact Ventricular Septum	PDA Stenting + Rashkind Atrio-septostomy	3	3	0	4	0	0	0	0	0	0	0	0	0	0	0	0	0
naples	AL	M	Transposition of Great Arteries	Rashkind Atrio-septostomy	2	3	0	3	0	0	0	0	0	0	0	0	0	0	0	0	0
milan	SDDI	M	Transposition of Great Arteries	Rashkind Atrio-septostomy (failure)	0	3.3	0	3	1	0	0	0	0	0	0	0	S	0	0	0	1
massa	DB	F	Pulmonary Valve Stenosis	Pulmonary Valvuloplasty	12	2.7	0	3	0	0	0	0	0	0	0	0	0	0	0	0	0
naples	BA	F	Transposition of Great Arteries	Rashkind Atrio-septostomy	0	3.2	0	3	0	0	0	0	0	0	0	0	0	0	0	0	0
massa	GD	M	Transposition of Great Arteries	Rashkind Atrio-septostomy (failure)	1	3.45	0	3	1	0	0	0	0	0	0	0	S	0	0	0	1
naples	DVA	F	Pulmonary Valve Stenosis	Pulmonary Valvuloplasty	8	3.4	0	3	0	0	0	0	0	0	0	0	0	0	0	0	0
naples	PS	F	Pulmonary Valve Stenosis	Pulmonary Valvuloplasty	0	3.3	0	3	0	0	0	0	0	0	0	0	0	0	0	0	0
naples	LV	M	Pulmonary Valve Stenosis	Pulmonary Valvuloplasty	29	4	0	3	0	0	0	0	0	0	0	0	0	0	0	0	0
milan	SMF	F	Pulmonary Valve Atresia with Intact Ventricular Septum	Radio-frequency Perforation (failure)	0	3	0	4	1	0	0	0	0	0	0	0	S	0	0	0	1
naples	BR	M	Pulmonary Valve Stenosis	Rashkind Atrio-septostomy + Pulmonary Valvuloplasty	1	3.2	0	3	0	0	0	0	0	0	0	0	0	0	0	0	0
naples	BR	M	Pulmonary Valve Stenosis	PDA Stenting	5	3.2	0	4	0	0	0	0	0	0	0	0	0	0	0	0	0
genoa	C	M	Hypoplastic Left Heart Syndrome	PDA Stenting (hybrid palliation)	3	3	1	4	0	0	0	0	0	0	0	0	0	0	0	0	0
naples	PM	F	Double Outlet Right Ventricle	Rashkind Atrio-septostomy	1	2.6	0	3	0	0	0	0	0	0	0	0	0	0	0	0	0
naples	BFL	M	Transposition of Great Arteries	Rashkind Atrio-septostomy	0	3.3	0	3	0	0	0	0	0	0	0	0	0	0	0	0	0
bologna	73	F	Hypoplastic Left Heart Syndrome	PDA Stenting	5	3.3	0	4	0	1	1	0	Low Cardiac Output	Medical	Y	0	N	0	0	0	1
turin	BG	M	Transposition of Great Arteries	Rashkind Atrio-septostomy	0	3.4	0	3	0	0	0	0	0	0	0	0	0	0	0	0	0
naples	IA	M	Pulmonary Atresia + Ventricular Septal Defect	PDA Stenting	14	1.3	0	4	0	0	0	0	0	0	0	1	0	0	1	1	1
bologna	33	F	Transposition of Great Arteries	Rashkind Atrio-septostomy	1	3	0	3	0	1	1	0	Low Cardiac Output	Medical	Y	1	N	0	0	0	1
milan	BO	M	Pulmonary Valve Stenosis	Pulmonary Valvuloplasty	18	3	0	3	0	1	0	1	Hemopericardium	Medical	Y	0	N	0	0	0	0
naples	MA	M	Pulmonary Valve Atresia with Intact Ventricular Septum	Radio-frequency Perforation + Balloon Valvuloplasty	0	3	0	4	0	0	0	0	0	0	0	0	0	0	0	0	0
naples	MA	M	Pulmonary Valve Atresia with Intact Ventricular Septum	PDA Stenting	7	3.2	0	4	0	0	0	0	0	0	0	0	0	0	0	0	0
bologna	34	M	Aortic Valve Stenosis	Aortic Valvuloplasty	1	3.15	0	4	0	0	0	0	0	0	0	0	0	0	0	0	0
genoa	S	M	Transposition of Great Arteries	Rashkind Atrio-septostomy	0	2.5	0	3	0	0	0	0	0	0	0	0	0	0	1	1	1
rome	ON	F	Double Outlet Right Ventricle + Pulmonary Valve Stenosis	Stenting RVOT	17	2.4	0	3	0	0	0	0	0	0	0	0	0	0	0	0	0
naples	DVA	F	Tetralogy of Fallot	PDA Stenting	10	2.25	0	4	0	1	1	0	Stent Thrombosis	Medical	Y	1	D	0	1	1	2
bologna	18	M	Transposition of Great Arteries	Rashkind Atrio-septostomy	0	3.2	0	3	0	0	0	0	0	0	0	0	0	0	0	0	0
bologna	74	F	Hypoplastic Left Heart Syndrome + Aortic Coarctation	PDA Stenting	5	2.8	0	4	0	0	0	0	0	0	0	0	0	0	0	0	0
bologna	19	M	Transposition of Great Arteries	Rashkind Atrio-septostomy	0	3.65	0	3	0	0	0	0	0	0	0	0	0	0	0	0	0
genoa	S	M	Transposition of Great Arteries	Rashkind Atrio-septostomy	0	3	0	3	0	0	0	0	0	0	0	0	0	0	0	0	0
padua	MM	F	Tetralogy of Fallot	RVOT Stenting + Pulmonary Valvuloplasty + Pulmonary Artery Balloon Angioplasty	31	2.6	0	4	0	0	0	0	0	0	0	0	0	0	0	0	0
padua	CF	M	Mitral Valve Atresia	Rashkind Atrio-septostomy	0	3.1	0	3	0	1	1	0	Low Cardiac Output	Surgical (ECMO)	N	1	S+D	0	1	1	2
bologna	35	F	Tricuspid Valve Atresia	Rashkind Atrio-septostomy	1	3	0	3	0	0	0	0	0	0	0	0	0	0	0	0	0
bologna	115	M	Tricuspid Valve Atresia s/p surgical shunt	Atrial Septum Stenting	21	3.3	0	4	0	1	1	0	Low Cardiac Output	Medical	Y	1	N	0	0	0	1
bologna	136	M	Tricuspid Valve Atresia	Rashkind Atrio-septostomy	6	3.3	0	3	0	0	0	0	0	0	0	0	0	0	0	0	0
rome	MD	M	Transposition of Great Arteries	Rashkind Atrio-septostomy	0	3	0	3	0	0	0	0	0	0	0	0	0	0	0	0	0
genoa	D	M	Transposition of Great Arteries	Rashkind Atrio-septostomy	1	3.5	0	3	0	0	0	0	0	0	0	0	0	0	0	0	0
bologna	36	F	Transposition of Great Arteries	Rashkind Atrio-septostomy	1	3.1	0	3	0	0	0	0	0	0	0	0	0	0	0	0	0
bologna	20	M	Hypoplastic Left Heart Syndrome	Rashkind Atrio-septostomy	0	3	0	3	0	0	0	0	0	0	0	0	0	0	1	1	1
rome	MT	M	Aortic Valve Stenosis	Aortic Valvuloplasty	26	3	0	4	0	0	0	0	0	0	0	0	0	0	0	0	0
naples	CS	F	Abdominal Aorta Thrombosis	Abdominal Aorta Balloon Angioplasty (failure)	28	2.3	0	3	1	1	1	0	Cardiac Arrest	Medical	Y	1	A+D	0	1	1	3
genoa	B	M	Transposition of Great Arteries	Rashkind Atrio-septostomy	0	3.3	0	3	0	0	0	0	0	0	0	0	0	0	0	0	0
bologna	37	F	Pulmonary Valve Stenosis	Pulmonary Valvuloplasty	1	3	0	3	0	0	0	0	0	0	0	0	0	0	0	0	0
genoa	G	M	Transposition of Great Arteries	Rashkind Atrio-septostomy	0	3	0	3	0	0	0	0	0	0	0	0	0	0	0	0	0
bologna	75	M	Hypoplastic Left Heart Syndrome s/p Bilateral Pulmonary Artery Banding	PDA Stenting (hybrid palliation)	5	3.9	1	4	0	0	0	0	0	0	0	1	0	0	0	0	0
bologna	75	M	Hypoplastic Left Heart Syndrome s/p Bilateral Pulmonary Artery Banding	PDA stent re-dilatation	26	4.1	0	3	0	0	0	0	0	0	0	0	0	0	0	0	0
bologna	95	M	Hypoplastic Left Heart Syndrome s/p Bilateral Pulmonary Artery Banding	PDA Stenting	12	3.9	0	4	0	1	0	1	Tachyarrhythmias	Medical	Y	0	N	0	0	0	0
bologna	95	M	Hypoplastic Left Heart Syndrome s/p Bilateral Pulmonary Artery Banding	PDA stent re-dilatation	26	3.5	0	3	0	0	0	0	0	0	0	0	0	0	0	0	0
milan	IS	F	Pulmonary Valve Stenosis	Pulmonary Valvuloplasty	7	3.4	0	3	0	0	0	0	0	0	0	0	0	0	0	0	0
naples	CC	M	Pulmonary Valve Stenosis	Pulmonary Valvuloplasty	30	3.4	0	3	0	0	0	0	0	0	0	0	0	0	0	0	0
genoa	B	M	Pulmonary Valve Stenosis	Pulmonary Valvuloplasty	1	3	0	3	0	0	0	0	0	0	0	0	0	0	0	0	0
naples	PJ	M	Double Outlet Right Ventricle con Pulmonary Valve Stenosis	PDA Stenting	7	2.9	0	4	0	0	0	0	0	0	0	0	0	0	0	0	0
padua	TD	M	Pulmonary Valve Stenosis	Pulmonary Valvuloplasty	2	3.2	0	3	0	0	0	0	0	0	0	0	0	0	0	0	0
padua	TD	M	Pulmonary Valve Stenosis	PDA Stenting	8	3.2	0	4	0	0	0	0	0	0	0	0	0	0	0	0	0
turin	AER	F	Transposition of Great Arteries	Rashkind Atrio-septostomy	1	3	0	3	0	0	0	0	0	0	0	0	0	0	0	0	0
padua	MA	M	Aortic Valve Stenosis	Aortic Valvuloplasty	21	4.4	0	4	0	0	0	0	0	0	0	0	0	0	0	0	0
massa	CC	F	Transposition of Great Arteries	Rashkind Atrio-septostomy	1	2.8	0	3	0	0	0	0	0	0	0	0	0	0	0	0	0
bologna	38	M	Transposition of Great Arteries	Rashkind Atrio-septostomy	1	3.2	0	3	0	0	0	0	0	0	0	0	0	0	0	0	0
bologna	54	M	Transposition of Great Arteries	Rashkind Atrio-septostomy	2	3.2	0	3	0	0	0	0	0	0	0	0	0	0	0	0	0
turin	CF	M	Pulmonary Valve Stenosis	Pulmonary Valvuloplasty	1	2	0	3	0	0	0	0	0	0	0	0	0	0	0	0	0
bologna	21	M	Transposition of Great Arteries	Rashkind Atrio-septostomy	0	3	0	3	0	0	0	0	0	0	0	0	0	0	0	0	0
bologna	55	M	Aortic Valve Stenosis	Aortic Valvuloplasty	2	4	0	4	0	0	0	0	0	0	0	0	0	0	0	0	0
naples	CAC	M	Hypoplastic Left Heart Syndrome	Rashkind Atrio-septostomy	1	3.3	0	3	0	0	0	0	0	0	0	0	0	0	0	0	0
genoa	C	M	Ventricular Septal Defect + Partial Anomalous Pulmonary Vein Drainage + Major Aorto-Pulmonary Collaterals	Major Aorto-Pulmonary Collaterals Embolization	31	3.5	0	3	0	0	0	0	0	0	0	0	0	0	0	0	0
bologna	39	M	Transposition of Great Arteries + Ventricular Septal Defect + Pulmonary Valve Stenosis	Rashkind Atrio-septostomy	1	2.2	0	3	0	0	0	0	0	0	0	0	0	0	0	0	0
padua	CI	F	Tetralogy of Fallot	Pulmonary Valvuloplasty	12	2.6	0	3	0	0	0	0	0	0	0	0	0	0	0	0	0
milan	MG	M	Transposition of Great Arteries	Rashkind Atrio-septostomy	0	2.75	0	3	0	0	0	0	0	0	0	0	0	0	0	0	0
massa	PL	M	Transposition of Great Arteries	Rashkind Atrio-septostomy	1	3.7	0	3	0	0	0	0	0	0	0	0	0	0	0	0	0
rome	BVP	F	Transposition of Great Arteries	Rashkind Atrio-septostomy	3	3	0	3	0	0	0	0	0	0	0	0	0	0	0	0	0
genoa	O	M	Transposition of Great Arteries	Rashkind Atrio-septostomy	0	3.3	0	3	0	0	0	0	0	0	0	0	0	0	0	0	0
naples	PM	F	Pulmonary Valve Stenosis	Pulmonary Valvuloplasty	1	3.4	0	3	0	0	0	0	0	0	0	0	0	0	0	0	0
genoa	C	F	Pulmonary Valve Atresia with Intact Ventricular Septum	Radio-frequency Perforation + Balloon Valvuloplasty	30	4	0	4	0	1	0	1	Tachyarrhythmias	Medical	Y	0	N	0	0	0	0
naples	SVP	M	Hypoplastic Left Heart Syndrome	Rashkind Atrio-septostomy	0	3.7	0	3	0	0	0	0	0	0	0	0	0	0	0	0	0
naples	SVP	M	Hypoplastic Left Heart Syndrome	PDA Stenting	15	3.8	0	4	0	0	0	0	0	0	0	0	0	0	0	0	0
turin	AB	F	Pulmonary Valve Stenosis	Pulmonary Valvuloplasty	21	3	0	3	0	0	0	0	0	0	0	0	0	0	0	0	0
rome	MV	M	Patent Ductus Arteriosus	PDA Embolization	20	1.7	0	3	0	0	0	0	0	0	0	0	0	0	0	0	0
naples	LG	M	Transposition of Great Arteries + Ventricular Septal Defect	Rashkind Atrio-septostomy	0	3	0	3	0	0	0	0	0	0	0	0	0	0	0	0	0
naples	LG	M	Transposition of Great Arteries + Ventricular Septal Defect	Superior Caval Vein Angioplasty	31	3	0	3	0	1	0	1	Myocardial Ischemia	Medical	Y	0	N	0	0	0	0
turin	CA	M	Transposition of Great Arteries	Rashkind Atrio-septostomy	1	3.2	0	3	0	0	0	0	0	0	0	0	0	0	0	0	0
massa	PM	M	Transposition of Great Arteries	Rashkind Atrio-septostomy	1	3.45	0	3	0	0	0	0	0	0	0	0	0	0	0	0	0
turin	GA	M	Transposition of Great Arteries	Rashkind Atrio-septostomy	0	4.5	0	3	0	0	0	0	0	0	0	0	0	0	0	0	0
naples	ZV	M	Transposition of Great Arteries	Rashkind Atrio-septostomy	0	3	0	3	0	0	0	0	0	0	0	0	0	0	0	0	0
naples	ZV	M	Transposition of Great Arteries	Superior Caval Vein Thrombectomy + Stenting	15	3	0	3	0	0	0	0	0	0	0	0	0	0	0	0	0
turin	SM	M	Aortic Valve Stenosis	Aortic Valvuloplasty	24	3.7	0	4	0	0	0	0	0	0	0	0	0	0	0	0	0
padua	RS	M	Aortic Valve Stenosis	Aortic Valvuloplasty	24	3.3	0	4	0	0	0	0	0	0	0	0	0	0	0	0	0
bologna	56	F	Pulmonary Valve Stenosis	Pulmonary Valvuloplasty	2	3.6	0	3	0	0	0	0	0	0	0	0	0	0	0	0	0
rome	PG	F	Transposition of Great Arteries	Rashkind Atrio-septostomy	0	3	0	3	0	0	0	0	0	0	0	0	0	0	0	0	0
bologna	91	M	Pulmonary Valve Stenosis	Pulmonary Valvuloplasty	10	3	0	3	0	0	0	0	0	0	0	0	0	0	0	0	0
naples	ME	M	Tetralogy of Fallot	PDA Stenting	5	3	0	4	0	0	0	0	0	0	0	0	0	0	0	0	0
turin	LH	F	Transposition of Great Arteries + Ventricular Septal Defect	Rashkind Atrio-septostomy	7	2.6	0	3	0	0	0	0	0	0	0	0	0	0	0	0	0
genoa	S	F	Transposition of Great Arteries	Rashkind Atrio-septostomy	0	2.1	0	3	0	0	0	0	0	0	0	0	0	0	0	0	0
milan	DS	F	Transposition of Great Arteries	Rashkind Atrio-septostomy	0	2.8	0	3	0	0	0	0	0	0	0	0	0	0	0	0	0
naples	SL	M	Transposition of Great Arteries	Rashkind Atrio-septostomy	2	3.5	0	3	0	0	0	0	0	0	0	0	0	0	0	0	0
turin	REM	F	Pulmonary Valve Atresia with Intact Ventricular Septum	Radio-frequency Perforation + Balloon Valvuloplasty	4	2.4	0	4	0	0	0	0	0	0	0	0	0	0	0	0	0
bologna	40	M	Transposition of Great Arteries	Rashkind Atrio-septostomy	1	3.2	0	3	0	0	0	0	0	0	0	0	0	0	0	0	0
genoa	B	F	Transposition of Great Arteries + Ventricular Septal Defect	Rashkind Atrio-septostomy	12	2.7	0	3	0	0	0	0	0	0	0	0	0	0	0	0	0
milan	DM	M	Transposition of Great Arteries	Rashkind Atrio-septostomy	0	3	0	3	0	0	0	0	0	0	0	0	0	0	0	0	0
genoa	B	M	Aortic Valve Stenosis	Aortic Valvuloplasty	19	3.8	0	4	0	0	0	0	0	0	0	0	0	0	0	0	0
bologna	76	F	Pulmonary Valve Stenosis	Pulmonary Valvuloplasty	5	2.8	0	3	0	1	0	1	Femoral Vein Thrombosis	Medical	Y	0	N	0	0	0	0
bologna	41	M	Transposition of Great Arteries + Ventricular Septal Defect	Rashkind Atrio-septostomy	1	3.6	0	3	0	0	0	0	0	0	0	0	0	0	0	0	0
naples	SM	M	Double Outlet Right Ventricle	Rashkind Atrio-septostomy	0	2.6	0	3	0	0	0	0	0	0	0	0	0	0	0	0	0
padua	TMJ	F	Double Outlet Right Ventricle + Pulmonary Atresia	PDA Stenting	27	3	0	4	0	1	1	0	Aortic Dissection	Medical	Y	0	N	0	0	0	1
massa	FE	M	Pulmonary Valve Stenosis	Pulmonary Valvuloplasty	0	3.7	0	3	0	0	0	0	0	0	0	0	0	0	0	0	0
naples	DRA	M	Double Outlet Right Ventricle	Rashkind Atrio-septostomy	3	2.8	0	3	0	0	0	0	0	0	0	0	0	0	0	0	0
padua	BL	F	Pulmonary Valve Atresia with Intact Ventricular Septum	Radio-frequency Perforation + Balloon Valvuloplasty	2	4.4	0	4	0	0	0	0	0	0	0	0	0	0	0	0	0
milan	AF	M	Pulmonary Valve Stenosis	Pulmonary Valvuloplasty	9	2.55	0	3	0	1	1	0	Low Cardiac Output	Surgical (ECMO)	Y	1	N	0	0	0	1
milan	CRM	M	Pulmonary Valve Stenosis	Pulmonary Valvuloplasty	16	4.15	0	3	0	0	0	0	0	0	0	0	0	0	0	0	0
massa	IA	F	Pulmonary Valve Stenosis	Pulmonary Valvuloplasty	2	2.9	0	3	0	0	0	0	0	0	0	0	0	0	0	0	0
turin	GE	F	Transposition of Great Arteries + Ventricular Septal Defect + Aortic Coarctation	Rashkind Atrio-septostomy	1	3.3	0	3	0	0	0	0	0	0	0	0	0	0	0	0	0
padua	CL	M	Aortic Valve Stenosis	Aortic Valvuloplasty	2	2.85	0	4	0	0	0	0	0	0	0	0	0	0	0	0	0
turin	CS	F	Pulmonary Valve Stenosis	Pulmonary Valvuloplasty	3	3.3	0	3	0	0	0	0	0	0	0	0	0	0	0	0	0
bologna	137	F	Transposition of Great Arteries	Rashkind Atrio-septostomy	0	2.8	0	3	0	0	0	0	0	0	0	0	0	0	0	0	0
genoa	Z	M	Pulmonary Valve Atresia with Intact Ventricular Septum + Right Ventricle-to-coronary circulation sinusoids	Rashkind Atrio-septostomy	1	4	0	3	0	0	0	0	0	0	0	0	0	0	1	1	1
milan	CC	F	Pulmonary Valve Stenosis	Pulmonary Valvuloplasty	10	3.2	0	3	0	0	0	0	0	0	0	0	0	0	0	0	0
turin	DF	F	Transposition of Great Arteries + Ventricular Septal Defect	Rashkind Atrio-septostomy	1	3.2	0	3	0	0	0	0	0	0	0	0	0	0	0	0	0
genoa	V	M	Aortic Arch Interruption tipo B	PDA Stenting (hybrid palliation)	5	3.5	1	4	0	0	0	0	0	0	0	0	0	0	0	0	0
genoa	D	M	Double Outlet Right Ventricle + Transposition of Great Arteries + Aortic Coarctation	Rashkind Atrio-septostomy	0	3.5	0	3	0	0	0	0	0	0	0	0	0	0	0	0	0
turin	CL	M	Transposition of Great Arteries	Rashkind Atrio-septostomy	1	4	0	3	0	0	0	0	0	0	0	0	0	0	0	0	0
turin	SL	M	Transposition of Great Arteries + Ventricular Septal Defect	Rashkind Atrio-septostomy	1	3.1	0	3	0	0	0	0	0	0	0	0	0	0	0	0	0
turin	OC	F	Pulmonary Valve Stenosis	Pulmonary Valvuloplasty	18	4	0	3	0	1	0	1	Hemopericardium	Medical	Y	0	N	0	0	0	0
padua	BD	M	Pulmonary Valve Atresia with Intact Ventricular Septum	Radio-frequency Perforation + Balloon Valvuloplasty	5	3	0	4	0	0	0	0	0	0	0	0	0	0	0	0	0
padua	BD	M	Pulmonary Valve Atresia with Intact Ventricular Septum	PDA Stenting	7	3	0	4	0	1	0	1	Femoral Artery Thrombosis	Medical	Y	0	N	0	0	0	0
turin	RE	M	Transposition of Great Arteries	Rashkind Atrio-septostomy	0	3	0	3	0	0	0	0	0	0	0	0	0	0	0	0	0
padua	BG	F	Pulmonary Valve Stenosis	Pulmonary Valvuloplasty	12	3.3	0	3	0	0	0	0	0	0	0	0	0	0	0	0	0
milan	CRAM	M	Transposition of Great Arteries + Aortic Coarctation	Rashkind Atrio-septostomy	0	3.7	0	3	0	0	0	0	0	0	0	0	0	0	0	0	0
naples	AC	M	Pulmonary Atresia + Ventricular Septal Defect s/p surgical shunt	Surgical Shunt Stenting	24	3.2	0	4	0	0	0	0	0	0	0	0	0	0	0	0	0
turin	ML	F	Pulmonary Valve Stenosis	Pulmonary Valvuloplasty	28	3	0	3	0	0	0	0	0	0	0	0	0	0	0	0	0
naples	FF	M	Tetralogy of Fallot + Restrictive Ventricular Septal Defect	Pulmonary Valvuloplasty	12	1.7	0	3	0	0	0	0	0	0	0	0	0	0	0	0	0
naples	FF	M	Tetralogy of Fallot + Restrictive Ventricular Septal Defect	RVOT Stenting	18	2	0	3	0	0	0	0	0	0	0	0	0	0	0	0	0
bologna	104	F	Partial Atrio-Ventricular Canal s/p Pulmonary Artery Banding	PDA Stenting	16	2.95	0	4	0	0	0	0	0	0	0	0	0	0	0	0	0
bologna	82	M	Pulmonary Valve Stenosis	Pulmonary Valvuloplasty	6	3.5	0	3	0	0	0	0	0	0	0	0	0	0	0	0	0
naples	SD	F	Tetralogy of Fallot	PDA Stenting + Pulmonary Valvuloplasty	15	2.4	0	4	0	0	0	0	0	0	0	0	0	0	0	0	0
turin	CR	M	Aortic Valve Stenosis	Aortic Valvuloplasty	1	3.7	0	4	0	0	0	0	0	0	0	0	0	0	0	0	0
massa	TCS	M	Transposition of Great Arteries	Rashkind Atrio-septostomy	1	3	0	3	0	0	0	0	0	0	0	0	0	0	0	0	0
milan	FR	M	Pulmonary Artery Discontinuity	PDA Stenting	18	3.45	0	4	0	1	1	0	Stent Thrombosis	Medical	Y	1	C	0	0	0	1
bologna	57	M	Aortic Valve Stenosis	Aortic Valvuloplasty	2	3.3	0	4	0	0	0	0	0	0	0	0	0	0	0	0	0
milan	PG	F	Transposition of Great Arteries	Rashkind Atrio-septostomy	1	3.2	0	3	0	0	0	0	0	0	0	0	0	0	0	0	0
bologna	22	F	Transposition of Great Arteries	Rashkind Atrio-septostomy	0	3.6	0	3	0	0	0	0	0	0	0	0	0	0	0	0	0
genoa	P	F	Transposition of Great Arteries	Rashkind Atrio-septostomy	0	3	0	3	0	0	0	0	0	0	0	0	0	0	0	0	0
naples	FF	F	Transposition of Great Arteries	Rashkind Atrio-septostomy	0	2.3	0	3	0	0	0	0	0	0	0	0	0	0	0	0	0
padua	CM	F	Aortic Valve Stenosis	Aortic Valvuloplasty	2	3	0	4	0	0	0	0	0	0	0	0	0	0	0	0	0
padua	BA	F	Pulmonary Valve Atresia with Intact Ventricular Septum	Radio-frequency Perforation + Balloon Valvuloplasty	5	2.8	0	4	0	0	0	0	0	0	0	0	0	0	0	0	0
milan	SB	M	Transposition of Great Arteries	Rashkind Atrio-septostomy	0	3.5	0	3	0	0	0	0	0	0	0	0	0	0	0	0	0
massa	DI	F	Transposition of Great Arteries	Rashkind Atrio-septostomy	0	3.75	0	3	0	0	0	0	0	0	0	0	0	0	0	0	0
naples	AKM	F	Tetralogy of Fallot	RVOT Stenting	19	2.8	0	3	0	0	0	0	0	0	0	0	0	0	0	0	0
turin	PE	M	Transposition of Great Arteries + Ventricular Septal Defect	Rashkind Atrio-septostomy	1	4	0	3	0	0	0	0	0	0	0	0	0	0	0	0	0
naples	MMF	F	Transposition of Great Arteries	Rashkind Atrio-septostomy	0	2.8	0	3	0	0	0	0	0	0	0	0	0	0	0	0	0
milan	MF	M	Transposition of Great Arteries	Rashkind Atrio-septostomy	0	2.6	0	3	0	0	0	0	0	0	0	0	0	0	0	0	0
genoa	DR	M	Pulmonary Valve Stenosis	Pulmonary Valvuloplasty	1	3.2	0	3	0	1	0	1	Hemopericardium	Medical	Y	1	N	0	0	0	0
turin	AI	F	Transposition of Great Arteries	Rashkind Atrio-septostomy	0	3.5	0	3	0	0	0	0	0	0	0	0	0	0	0	0	0
genoa	M	M	Hypoplastic Left Heart Syndrome	Aortic Valvuloplasty + PDA Stenting (hybrid approach)(failure)	2	3.3	1	4	0	1	1	0	Stent Embolization	Medical	N	0	C+D	0	1	1	2
genoa	M	M	Hypoplastic Left Heart Syndrome	PDA Stenting (hybrid palliation)	3	3.3	1	4	0	0	0	0	0	0	0	0	0	0	1	1	1
genoa	M	F	Hypoplastic Left Heart Syndrome	PDA Stenting (hybrid palliation)	7	2.8	1	4	0	0	0	0	0	0	0	0	0	0	0	0	0
turin	FNDD	M	Mitral Valve Atresia	Rashkind Atrio-septostomy	1	3.8	0	3	0	0	0	0	0	0	0	0	0	0	0	0	0
naples	DSR	M	Tetralogy of Fallot	PDA Stenting	0	2.6	0	4	0	0	0	0	0	0	0	0	0	0	0	0	0
rome	AA	M	Transposition of Great Arteries	Rashkind Atrio-septostomy	0	2.7	0	3	0	0	0	0	0	0	0	0	0	0	0	0	0
naples	CT	M	Pulmonary Valve Stenosis	PDA Stenting	21	3	0	4	0	0	0	0	0	0	0	0	0	0	0	0	0
genoa	T	M	Transposition of Great Arteries + Ventricular Septal Defect	Rashkind Atrio-septostomy	1	3.2	0	3	0	0	0	0	0	0	0	0	0	0	0	0	0
genoa	C	M	Uni-Ventricular Heart	PDA Stenting (hybrid palliation)	7	2.4	1	4	0	0	0	0	0	0	0	0	0	0	0	0	0
naples	QA	F	Pulmonary Valve Stenosis	Pulmonary Valvuloplasty	9	3	0	3	0	0	0	0	0	0	0	0	0	0	0	0	0
milan	VL	M	Transposition of Great Arteries	Rashkind Atrio-septostomy	1	3.4	0	3	0	0	0	0	0	0	0	0	0	0	0	0	0
turin	AE	M	Transposition of Great Arteries + Pulmonary Valve Stenosis	Rashkind Atrio-septostomy	2	2.5	0	3	0	0	0	0	0	0	0	0	0	0	0	0	0
genoa	B	M	Transposition of Great Arteries	Rashkind Atrio-septostomy	0	2.8	0	3	0	0	0	0	0	0	0	0	0	0	0	0	0
padua	BA	F	Pulmonary Valve Stenosis	Pulmonary Valvuloplasty	23	3.9	0	3	0	0	0	0	0	0	0	0	0	0	0	0	0
bologna	138	M	Pulmonary Valve Stenosis	Pulmonary Valvuloplasty	5	2.5	0	3	0	1	0	1	Hemopericardium	Medical	Y	1	N	0	0	0	0
genoa	B	M	Hypoplastic Left Heart Syndrome	PDA Stenting (hybrid palliation)	12	3.7	1	4	0	0	0	0	0	0	0	0	0	0	0	0	0
genoa	B	M	Hypoplastic Left Heart Syndrome	PDA Stenting	25	3.7	0	4	0	1	1	0	Stent Embolization + Tachyarrhthmias	Medical	Y	0	A+D	0	1	1	2
massa	BM	M	Pulmonary Valve Atresia with Intact Ventricular Septum	Radio-frequency Perforation + Balloon Valvuloplasty	10	3.35	0	4	0	1	0	1	Femoral Vein Thrombosis	Medical	Y	0	N	0	0	0	0
naples	CT	M	Pulmonary Valve Stenosis	Pulmonary Valvuloplasty	0	3	0	3	0	0	0	0	0	0	0	0	0	0	0	0	0
naples	CT	M	Pulmonary Valve Stenosis	PDA Stenting	10	3	0	4	0	0	0	0	0	0	0	0	0	0	0	0	0
padua	FL	F	Pulmonary Valve Atresia with Intact Ventricular Septum	Radio-frequency Perforation + Balloon Valvuloplasty	27	3.4	0	4	0	0	0	0	0	0	0	0	0	0	0	0	0
padua	FL	F	Pulmonary Valve Atresia with Intact Ventricular Septum	PDA Stenting	31	3.4	0	4	0	0	0	0	0	0	0	0	0	0	0	0	0
padua	DME	F	Bilateral Pulmonary Artery Discontinuity + Common Atrio-Ventricular Canal + Total Anomalous Pulmonary Vein Drainage	Bilateral PDA Stenting	19	3	0	4	0	0	0	0	0	0	0	0	0	0	0	0	0
milan	TA	F	Transposition of Great Arteries	Rashkind Atrio-septostomy	1	3.7	0	3	0	0	0	0	0	0	0	0	0	0	0	0	0
bologna	140	M	Pulmonary Valve Atresia with Intact Ventricular Septum	Radio-frequency Perforation + Balloon Valvuloplasty	1	2.8	0	4	0	0	0	0	0	0	0	0	0	0	0	0	0
padua	RM	M	Non-Compaction Cardiomyopathy	Radio-frequency Atrial Septum Perforation + Stenting	11	3.3	0	4	0	1	1	0	Low Cardiac Output	Medical	Y	0	N	0	0	0	1
naples	CC	F	Pulmonary Valve Stenosis	Pulmonary Valvuloplasty	1	2.9	0	3	0	0	0	0	0	0	0	0	0	0	0	0	0
naples	CC	F	Pulmonary Valve Stenosis	PDA Stenting + Pulmonary Valvuloplasty + Rashkind Atrio-septostomy	8	2.9	0	4	0	0	0	0	0	0	0	0	0	0	0	0	0
naples	NS	F	Pulmonary Valve Stenosis	Pulmonary Valvuloplasty	15	3	0	3	0	0	0	0	0	0	0	0	0	0	0	0	0
massa	SES	F	Tetralogy of Fallot + Pulmonary Artery Discontinuity	PDA Stenting	20	2.6	0	4	0	0	0	0	0	0	0	0	0	0	0	0	0
massa	SMC	M	Transposition of Great Arteries	Rashkind Atrio-septostomy	1	3.6	0	3	0	0	0	0	0	0	0	0	0	0	0	0	0
genoa	N	F	Hypoplastic Left Heart Syndrome	PDA Stenting (hybrid palliation)	4	2.5	1	4	0	0	0	0	0	0	0	0	0	0	0	0	0
bologna	141	M	Transposition of Great Arteries + Ventricular Septal Defect	Rashkind Atrio-septostomy	2	3.5	0	3	0	0	0	0	0	0	0	0	0	0	0	0	0
naples	GG	F	Tetralogy of Fallot	PDA Stenting	8	3.4	0	4	0	0	0	0	0	0	0	0	0	0	0	0	0
bologna	142	M	Tetralogy of Fallot	Pulmonary Valvuloplasty	25	3.1	0	3	0	0	0	0	0	0	0	0	0	0	0	0	0
turin	JR	M	Mitral Valve Atresia	Inferior Caval Vein Thrombectomy (failure) + Balloon Angioplasty	22	3	0	3	0	0	0	0	0	0	0	0	0	0	0	0	0
genoa	Q	F	Transposition of Great Arteries	Rashkind Atrio-septostomy	0	3.2	0	3	0	0	0	0	0	0	0	0	0	0	0	0	0
genoa	C	F	Pulmonary Valve Stenosis	Pulmonary Valvuloplasty	1	2.6	0	3	0	0	0	0	0	0	0	0	0	0	0	0	0
naples	BL	M	Pulmonary Valve Stenosis	Pulmonary Valvuloplasty	11	3.3	0	3	0	0	0	0	0	0	0	0	0	0	0	0	0
genoa	K	F	Tetralogy of Fallot	Rashkind Atrio-septostomy	2	3	0	3	0	0	0	0	0	0	0	0	0	0	0	0	0
genoa	K	F	Tetralogy of Fallot	RVOT Stenting (hybrid approach)	12	3.2	1	4	0	0	0	0	0	0	0	0	0	0	0	0	0
rome	DFS	F	Pulmonary Valve Stenosis	Pulmonary Valvuloplasty	0	2.8	0	3	0	0	0	0	0	0	0	0	0	0	0	0	0
genoa	AO	M	Hypoplastic Left Heart Syndrome	Radio-frequency Atrial Septum Perforation + Stenting	0	3.3	0	4	0	0	0	0	0	0	0	0	0	0	0	0	0
genoa	AO	M	Hypoplastic Left Heart Syndrome	PDA Stenting (hybrid palliation)	4	3.3	1	4	0	0	0	0	0	0	0	0	0	0	0	0	0
turin	DZ	F	Uni-Ventricular Heart + Aortic Coarctation	Rashkind Atrio-septostomy (failure)	3	2.7	0	3	1	0	0	0	0	0	0	0	S	0	0	0	1
turin	DZ	F	Uni-Ventricular Heart + Aortic Coarctation	Pulmonary Artery Banding Balloon Angioplasty	22	3.2	0	3	0	0	0	0	0	0	0	0	0	0	0	0	0
naples	PB	M	Pulmonary Valve Stenosis	Pulmonary Valvuloplasty	8	1.8	0	3	0	0	0	0	0	0	0	0	0	0	0	0	0
massa	FA	F	Transposition of Great Arteries	Rashkind Atrio-septostomy	0	3.2	0	3	0	0	0	0	0	0	0	0	0	0	0	0	0
padua	FJ	M	Aortic Valve Stenosis	Aortic Valvuloplasty	6	3	0	4	0	0	0	0	0	0	0	0	0	0	0	0	0
genoa	A	M	Abdominal Aorta Thrombosis	Thrombectomy + Balloon Angioplasty	9	3	0	3	0	0	0	0	0	0	0	0	0	0	1	1	1
massa	EC	M	Pulmonary Valve Stenosis	Pulmonary Valvuloplasty	6	2.5	0	3	0	0	0	0	0	0	0	0	0	0	0	0	0
bologna	143	M	Hypoplastic Left Heart Syndrome + Aortic Coarctation	Bilateral Pulmonary Artery Angioplasty	8	3	0	4	0	0	0	0	0	0	0	0	0	0	0	0	0
naples	GL	M	Pulmonary Valve Stenosis	Pulmonary Valvuloplasty	20	4.6	0	3	0	0	0	0	0	0	0	0	0	0	0	0	0
genoa	B	M	Transposition of Great Arteries	Rashkind Atrio-septostomy	0	2.7	0	3	0	0	0	0	0	0	0	0	0	0	0	0	0
bologna	145	M	Pulmonary Valve Stenosis	Pulmonary Valvuloplasty	15	3.6	0	3	0	0	0	0	0	0	0	0	0	0	0	0	0
genoa	G	F	Pulmonary Valve Stenosis	Pulmonary Valvuloplasty	14	2.7	0	3	0	0	0	0	0	0	0	0	0	0	0	0	0
padua	DMG	M	Aortic Valve Stenosis	Aortic Valvuloplasty	4	3	0	4	0	0	0	0	0	0	0	0	0	0	0	0	0
bologna	144	F	Tetralogy of Fallot	Pulmonary Valvuloplasty	2	3.6	0	3	0	0	0	0	0	0	0	0	0	0	0	0	0
milan	BM	M	Aortic Valve Stenosis	Aortic Valvuloplasty	23	4.8	0	4	0	0	0	0	0	0	0	1	0	0	0	0	0
padua	AS	F	Pulmonary Valve Stenosis + Ebstein Anomaly	Pulmonary Valvuloplasty	4	3.15	0	3	0	0	0	0	0	0	0	0	0	0	0	0	0
turin	SM	M	Pulmonary Valve Stenosis	Pulmonary Valvuloplasty	1	3.25	0	3	0	0	0	0	0	0	0	0	0	0	0	0	0
milan	CA	F	Transposition of Great Arteries	Rashkind Atrio-septostomy	0	2.6	0	3	0	0	0	0	0	0	0	0	0	0	0	0	0
turin	TV	M	Transposition of Great Arteries	Rashkind Atrio-septostomy	0	2.5	0	3	0	0	0	0	0	0	0	0	0	0	0	0	0
rome	ESF	F	Aortic Valve Stenosis	Aortic Valvuloplasty	0	2.6	0	4	0	0	0	0	0	0	0	0	0	0	0	0	0
rome	CM	M	Pulmonary Valve Stenosis	Pulmonary Valvuloplasty	3	2.8	0	3	0	0	0	0	0	0	0	0	0	0	0	0	0
milan	PM	F	Pulmonary Atresia + Ventricular Septal Defect	PDA Stenting	10	2	0	4	0	1	0	1	Bilateral Pulmoonary Artery Iatrogenic Stenosis	Medical	Y	1	N	0	0	0	0
naples	RF	F	Pulmonary Valve Stenosis	Pulmonary Valvuloplasty	24	2.9	0	3	0	0	0	0	0	0	0	0	0	0	0	0	0
massa	MG	F	Aortic Valve Stenosis + Aortic Coarctation	Aortic Valvuloplasty (failure)	3	2.85	0	4	1	1	1	0	Septic Shock	Medical	N	0	S+D	0	1	1	3
massa	NN	M	Pulmonary Valve Stenosis	Pulmonary Valvuloplasty	20	4.5	0	3	0	0	0	0	0	0	0	0	0	0	0	0	0
turin	PA	F	Pulmonary Valve Atresia with Intact Ventricular Septum	Radio-frequency Perforation + Balloon Valvuloplasty	1	1.5	0	4	0	0	0	0	0	0	0	0	0	0	0	0	0
naples	MM	F	Pulmonary Valve Stenosis	Pulmonary Valvuloplasty	4	3	0	3	0	0	0	0	0	0	0	0	0	0	0	0	0
milan	MG	F	Aortic Valve Stenosis	Aortic Valvuloplasty	0	2.7	0	3	0	0	0	0	0	0	0	1	0	0	0	0	0
bologna	147	M	Aortic Valve Stenosis	Aortic Valvuloplasty	0	3.1	0	4	0	0	0	0	0	0	0	0	0	0	0	0	0
padua	TI	F	Pulmonary Valve Stenosis	Pulmonary Valvuloplasty	4	3.3	0	3	0	0	0	0	0	0	0	0	0	0	0	0	0
rome	BG	F	Tetralogy of Fallot	Surgical Shun Stenting	30	2.7	0	4	0	0	0	0	0	0	0	0	0	0	0	0	0
padua	CN	F	Pulmonary Valve Atresia with Intact Ventricular Septum	PDA Stenting	8	3.3	0	4	0	0	0	0	0	0	0	0	0	0	0	0	0
turin	LV	F	Tetralogy of Fallot	Pulmonary Valvuloplasty	5	3.3	0	3	0	0	0	0	0	0	0	0	0	0	0	0	0
genoa	P	M	Hypoplastic Left Heart Syndrome	Rashkind Atrio-septostomy	0	2.5	0	3	0	0	0	0	0	0	0	0	0	0	0	0	0
genoa	P	M	Hypoplastic Left Heart Syndrome	PDA Stenting (hybrid palliation)	3	2.5	1	4	0	0	0	0	0	0	0	0	0	0	0	0	0
turin	CV	M	Pulmonary Valve Atresia with Intact Ventricular Septum	Rashkind Atrio-septostomy	2	2.3	0	3	0	0	0	0	0	0	0	0	0	0	0	0	0
massa	DIL	M	Hypoplastic Left Heart Syndrome	PDA Stenting (hybrid palliation) + Rashkind Atrio-septostomy	3	1.95	1	4	0	1	1	0	Pneumothorax + Hemoperitoneum	Drainage	Y	0	N	0	0	0	1
naples	PL	F	Pulmonary Valve Stenosis	Pulmonary Valvuloplasty	4	3.2	0	3	0	0	0	0	0	0	0	0	0	0	0	0	0
rome	OSM	F	Pulmonary Valve Atresia with Intact Ventricular Septum	PDA Stenting	2	2.6	0	4	0	0	0	0	0	0	0	0	0	0	0	0	0
massa	TE	M	Transposition of Great Arteries	Rashkind Atrio-septostomy	1	2.95	0	3	0	0	0	0	0	0	0	0	0	0	0	0	0
rome	GA	M	Scymitar Syndrome	Major Aorto-Pulmonary Collaterals Embolization	16	2.4	0	3	0	0	0	0	0	0	0	0	0	0	0	0	0
milan	VS	F	Pulmonary Valve Stenosis	Pulmonary Valvuloplasty	58	3.25	0	3	0	0	0	0	0	0	0	1	0	0	0	0	0
rome	GM	F	Tetralogy of Fallot	RVOT Stenting	15	2.15	0	3	0	0	0	0	0	0	0	0	0	0	0	0	0
milan	CDP	M	Pulmonary Valve Stenosis	Pulmonary Valvuloplasty	12	3.2	0	3	0	1	0	1	Femoral Artery Thrombosis	Medical	Y	0	N	0	0	0	0
massa	RE	M	Transposition of Great Arteries	Rashkind Atrio-septostomy	2	3.25	0	3	0	1	1	0	Pneumothorax	Drainage	Y	0	N	0	0	0	1
bologna	149	F	Pulmonary Valve Stenosis	Pulmonary Valvuloplasty	8	4.8	0	3	0	0	0	0	0	0	0	0	0	0	0	0	0
rome	BA	M	Pulmonary Valve Atresia with Intact Ventricular Septum	Radio-frequency Perforation + Balloon Valvuloplasty	3	2.75	0	4	0	0	0	0	0	0	0	0	0	0	0	0	0
milan	ME	M	Transposition of Great Arteries	Rashkind Atrio-septostomy	0	3.25	0	3	0	0	0	0	0	0	0	0	0	0	0	0	0
milan	SM	M	Pulmonary Valve Atresia with Intact Ventricular Septum	Radio-frequency Perforation (failure)	0	3.9	0	4	1	1	1	0	Cardiac Tamponade	Surgical	Y	1	S+D	0	1	1	3
naples	CG	M	Tetralogy of Fallot	Pulmonary Valvuloplasty	11	2	0	3	0	1	0	1	Sepsis	Medical	Y	1	N	0	0	0	0
naples	TG	F	Pulmonary Valve Stenosis	Pulmonary Valvuloplasty	6	2.2	0	3	0	0	0	0	0	0	0	0	0	0	0	0	0
naples	TG	F	Pulmonary Valve Stenosis	PDA Stenting	11	2.3	0	4	0	0	0	0	0	0	0	0	0	0	0	0	0
genoa	A	F	Pulmonary Valve Stenosis	Pulmonary Valvuloplasty	16	3.2	0	3	0	0	0	0	0	0	0	0	0	0	0	0	0
rome	LB	F	Aortic Valve Stenosis	Aortic Valvuloplasty (failure)	3	2.6	0	4	1	0	0	0	0	0	0	0	S	0	0	0	1
padua	FN	F	Aortic Valve Stenosis	Aortic Valvuloplasty	5	3.2	0	4	0	0	0	0	0	0	0	0	0	0	0	0	0
milan	SS	M	Pulmonary Valve Stenosis	Pulmonary Valvuloplasty	9	3.9	0	3	0	0	0	0	0	0	0	1	0	0	0	0	0
turin	GM	M	Aortic Valve Stenosis	Aortic Valvuloplasty	1	2.4	0	4	0	0	0	0	0	0	0	0	0	0	0	0	0
naples	CC	F	Aortic Valve Stenosis	Aortic Valvuloplasty	1	2	0	4	0	0	0	0	0	0	0	0	0	0	1	1	1
massa	SN	M	Transposition of Great Arteries	Rashkind Atrio-septostomy	0	3.2	0	3	0	1	0	1	Intracardiac Thrombosis	Surgical	Y	0	N	0	0	0	0
rome	FF	M	Pulmonary Valve Stenosis	Pulmonary Valvuloplasty	4	2.75	0	3	0	0	0	0	0	0	0	0	0	0	0	0	0
bologna	151	M	Pulmonary Valve Stenosis	Pulmonary Valvuloplasty	4	3.4	0	3	0	0	0	0	0	0	0	0	0	0	0	0	0
bologna	152	M	Hypoplastic Left Heart Syndrome + Pulmonary Valve Stenosis	Rashkind Atrio-septostomy + Pulmonary Valvuloplasty	7	3	0	3	0	0	0	0	0	0	0	0	0	0	0	0	0
massa	SE	F	Transposition of Great Arteries	Rashkind Atrio-septostomy	0	3.7	0	3	0	0	0	0	0	0	0	0	0	0	0	0	0
turin	BL	F	Double Outlet Right Ventricle + Ventricular Septal Defect + Pulmonary Valve Stenosis	Rashkind Atrio-septostomy	2	3.2	0	3	0	0	0	0	0	0	0	0	0	0	0	0	0
rome	MC	F	Aortic Valve Stenosis	Aortic Valvuloplasty	1	2.9	0	4	0	0	0	0	0	0	0	0	0	0	0	0	0
rome	VM	F	Aortic Valve Stenosis	Aortic Valvuloplasty	0	1.8	0	4	0	0	0	0	0	0	0	0	0	0	0	0	0
rome	VM	F	Aortic Valve Stenosis	Aortic Valvuloplasty	19	1.8	0	4	0	0	0	0	0	0	0	0	0	0	0	0	0
padua	SD	M	Pulmonary Valve Atresia with Intact Ventricular Septum	Radio-frequency Perforation + Balloon Valvuloplasty + PDA Stenting	7	2.9	0	4	0	0	0	0	0	0	0	0	0	0	0	0	0
genoa	T	M	Transposition of Great Arteries Ventricular Septal Defect	Rashkind Atrio-septostomy	0	2.8	0	3	0	0	0	0	0	0	0	0	0	0	0	0	0
rome	DA	M	Transposition of Great Arteries	Rashkind Atrio-septostomy	14	2.7	0	3	0	0	0	0	0	0	0	0	0	0	0	0	0
turin	BM	F	Pulmonary Valve Atresia with Intact Ventricular Septum	Radio-frequency Perforation (failure)	5	2.9	0	4	1	0	0	0	0	0	0	0	S	0	0	0	1
padua	PA	M	Tetralogy of Fallot + Complete Atrio-Ventricular Canal	PDA Stenting	10	2.85	0	4	0	1	0	1	Femoral Artery Bleeding	Medical	Y	1	N	0	0	0	0
naples	MML	F	Aortic Valve Stenosis	Aortic Valvuloplasty	6	1.6	0	4	0	0	0	0	0	0	0	0	0	0	0	0	0
milan	BA	M	Hypoplastic Left Heart Syndrome	Rashkind Atrio-septostomy (failure) + Atrial Septum Stenting	3	2.6	0	4	1	0	0	0	0	0	0	0	C	0	0	0	1
turin	GD	M	Transposition of Great Arteries + Ventricular Septal Defect	Rashkind Atrio-septostomy	0	2.8	0	3	0	0	0	0	0	0	0	0	0	0	0	0	0
massa	CN	M	Transposition of Great Arteries	Rashkind Atrio-septostomy	0	3.15	0	3	0	1	0	1	Hemopericardium	Drainage	Y	0	N	0	0	0	0
rome	MA	M	Transposition of Great Arteries	Rashkind Atrio-septostomy	0	3	0	3	0	0	0	0	0	0	0	0	0	0	0	0	0
genoa	S	M	Pulmonary Valve Atresia with Intact Ventricular Septum	Rashkind Atrio-septostomy	5	3	0	3	0	0	0	0	0	0	0	0	0	0	0	0	0
rome	ASS	F	Aortic Coarctation + Ventricular Septal Defect	Aortic Isthmus Balloon Angioplasty	25	1.8	0	3	0	0	0	0	0	0	0	0	0	0	0	0	0
naples	LG	M	Pulmonary Valve Stenosis	Pulmonary Valvuloplasty	3	3	0	3	0	0	0	0	0	0	0	0	0	0	0	0	0
milan	CG	M	Tetralogy of Fallot	RVOT Stenting	31	2.65	0	4	0	0	0	0	0	0	0	0	0	0	0	0	0
milan	RNV	M	Transposition of Great Arteries	Rashkind Atrio-septostomy	1	3.2	0	3	0	0	0	0	0	0	0	0	0	0	0	0	0
naples	DCS	F	Transposition of Great Arteries con Ventricular Septal Defect	Rashkind Atrio-septostomy	15	2.3	0	3	0	0	0	0	0	0	0	0	0	0	0	0	0
milan	PE	F	Pulmonary Valve Atresia with Intact Ventricular Septum	Radio-frequency Perforation + Balloon Valvuloplasty	5	2.8	0	4	0	0	0	0	0	0	0	1	0	0	0	0	0
milan	PE	F	Pulmonary Valve Atresia with Intact Ventricular Septum	PDA Stenting	5	2.85	0	4	0	0	0	0	0	0	0	0	0	0	0	0	0
rome	CK	M	Transposition of Great Arteries	Rashkind Atrio-septostomy	1	2.8	0	3	0	0	0	0	0	0	0	0	0	0	0	0	0
rome	LD	M	Aortic Valve Stenosis	Aortic Valvuloplasty	25	1.6	0	4	0	0	0	0	0	0	0	1	0	0	0	0	0
naples	CS	F	Pulmonary Valve Atresia with Intact Ventricular Septum	Radio-frequency Perforation + Balloon Valvuloplasty	0	3.3	0	4	0	0	0	0	0	0	0	0	0	0	0	0	0
naples	CS	F	Pulmonary Valve Atresia with Intact Ventricular Septum	PDA Stenting	8	3.3	0	4	0	0	0	0	0	0	0	0	0	0	0	0	0
bologna	155	F	Transposition of Great Arteries + Ventricular Septal Defect	Rashkind Atrio-septostomy	0	3.6	0	3	0	0	0	0	0	0	0	0	0	0	0	0	0
genoa	PARISI	F	Tricuspid Valve Atresia	Rashkind Atrio-septostomy	7	3	0	3	0	0	0	0	0	0	0	0	0	0	0	0	0
turin	DV	F	Pulmonary Valve Atresia with Intact Ventricular Septum	Radio-frequency Perforation (failure)	3	2.5	0	4	1	0	0	0	0	0	0	0	C	0	0	0	1
turin	DV	F	Pulmonary Valve Atresia with Intact Ventricular Septum	Radio-frequency Perforation + Balloon Valvuloplasty + PDA Stenting	4	2.5	0	4	0	0	0	0	0	0	0	0	0	0	0	0	0
padua	PA	F	Pulmonary Artery Stenosis	Pulmonary Artery Angioplasty	10	3	0	3	0	0	0	0	0	0	0	0	0	0	0	0	0
rome	PM	M	Tetralogy of Fallot	RVOT Stenting	6	2.5	0	3	0	0	0	0	0	0	0	0	0	0	0	0	0
turin	GMY	F	Transposition of Great Arteries	Rashkind Atrio-septostomy	0	3.4	0	3	0	0	0	0	0	0	0	0	0	0	0	0	0
bologna	157	M	Transposition of Great Arteries	Rashkind Atrio-septostomy	0	3.35	0	3	0	0	0	0	0	0	0	0	0	0	0	0	0
rome	NL	M	Transposition of Great Arteries	Rashkind Atrio-septostomy + Aortic Isthmus Angioplasty	11	1.7	0	3	0	0	0	0	0	0	0	0	0	0	0	0	0
milan	AM	F	Pulmonary Valve Atresia with Intact Ventricular Septum	Radio-frequency Perforation + Balloon Valvuloplasty	2	3	0	4	0	0	0	0	0	0	0	0	0	0	0	0	0
milan	AM	F	Pulmonary Valve Atresia with Intact Ventricular Septum	PDA Stenting	2	3	0	4	0	0	0	0	0	0	0	0	0	0	0	0	0
massa	GG	M	Pulmonary Valve Stenosis	Pulmonary Valvuloplasty	2	3.546	0	3	0	0	0	0	0	0	0	0	0	0	0	0	0
bologna	156	M	Transposition of Great Arteries	Rashkind Atrio-septostomy	1	3.8	0	3	0	0	0	0	0	0	0	0	0	0	0	0	0
bologna	158	M	Transposition of Great Arteries + Ventricular Septal Defect	Rashkind Atrio-septostomy	0	2	0	3	0	0	0	0	0	0	0	0	0	0	0	0	0
bologna	159	M	Transposition of Great Arteries + Ventricular Septal Defect	Rashkind Atrio-septostomy	10	2	0	3	0	0	0	0	0	0	0	0	0	0	0	0	0
massa	MN	M	Transposition of Great Arteries	Rashkind Atrio-septostomy	28	1.9	0	3	0	0	0	0	0	0	0	0	0	0	0	0	0
turin	BB	M	Transposition of Great Arteries + Ventricular Septal Defect	Rashkind Atrio-septostomy	0	2.8	0	3	0	0	0	0	0	0	0	0	0	0	0	0	0
naples	PA	M	Transposition of Great Arteries	Rashkind Atrio-septostomy	1	3.2	0	3	0	0	0	0	0	0	0	0	0	0	0	0	0
rome	CL	M	Pulmonary Valve Stenosis	Pulmonary Valvuloplasty	6	2.8	0	3	0	0	0	0	0	0	0	0	0	0	0	0	0
bologna	161	M	Aortic Valve Stenosis	Aortic Valvuloplasty	0	3.3	0	4	0	0	0	0	0	0	0	0	0	0	0	0	0
bologna	160	M	Hypoplastic Left Heart Syndrome	Rashkind Atrio-septostomy (failure)	0	3	0	3	1	1	1	0	Cardiogenic Shock	Medical	N	0	D	0	1	1	3
naples	NH	F	Pulmonary Valve Stenosis	Pulmonary Valvuloplasty	11	3.3	0	3	0	0	0	0	0	0	0	0	0	0	0	0	0
bologna	162	M	Supra-cardiacTotal Anomalous Pulmonary Vein Drainage	Rashkind Atrio-septostomy	7	3.8	0	3	0	0	0	0	0	0	0	0	0	0	0	0	0
milan	RM	M	Transposition of Great Arteries	Rashkind Atrio-septostomy	0	2.65	0	3	0	0	0	0	0	0	0	0	0	0	0	0	0
milan	SG	M	Transposition of Great Arteries	Rashkind Atrio-septostomy	0	2.6	0	3	0	0	0	0	0	0	0	0	0	0	0	0	0
bologna	163	M	Transposition of Great Arteries + Ventricular Septal Defect	Rashkind Atrio-septostomy	0	3.7	0	3	0	0	0	0	0	0	0	0	0	0	0	0	0
turin	BN	M	Tricuspid Valve Atresia	Rashkind Atrio-septostomy	1	2.9	0	3	0	0	0	0	0	0	0	0	0	0	0	0	0
naples	ES	M	Pulmonary Valve Stenosis	Pulmonary Valvuloplasty	2	3.1	0	3	0	0	0	0	0	0	0	0	0	0	0	0	0
padua	CA	F	Pulmonary Valve Atresia with Intact Ventricular Septum	Radio-frequency Perforation + Balloon Valvuloplasty	6	4	0	4	0	0	0	0	0	0	0	0	0	0	0	0	0
padua	CA	F	Pulmonary Valve Atresia with Intact Ventricular Septum	PDA Stenting + Pulmonary Valvuloplasty	20	4	0	4	0	0	0	0	0	0	0	0	0	0	0	0	0
turin	FL	M	Transposition of Great Arteries + Ventricular Septal Defect	Rashkind Atrio-septostomy	0	3.1	0	3	0	0	0	0	0	0	0	0	0	0	0	0	0
turin	FC	F	Pulmonary Valve Atresia with Intact Ventricular Septum	Radio-frequency Perforation + Balloon Valvuloplasty + PDA Stenting	1	3	0	4	0	0	0	0	0	0	0	0	0	0	0	0	0
milan	SS	M	Pulmonary Valve Atresia with Intact Ventricular Septum	Radio-frequency Perforation + Balloon Valvuloplasty	3	2.9	0	4	0	0	0	0	0	0	0	0	0	0	0	0	0
milan	SS	M	Pulmonary Valve Atresia with Intact Ventricular Septum	PDA Stenting	3	2.9	0	4	0	0	0	0	0	0	0	1	0	0	0	0	0
padua	MJ	F	Double Outlet Right Ventricle + Complete Atrio-Ventricular Canal + Pulmonary Atresia + Obstructed Total Anomalous Pulmonary Vein Drainage	Pulmonary Vein Balloon Angioplasty	12	3	0	4	0	0	0	0	0	0	0	0	0	0	1	1	1
bologna	164	M	Transposition of Great Arteries	Rashkind Atrio-septostomy	0	2.4	0	3	0	0	0	0	0	0	0	0	0	0	0	0	0
massa	MJ	M	Transposition of Great Arteries	Rashkind Atrio-septostomy	0	3.7	0	3	0	1	1	0	Balloon Embolization	Medical	Y	0	N	0	0	0	1
turin	ND	F	Pulmonary Valve Stenosis	Pulmonary Valvuloplasty	2	2.6	0	3	0	0	0	0	0	0	0	0	0	0	0	0	0
naples	SMG	F	Pulmonary Valve Stenosis	Pulmonary Valvuloplasty	12	2.2	0	3	0	0	0	0	0	0	0	0	0	0	0	0	0
milan	CN	M	Pulmonary Valve Stenosis	Pulmonary Valvuloplasty	2	3.4	0	3	0	0	0	0	0	0	0	0	0	0	0	0	0
bologna	165	M	Transposition of Great Arteries	Rashkind Atrio-septostomy	0	3.3	0	3	0	0	0	0	0	0	0	0	0	0	0	0	0
bologna	166	F	Transposition of Great Arteries + Ventricular Septal Defect	Rashkind Atrio-septostomy	0	3	0	3	0	0	0	0	0	0	0	0	0	0	0	0	0
bologna	167	F	Pulmonary Valve Atresia with Intact Ventricular Septum	Rashkind Atrio-septostomy	4	3.2	0	3	0	0	0	0	0	0	0	0	0	0	0	0	0
turin	BP	M	Pulmonary Valve Atresia with Intact Ventricular Septum	Radio-frequency Perforation + Balloon Valvuloplasty	1	2.6	0	4	0	0	0	0	0	0	0	0	0	0	0	0	0
rome	GD	M	Transposition of Great Arteries	Rashkind Atrio-septostomy	0	2.4	0	3	0	0	0	0	0	0	0	0	0	0	0	0	0
bologna	168	F	Transposition of Great Arteries	Rashkind Atrio-septostomy	1	2.1	0	3	0	0	0	0	0	0	0	0	0	0	0	0	0
naples	DFP	M	Pulmonary Valve Stenosis	PDA Stenting + Pulmonary Valvuloplasty	3	3.5	0	4	0	0	0	0	0	0	0	0	0	0	0	0	0
padua	PM	F	Tetralogy of Fallot	PDA Stenting	8	4	0	4	0	0	0	0	0	0	0	0	0	0	0	0	0
rome	SMG	F	Hypoplastic Left Heart Syndrome s/p Norwood Procedure	Aortic Isthmus Balloon Angioplasty	27	2.95	0	3	0	0	0	0	0	0	0	0	0	0	0	0	0
genoa	S	F	Pulmonary Valve Stenosis	Pulmonary Valvuloplasty	24	4.4	0	3	0	0	0	0	0	0	0	0	0	0	0	0	0
turin	SR	F	Transposition of Great Arteries + Ventricular Septal Defect + Pulmonary Valve Stenosis	Rashkind Atrio-septostomy	1	3	0	3	0	0	0	0	0	0	0	0	0	0	0	0	0
naples	VA	M	Transposition of Great Arteries	Rashkind Atrio-septostomy	0	4	0	3	0	0	0	0	0	0	0	0	0	0	0	0	0
naples	TA	M	Pulmonary Valve Atresia with Intact Ventricular Septum	Guide-wire Perforation + Valvuloplasty	1	3.2	0	4	0	0	0	0	0	0	0	0	0	0	0	0	0
naples	TA	M	Pulmonary Valve Atresia with Intact Ventricular Septum	PDA Stenting	10	3.2	0	4	0	0	0	0	0	0	0	0	0	0	0	0	0
bologna	169	M	Transposition of Great Arteries + Ventricular Septal Defect	Rashkind Atrio-septostomy	1	3	0	3	0	0	0	0	0	0	0	0	0	0	0	0	0
milan	PA	F	Tetralogy of Fallot	RVOT Stenting	1	2.4	0	4	0	1	1	0	Tricuspid Valve Damage	Surgical	Y	1	S	0	0	0	1
rome	SD	M	Transposition of Great Arteries	Rashkind Atrio-septostomy	1	1.8	0	3	0	0	0	0	0	0	0	0	0	0	0	0	0
genoa	P	M	Double Outlet Right Ventricle + Transposition of Great Arteries	Rashkind Atrio-septostomy	21	2.6	0	3	0	0	0	0	0	0	0	0	0	0	0	0	0
naples	BG	M	Pulmonary Valve Stenosis	Pulmonary Valvuloplasty	5	3.4	0	3	0	0	0	0	0	0	0	0	0	0	0	0	0
naples	BG	M	Pulmonary Valve Stenosis	PDA Stenting	7	3.2	0	4	0	0	0	0	0	0	0	0	0	0	0	0	0
turin	LB	F	Pulmonary Valve Stenosis	Pulmonary Valvuloplasty (failure)	20	3.6	0	3	1	0	0	0	0	0	0	0	S	0	0	0	1
milan	PVS	M	Pulmonary Valve Stenosis	Pulmonary Valvuloplasty	21	3.75	0	3	0	0	0	0	0	0	0	0	0	0	0	0	0
turin	DL	M	Pulmonary Valve Stenosis	Pulmonary Valvuloplasty	0	3	0	3	0	0	0	0	0	0	0	0	0	0	0	0	0
genoa	R	M	Pulmonary Valve Stenosis	Pulmonary Valvuloplasty	1	3.2	0	3	0	0	0	0	0	0	0	0	0	0	0	0	0
bologna	170	F	Transposition of Great Arteries	Rashkind Atrio-septostomy	0	3.45	0	3	0	0	0	0	0	0	0	0	0	0	0	0	0
genoa	K	M	Transposition of Great Arteries	Rashkind Atrio-septostomy	0	4	0	3	0	0	0	0	0	0	0	0	0	0	0	0	0
naples	SI	F	Pulmonary Valve Atresia with Intact Ventricular Septum	Radio-frequency Perforation + Balloon Valvuloplasty	3	2.5	0	4	0	0	0	0	0	0	0	0	0	0	0	0	0
naples	SI	F	Pulmonary Valve Atresia with Intact Ventricular Septum	PDA Stenting (failure)	12	2.6	0	4	1	0	0	0	0	0	0	0	D	1	0	1	2
naples	GF	F	Pulmonary Valve Stenosis	Pulmonary Valvuloplasty	10	3	0	3	0	0	0	0	0	0	0	0	0	0	0	0	0
bologna	171	F	Pulmonary Valve Stenosis	Pulmonary Valvuloplasty	4	2	0	3	0	0	0	0	0	0	0	0	0	0	0	0	0
turin	BHA	M	Transposition of Great Arteries	Rashkind Atrio-septostomy	0	2.5	0	3	0	0	0	0	0	0	0	0	0	0	1	1	1
naples	GI	F	Pulmonary Valve Stenosis	Pulmonary Valvuloplasty	10	2.2	0	3	0	0	0	0	0	0	0	0	0	0	0	0	0
bologna	172	M	Aortic Valve Stenosis	Aortic Valvuloplasty	1	2.45	0	4	0	0	0	0	0	0	0	0	0	0	0	0	0
padua	VV	F	Aortic Valve Stenosis + Hypoplastic Left Heart Syndrome	Aortic Valvuloplasty	3	3.15	0	4	0	0	0	0	0	0	0	0	0	0	0	0	0
padua	VV	F	Aortic Valve Stenosis + Hypoplastic Left Heart Syndrome	Thrombolysis (failure)	17	3.15	0	3	1	1	1	0	Lung Embolism	Surgical	N	0	S+D	0	1	1	3
padua	VV	F	Aortic Valve Stenosis + Hypoplastic Left Heart Syndrome	Bilateral Pulmnary Artery Stenting	19	3.15	0	4	0	0	0	0	0	0	0	0	0	0	0	0	0
naples	DA	F	Double Outlet Right Ventricle	Rashkind Atrio-septostomy	7	3.7	0	3	0	0	0	0	0	0	0	0	0	0	0	0	0
padua	SD	M	Pulmonary Valve Stenosis	Pulmonary Valvuloplasty	5	3	0	3	0	0	0	0	0	0	0	0	0	0	0	0	0
naples	FM	M	Hypoplastic Left Heart Syndrome	Rashkind Atrio-septostomy	15	3	0	3	0	0	0	0	0	0	0	0	0	0	0	0	0
naples	FM	M	Hypoplastic Left Heart Syndrome	PDA Stenting (hybrid palliation)	18	3	1	4	0	0	0	0	0	0	0	0	0	0	0	0	0
bologna	173	M	Aortic Valve Stenosis	Aortic Valvuloplasty	1	2.9	0	4	0	0	0	0	0	0	0	0	0	0	0	0	0
naples	MC	M	Hypoplastic Left Heart Syndrome s/p Bilateral Pulmonary Artery Banding s/p Rashkind Atrio-septostomy	Rashkind Atrio-septostomy	0	3	0	3	0	0	0	0	0	0	0	0	0	0	0	0	0
naples	MC	M	Hypoplastic Left Heart Syndrome s/p Bilateral Pulmonary Artery Banding s/p Rashkind Atrio-septostomy	PDA Stenting	6	3	0	4	0	0	0	0	0	0	0	0	0	0	0	0	0
massa	LR	F	Transposition of Great Arteries	Rashkind Atrio-septostomy	0	3.8	0	3	0	0	0	0	0	0	0	0	0	0	0	0	0
padua	WY	M	Double Outlet Right Ventricle + Pulmonary Atresia	PDA Stenting	10	2.7	0	4	0	0	0	0	0	0	0	1	0	0	0	0	0
bologna	174	M	Aortic Valve Stenosis	Aortic Valvuloplasty	0	3.7	0	4	0	1	1	0	Cardiac Rupture	Medical	Y	0	N	0	0	0	1
bologna	175	M	Double Outlet Right Ventricle	Rashkind Atrio-septostomy (failure)	0	2.8	0	3	1	1	1	0	Cardiogenic Shock	Medical	N	0	D	0	1	1	3
padua	FG	F	Pulmonary Valve Stenosis	Pulmonary Valvuloplasty	5	3	0	3	0	0	0	0	0	0	0	0	0	0	0	0	0
genoa	F	M	Pulmonary Valve Stenosis	Pulmonary Valvuloplasty	3	2	0	3	0	0	0	0	0	0	0	0	0	0	0	0	0
naples	PS	F	Superior Caval Vein Thrombosis	Superior Caval Vein Balloon Angioplasty	2	1.6	0	3	0	0	0	0	0	0	0	0	0	0	0	0	0
naples	PS	F	Superior Caval Vein Thrombosis	Superior Caval Vein Balloon Angioplasty	27	2	0	3	0	0	0	0	0	0	0	0	0	0	0	0	0
bologna	177	M	Double Outlet Right Ventricle	Pulmonary Valvuloplasty	23	3.3	0	3	0	0	0	0	0	0	0	0	0	0	0	0	0
massa	GL	M	Transposition of Great Arteries	Rashkind Atrio-septostomy	0	3.5	0	3	0	0	0	0	0	0	0	0	0	0	0	0	0
milan	GS	F	Pulmonary Valve Stenosis	Pulmonary Valvuloplasty	18	3	0	3	0	0	0	0	0	0	0	0	0	0	0	0	0
massa	FN	F	Transposition of Great Arteries	Rashkind Atrio-septostomy	1	2.8	0	3	0	0	0	0	0	0	0	0	0	0	0	0	0
genoa	M	F	Hypoplastic Left Heart Syndrome	PDA Stenting (hybrid palliation) + Rashkind Atrio-septostomy	3	2.8	1	4	0	0	0	0	0	0	0	0	0	0	0	0	0
genoa	M	F	Hypoplastic Left Heart Syndrome	Atrial Septum Stenting	28	3.6	0	4	0	0	0	0	0	0	0	0	0	0	0	0	0
naples	DL	M	Transposition of Great Arteries	Rashkind Atrio-septostomy	0	3.3	0	3	0	0	0	0	0	0	0	0	0	0	0	0	0
bologna	178	F	Transposition of Great Arteries + Ventricular Septal Defect	Rashkind Atrio-septostomy	1	2.9	0	3	0	0	0	0	0	0	0	0	0	0	0	0	0
turin	PA	M	Transposition of Great Arteries	Rashkind Atrio-septostomy	0	3	0	3	0	0	0	0	0	0	0	0	0	0	0	0	0
bologna	179	F	Transposition of Great Arteries	Rashkind Atrio-septostomy	0	3.3	0	3	0	0	0	0	0	0	0	0	0	0	0	0	0
genoa	N	M	Transposition of Great Arteries	Rashkind Atrio-septostomy	0	2.7	0	3	0	0	0	0	0	0	0	0	0	0	0	0	0
turin	TGP	M	Patent Ductus Arteriosus	PDA Embolization	3	3.3	0	3	0	0	0	0	0	0	0	0	0	0	0	0	0
massa	TS	M	Pulmonary Valve Atresia with Intact Ventricular Septum	Radio-frequency Perforation (failure)	2	3.5	0	4	1	1	1	0	Low Cardiac Output	Medical	Y	0	S	0	0	0	2
turin	RF	M	Transposition of Great Arteries + Ventricular Septal Defect + Aortic Coarctation	Rashkind Atrio-septostomy	0	3.3	0	3	0	0	0	0	0	0	0	0	0	0	0	0	0
bologna	182	M	Pulmonary Valve Stenosis	Pulmonary Valvuloplasty	27	3.8	0	3	0	0	0	0	0	0	0	0	0	0	0	0	0
milan	VMA	M	Transposition of Great Arteries	Rashkind Atrio-septostomy	0	2.05	0	3	0	0	0	0	0	0	0	0	0	0	0	0	0
naples	MD	M	Pulmonary Valve Stenosis	Pulmonary Valvuloplasty	3	3.3	0	3	0	0	0	0	0	0	0	0	0	0	0	0	0
naples	MD	M	Pulmonary Valve Stenosis	PDA Stenting	9	3.2	0	4	0	0	0	0	0	0	0	0	0	0	0	0	0
turin	PV	F	Pulmonary Valve Stenosis	Pulmonary Valvuloplasty	2	3	0	3	0	0	0	0	0	0	0	0	0	0	0	0	0
turin	PV	F	Pulmonary Valve Stenosis	PDA Stenting	13	3.5	0	4	0	0	0	0	0	0	0	0	0	0	0	0	0
bologna	180	F	Supra-cardiac Total Anomalous Pulmonary Vein Drainage	Rashkind Atrio-septostomy	6	2.95	0	3	0	0	0	0	0	0	0	0	0	0	0	0	0
bologna	181	F	Hypoplastic Left Heart Syndrome	PDA Stenting (hybrid palliation)	7	1.8	1	4	0	0	0	0	0	0	0	1	0	0	0	0	0
genoa	C	F	Pulmonary Valve Atresia with Intact Ventricular Septum	Radio-frequency Perforation (hybrid approach) + Rashkind Atrio-septostomy	5	1.7	1	4	0	0	0	0	0	0	0	0	0	0	1	1	1
padua	ZN	M	Tetralogy of Fallot	RVOT Stenting	17	3	0	3	0	0	0	0	0	0	0	0	0	0	0	0	0
naples	DRA	M	Pulmonary Valve Atresia with Intact Ventricular Septum	Rashkind Atrio-septostomy	2	2.7	0	3	0	0	0	0	0	0	0	0	0	0	0	0	0
naples	DRA	M	Pulmonary Valve Atresia with Intact Ventricular Septum	Radio-frequency Perforation + Balloon Valvuloplasty	5	2.7	0	4	0	0	0	0	0	0	0	0	0	0	0	0	0
milan	CF	M	Aortic Valve Stenosis	Aortic Valvuloplasty	0	2.4	0	4	0	1	1	0	Cardiogenic Shock	Medical	N	1	D	0	1	1	2
naples	GS	F	Pulmonary Valve Stenosis	Pulmonary Valvuloplasty	20	2.6	0	3	0	0	0	0	0	0	0	0	0	0	0	0	0
naples	GS	F	Pulmonary Valve Stenosis	Pulmonary Valvuloplasty	27	2.6	0	3	0	0	0	0	0	0	0	0	0	0	0	0	0
naples	CG	F	Pulmonary Valve Stenosis	Pulmonary Valvuloplasty	1	2.7	0	3	0	0	0	0	0	0	0	0	0	0	0	0	0
naples	CG	F	Pulmonary Valve Stenosis	PDA Stenting	3	2.7	0	4	0	0	0	0	0	0	0	0	0	0	0	0	0
genoa	L	M	Hypoplastic Left Heart Syndrome	PDA Stenting (hybrid palliation)	6	3.8	1	4	0	0	0	0	0	0	0	0	0	0	0	0	0
naples	DNF	M	Transposition of Great Arteries	Rashkind Atrio-septostomy	0	2.6	0	3	0	0	0	0	0	0	0	0	0	0	0	0	0
bologna	184	M	Hypoplastic Left Heart Syndrome	PDA Stenting + Rashkind Atrio-septostomy (hybrid palliation)	7	3.2	1	4	0	0	0	0	0	0	0	1	0	0	0	0	0
naples	LL	M	Transposition of Great Arteries	Rashkind Atrio-septostomy	0	2.9	0	3	0	0	0	0	0	0	0	0	0	0	0	0	0
milan	LL	M	Transposition of Great Arteries + Ventricular Septal Defect + Pulmonary Valve Stenosis	PDA Stenting	24	3.25	0	4	0	0	0	0	0	0	0	1	0	0	0	0	0
naples	PMC	F	Pulmonary Artery Discontinuity	PDA Stenting	27	2.6	0	4	0	0	0	0	0	0	0	0	0	0	0	0	0
bologna	185	M	Tetralogy of Fallot	Pulmonary Valvuloplasty	8	3.3	0	3	0	0	0	0	0	0	0	0	0	0	0	0	0
bologna	186	M	Pulmonary Valve Stenosis	Pulmonary Valvuloplasty	8	3.1	0	3	0	0	0	0	0	0	0	0	0	0	0	0	0
padua	BL	M	Aortic Valve Stenosis + Aortic Coarctation	Aortic Valvuloplasty	2	2.95	0	4	0	1	1	0	Low Cardiac Output	Medical	Y	0	N	0	0	0	1
padua	BL	M	Aortic Valve Stenosis + Aortic Coarctation	Aortic Valvuloplasty	29	3.4	0	4	0	0	0	0	0	0	0	0	0	0	0	0	0
milan	RA	M	Pulmonary Valve Stenosis	Pulmonary Valvuloplasty	6	3.1	0	3	0	0	0	0	0	0	0	0	0	0	0	0	0
turin	EASR	M	Transposition of Great Arteries	Rashkind Atrio-septostomy	0	3	0	3	0	0	0	0	0	0	0	0	0	0	0	0	0
naples	CG	M	Pulmonary Valve Stenosis	Pulmonary Valvuloplasty	1	3.1	0	3	0	0	0	0	0	0	0	0	0	0	0	0	0
naples	CG	M	Pulmonary Valve Stenosis	PDA Stenting	5	3.1	0	4	0	0	0	0	0	0	0	0	0	0	0	0	0
rome	AH	M	Pulmonary Valve Stenosis	Pulmonary Valvuloplasty	3	3.1	0	3	0	0	0	0	0	0	0	0	0	0	0	0	0
bologna	187	M	Transposition of Great Arteries + Ventricular Septal Defect	Rashkind Atrio-septostomy	0	3.8	0	3	0	0	0	0	0	0	0	0	0	0	0	0	0
naples	A	M	Aortic Valve Stenosis	Aortic Valvuloplasty	3	3.3	0	4	0	0	0	0	0	0	0	0	0	0	0	0	0
naples	A	M	Aortic Valve Stenosis	Aortic Valvuloplasty	28	4	0	4	0	0	0	0	0	0	0	0	0	0	0	0	0
milan	MGS	M	Hypoplastic Left Heart Syndrome s/p Norwood Procedure (Sano modification)	Sano conduit Stenting	26	3.7	0	4	0	0	0	0	0	0	0	0	0	0	0	0	0
turin	DPS	F	Pulmonary Valve Stenosis	Pulmonary Valvuloplasty	5	3	0	3	0	0	0	0	0	0	0	0	0	0	0	0	0
bologna	189	F	Ebstein Anomaly	Rashkind Atrio-septostomy	4	2.7	0	3	0	0	0	0	0	0	0	0	0	0	0	0	0
bologna	190	F	Double Outlet Right Ventricle	Rashkind Atrio-septostomy	4	3.1	0	3	0	0	0	0	0	0	0	0	0	0	0	0	0
bologna	188	F	Transposition of Great Arteries + Ventricular Septal Defect	Rashkind Atrio-septostomy	0	3	0	3	0	0	0	0	0	0	0	0	0	0	0	0	0
rome	ME	M	Transposition of Great Arteries	Rashkind Atrio-septostomy	0	2.7	0	3	0	0	0	0	0	0	0	0	0	0	0	0	0
rome	CG	M	Pulmonary Valve Stenosis	Pulmonary Valvuloplasty	2	3.15	0	3	0	0	0	0	0	0	0	0	0	0	0	0	0
massa	PAG	F	Pulmonary Artery Discontinuity	PDA Stenting	11	3.4	0	4	0	0	0	0	0	0	0	0	0	0	0	0	0
turin	SM	M	Transposition of Great Arteries	Rashkind Atrio-septostomy	1	3.4	0	3	0	0	0	0	0	0	0	0	0	0	0	0	0
turin	DI	F	Pulmonary Valve Stenosis	Pulmonary Valvuloplasty	2	3.2	0	3	0	0	0	0	0	0	0	0	0	0	0	0	0
massa	IE	M	Hypoplastic Left Heart Syndrome	PDA Stenting (hybrid palliation)	10	2.1	1	4	0	0	0	0	0	0	0	0	0	0	0	0	0
rome	GL	M	Pulmonary Valve Atresia with Intact Ventricular Septum	Radio-frequency Perforation + Balloon Valvuloplasty	4	3.4	0	4	0	0	0	0	0	0	0	0	0	0	0	0	0
naples	DMF	M	Aortic Valve Stenosis	Aortic Valvuloplasty	7	1.8	0	4	0	0	0	0	0	0	0	0	0	0	0	0	0
naples	DMF	M	Aortic Valve Stenosis	Aortic Valvuloplasty	31	2.8	0	4	0	0	0	0	0	0	0	0	0	0	0	0	0
milan	BG	M	Pulmonary Valve Stenosis	Pulmonary Valvuloplasty	3	3.05	0	3	0	1	0	1	Femoral Artery Thrombosis	Medical	Y	1	N	0	0	0	0
milan	MAI	F	Pulmonary Valve Stenosis	Pulmonary Valvuloplasty + PDA Stenting	21	3.2	0	4	0	0	0	0	0	0	0	0	0	0	0	0	0
rome	BRM	M	Pulmonary Valve Stenosis	Pulmonary Valvuloplasty	13	2.6	0	3	0	0	0	0	0	0	0	0	0	0	0	0	0
massa	LS	M	Transposition of Great Arteries	Rashkind Atrio-septostomy	0	2.7	0	3	0	0	0	0	0	0	0	0	0	0	0	0	0
rome	VMC	M	Transposition of Great Arteries + Ventricular Septal Defect	Rashkind Atrio-septostomy	0	3	0	3	0	0	0	0	0	0	0	0	0	0	0	0	0
rome	SC	F	Hypoplastic Left Heart Syndrome	Atrial Septum Perforation (failure)	2	2.9	0	4	1	0	0	0	0	0	0	0	S	0	0	0	1
bologna	191	F	Pulmonary Valve Stenosis	Pulmonary Valvuloplasty	0	2.8	0	3	0	0	0	0	0	0	0	0	0	0	0	0	0
genoa	B	M	Pulmonary Valve Atresia with Intact Ventricular Septum	PDA Stenting	3	3	0	4	0	0	0	0	0	0	0	0	0	0	0	0	0
naples	CA	F	Pulmonary Valve Stenosis	Pulmonary Valvuloplasty	0	3.2	0	3	0	0	0	0	0	0	0	0	0	0	0	0	0
naples	CA	F	Pulmonary Valve Stenosis	PDA Stenting	6	3.1	0	4	0	0	0	0	0	0	0	0	0	0	0	0	0
turin	SC	M	Transposition of Great Arteries	Rashkind Atrio-septostomy	0	3.45	0	3	0	0	0	0	0	0	0	0	0	0	0	0	0
milan	SG	F	Pulmonary Valve Stenosis	Pulmonary Valvuloplasty	1	2.65	0	4	0	0	0	0	0	0	0	0	0	0	0	0	0
milan	SG	F	Pulmonary Valve Stenosis	PDA Stenting	1	2.7	0	4	0	0	0	0	0	0	0	0	0	0	0	0	0
naples	GM	M	Transposition of Great Arteries	Rashkind Atrio-septostomy	0	2.8	0	3	0	0	0	0	0	0	0	0	0	0	0	0	0
padua	HS	M	Pulmonary Valve Stenosis	Pulmonary Valvuloplasty	1	3.9	0	3	0	0	0	0	0	0	0	0	0	0	0	0	0
milan	ZO	M	Transposition of Great Arteries	Rashkind Atrio-septostomy	0	3.3	0	3	0	0	0	0	0	0	0	0	0	0	0	0	0
turin	CG	F	Pulmonary Valve Atresia with Intact Ventricular Septum	Radio-frequency Perforation + Balloon Valvuloplasty	1	2.65	0	4	0	1	0	1	Hemopericardium	Medical	Y	0	N	0	0	0	0
rome	PE	F	Transposition of Great Arteries	Rashkind Atrio-septostomy	0	3	0	3	0	0	0	0	0	0	0	0	0	0	0	0	0
milan	DFT	M	Pulmonary Atresia + Ventricular Septal Defect	PDA Stenting	8	2.05	0	4	0	1	0	1	Sepsis	Medical	Y	0	N	0	0	0	0
milan	DGE	F	Pulmonary Valve Atresia with Intact Ventricular Septum	Radio-frequency Perforation + Balloon Valvuloplasty	4	3.45	0	4	0	0	0	0	0	0	0	0	0	0	0	0	0
milan	DGE	F	Pulmonary Valve Atresia with Intact Ventricular Septum	PDA Stenting	4	3.5	0	4	0	0	0	0	0	0	0	0	0	0	0	0	0
bologna	192	F	Transposition of Great Arteries	Rashkind Atrio-septostomy	1	3	0	3	0	0	0	0	0	0	0	0	0	0	0	0	0
bologna	193	M	Transposition of Great Arteries + Ventricular Septal Defect + Pulmonary Valve Stenosis	Rashkind Atrio-septostomy	0	2.5	0	3	0	0	0	0	0	0	0	0	0	0	0	0	0
rome	PM	F	Pulmonary Valve Atresia with Intact Ventricular Septum	Radio-frequency Perforation + Balloon Valvuloplasty	4	2.8	0	4	0	0	0	0	0	0	0	0	0	0	0	0	0
milan	PN	M	Transposition of Great Arteries	Rashkind Atrio-septostomy	0	3	0	3	0	0	0	0	0	0	0	0	0	0	0	0	0
naples	GD	M	Pulmonary Valve Stenosis	Pulmonary Valvuloplasty	0	3.2	0	3	0	0	0	0	0	0	0	0	0	0	0	0	0
naples	GD	M	Pulmonary Valve Stenosis	PDA Stenting	13	3.1	0	4	0	0	0	0	0	0	0	0	0	0	0	0	0
genoa	B	M	Pulmonary Valve Atresia with Intact Ventricular Septum	Radio-frequency Perforation + Balloon Valvuloplasty	4	2.8	0	4	0	0	0	0	0	0	0	0	0	0	0	0	0
turin	PFM	F	Pulmonary Valve Stenosis	Pulmonary Valvuloplasty	5	3	0	3	0	0	0	0	0	0	0	0	0	0	0	0	0
padua	FM	F	Hypoplastic Left Heart Syndrome s/p Norwood Procedure (Sano modification)	Pulmonary Artery Stenting	19	2.95	0	4	0	0	0	0	0	0	0	0	0	0	1	1	1
turin	PA	M	Transposition of Great Arteries + Ventricular Septal Defect	Rashkind Atrio-septostomy	1	4	0	3	0	0	0	0	0	0	0	0	0	0	0	0	0
turin	LG	F	Pulmonary Valve Stenosis	Pulmonary Valvuloplasty	26	3.3	0	3	0	0	0	0	0	0	0	0	0	0	0	0	0
rome	CA	M	Transposition of Great Arteries	Rashkind Atrio-septostomy	12	3.8	0	3	0	0	0	0	0	0	0	0	0	0	0	0	0
turin	BE	M	Transposition of Great Arteries	Rashkind Atrio-septostomy	0	2.8	0	3	0	0	0	0	0	0	0	0	0	0	0	0	0
turin	YDW	F	Transposition of Great Arteries	Rashkind Atrio-septostomy	0	3	0	3	0	0	0	0	0	0	0	0	0	0	0	0	0
padua	MC	F	Pulmonary Valve Atresia with Intact Ventricular Septum	PDA Stenting	20	3.65	0	4	0	0	0	0	0	0	0	0	0	0	0	0	0
milan	GP	M	Transposition of Great Arteries	Rashkind Atrio-septostomy	0	3.25	0	3	0	0	0	0	0	0	0	0	0	0	0	0	0
padua	MSA	F	Pulmonary Valve Stenosis + Ebstein Anomaly	Pulmonary Valvuloplasty	19	2.3	0	3	0	0	0	0	0	0	0	0	0	0	0	0	0
milan	TN	M	Pulmonary Valve Stenosis	Pulmonary Valvuloplasty	31	3.7	0	3	0	0	0	0	0	0	0	1	0	0	0	0	0
rome	PA	M	Transposition of Great Arteries	Rashkind Atrio-septostomy	0	3.4	0	3	0	0	0	0	0	0	0	0	0	0	0	0	0
padua	RE	F	Pulmonary Valve Stenosis	Pulmonary Valvuloplasty	7	2.7	0	3	0	0	0	0	0	0	0	0	0	0	0	0	0
turin	DRG	M	Hypoplastic Left Heart Syndrome + Type B Aortic Arch Interruption	Rashkind Atrio-septostomy	1	3.1	0	3	0	0	0	0	0	0	0	0	0	0	0	0	0
genoa	P	M	Transposition of Great Arteries + Ventricular Septal Defect	Rashkind Atrio-septostomy	0	3.2	0	3	0	0	0	0	0	0	0	0	0	0	0	0	0
bologna	195	M	Transposition of Great Arteries + Ventricular Septal Defect	Rashkind Atrio-septostomy	0	3	0	3	0	0	0	0	0	0	0	0	0	0	0	0	0
naples	VA	F	Pulmonary Valve Stenosis	Pulmonary Valvuloplasty	9	3.6	0	3	0	0	0	0	0	0	0	0	0	0	0	0	0
milan	BEM	F	Pulmonary Valve Atresia with Intact Ventricular Septum	Radio-frequency Perforation + Balloon Valvuloplasty	0	2.75	0	4	0	0	0	0	0	0	0	0	0	0	0	0	0
rome	DTN	M	Pulmonary Valve Stenosis	Pulmonary Valvuloplasty	5	3	0	3	0	0	0	0	0	0	0	0	0	0	0	0	0
turin	Q	M	Transposition of Great Arteries	Rashkind Atrio-septostomy	0	3.15	0	3	0	0	0	0	0	0	0	0	0	0	0	0	0
milan	CLC	M	Pulmonary Valve Atresia with Intact Ventricular Septum	Radio-frequency Perforation + Balloon Valvuloplasty	9	3.4	0	4	0	0	0	0	0	0	0	0	0	0	0	0	0
bologna	196	M	Transposition of Great Arteries	Rashkind Atrio-septostomy	0	2.3	0	3	0	0	0	0	0	0	0	0	0	0	0	0	0
naples	CR	M	Transposition of Great Arteries	Rashkind Atrio-septostomy	1	3	0	3	0	0	0	0	0	0	0	0	0	0	0	0	0
